# Supplementary material for: Robust ParB Binding to Half-parS Sites in Pseudomonas aeruginosa—A Mechanism for Retaining ParB on the Nucleoid?
Source: Int J Mol Sci. 2023 Aug 7;24(15):12517. doi: 10.3390/ijms241512517 (PMC10419367; doi:10.3390/ijms241512517)
Supplement: Supplementary file 1 [file ijms-24-12517-s001.zip]

Archive with 5 entries (5 files):
- Suplemenatry Figures.pdf
- Suplemenatry Tables Captions.pdf
- TableS1.xlsx
- TableS2.xlsx
- TableS3.xlsx
