# Supplementary material for: Robust ParB Binding to Half-parS Sites in Pseudomonas aeruginosa—A Mechanism for Retaining ParB on the Nucleoid?
Source: Int J Mol Sci. 2023 Aug 7;24(15):12517. doi: 10.3390/ijms241512517 (PMC10419367; doi:10.3390/ijms241512517)
Supplement: Supplementary file 1 [file ijms-24-12517-s001.zip › TableS1.xlsx]

## Sheet: Caption
Table S1 ParB ChIP-seq peaks identified in different samples. Peaks were identified
using MACS2, in various samples using the data obtained for ΔparB strain as a control.
Sheet name indicates the strain and growth conditions.

## Sheet: WT_LB_37_log
name	start	end	length	abs_summit	pileup	-log10(pvalue)	fold_enrichment	-log10(qvalue)
WT_LB37_log_peak_1	15	41277	41263	4062	37992.1	39166.5	28.143	39161.5
WT_LB37_log_peak_2	43502	45287	1786	43873	694.46	59.6014	1.99272	57.9014
WT_LB37_log_peak_3	47153	53439	6287	51443	2826.55	1315.28	6.82983	1312.89
WT_LB37_log_peak_4	55721	65504	9784	57619	2496.42	1035.24	5.94625	1032.89
WT_LB37_log_peak_5	66242	71464	5223	68260	631.23	47.5687	1.89404	45.912
WT_LB37_log_peak_6	71651	74129	2479	73856	480.42	11.43	1.38847	9.99274
WT_LB37_log_peak_7	74563	74913	351	74869	422.38	5.98471	1.26967	4.63208
WT_LB37_log_peak_8	75219	75766	548	75657	466.43	11.6679	1.40124	10.228
WT_LB37_log_peak_9	75965	78072	2108	77152	524.47	16.6584	1.47604	15.174
WT_LB37_log_peak_10	78314	78583	270	78364	405.79	3.80448	1.20228	2.50963
WT_LB37_log_peak_11	78769	80971	2203	80106	1591.04	494.698	4.41007	492.498
WT_LB37_log_peak_12	81432	83659	2228	83550	484.57	12.151	1.40337	10.7061
WT_LB37_log_peak_13	83858	86775	2918	86402	481.98	17.071	1.51317	15.5834
WT_LB37_log_peak_14	87245	88074	830	87689	425.49	7.66793	1.31866	6.28357
WT_LB37_log_peak_15	88476	88845	370	88565	448.29	4.92564	1.22756	3.59781
WT_LB37_log_peak_16	90182	90671	490	90587	413.57	6.32781	1.28434	4.968
WT_LB37_log_peak_17	92814	93013	200	92942	404.24	3.99588	1.20808	2.69464
WT_LB37_log_peak_18	93903	94229	327	94082	611.54	32.0942	1.6828	30.5106
WT_LB37_log_peak_19	95696	96007	312	95721	414.08	4.14327	1.21016	2.83752
WT_LB37_log_peak_20	98283	98530	248	98392	503.22	17.8867	1.5127	16.3926
WT_LB37_log_peak_21	106679	107182	504	106977	442.07	7.77367	1.31303	6.38753
WT_LB37_log_peak_22	108161	108533	373	108338	679.95	58.8297	2.0006	57.1323
WT_LB37_log_peak_23	110171	110579	409	110566	421.34	3.44244	1.18302	2.16016
WT_LB37_log_peak_24	110796	111815	1020	110911	506.85	14.2694	1.43867	12.8045
WT_LB37_log_peak_25	113334	113917	584	113720	778.42	86.4877	2.2269	84.7072
WT_LB37_log_peak_26	114662	115609	948	115326	473.68	10.5434	1.37178	9.11689
WT_LB37_log_peak_27	117204	117411	208	117269	451.4	5.10506	1.23269	3.77265
WT_LB37_log_peak_28	117709	123523	5815	121047	1180.58	203.892	2.82675	201.903
WT_LB37_log_peak_29	124015	127264	3250	126382	620.87	41.261	1.8145	39.6305
WT_LB37_log_peak_30	127483	147834	20352	147473	12204.9	7086.23	9.28202	7083.74
WT_LB37_log_peak_31	148027	151717	3691	148495	2020.15	741.277	5.19576	738.989
WT_LB37_log_peak_32	151971	153645	1675	152882	528.62	13.5776	1.41231	12.119
WT_LB37_log_peak_33	154105	157984	3880	156251	4907.85	2727.3	8.68824	2724.85
WT_LB37_log_peak_34	161008	161391	384	161195	556.09	22.3237	1.56046	20.7989
WT_LB37_log_peak_35	161939	162227	289	162047	414.08	5.08658	1.24277	3.75464
WT_LB37_log_peak_36	165917	166200	284	165998	453.99	7.36423	1.29997	5.98536
WT_LB37_log_peak_37	180822	181060	239	180960	505.81	13.7271	1.42765	12.2671
WT_LB37_log_peak_38	193521	193948	428	193736	1616.95	469.106	4.14859	466.918
WT_LB37_log_peak_39	194341	194539	199	194442	445.18	10.3208	1.37878	8.89703
WT_LB37_log_peak_40	199361	199578	218	199491	560.23	26.8372	1.63624	25.2842
WT_LB37_log_peak_41	200638	201334	697	200946	2118.62	822.314	5.51984	820.009
WT_LB37_log_peak_42	205078	205354	277	205294	478.87	13.3509	1.43445	11.8944
WT_LB37_log_peak_43	207781	208078	298	207833	395.43	4.2731	1.2216	2.96342
WT_LB37_log_peak_44	213407	213723	317	213545	812.62	81.5768	2.1299	79.8106
WT_LB37_log_peak_45	214061	214598	538	214107	446.22	9.52985	1.35829	8.11716
WT_LB37_log_peak_46	222042	222399	358	222226	748.36	81.9099	2.21049	80.1426
WT_LB37_log_peak_47	236651	237397	747	237223	1030.29	215.858	3.20275	213.854
WT_LB37_log_peak_48	247464	248059	596	247718	2765.4	1170.91	6.09338	1168.54
WT_LB37_log_peak_49	255798	256045	248	255960	518.25	19.3604	1.53172	17.8552
WT_LB37_log_peak_50	260816	261069	254	260953	662.85	53.93	1.95249	52.2495
WT_LB37_log_peak_51	270954	271348	395	271160	1166.59	242.542	3.19013	240.508
WT_LB37_log_peak_52	277383	277616	234	277494	549.87	28.956	1.68334	27.3903
WT_LB37_log_peak_53	278101	278395	295	278232	746.8	79.1346	2.18018	77.3754
WT_LB37_log_peak_54	285083	286292	1210	285330	1791.6	586.12	4.63204	583.878
WT_LB37_log_peak_55	287114	287450	337	287284	1151.04	233.14	3.13054	231.116
WT_LB37_log_peak_56	299740	300288	549	299994	2977.36	1380.52	6.79991	1378.12
WT_LB37_log_peak_57	325769	326258	490	326023	4139.8	1976.58	7.06622	1974.15
WT_LB37_log_peak_58	352891	353443	553	353179	2737.41	1118.86	5.85131	1116.49
WT_LB37_log_peak_59	370789	371011	223	370843	423.41	11.1764	1.41354	9.7421
WT_LB37_log_peak_60	373303	373648	346	373441	1066.56	193.942	2.91684	191.965
WT_LB37_log_peak_61	396961	397378	418	397173	2007.19	680.049	4.79282	677.777
WT_LB37_log_peak_62	400483	400762	280	400616	892.95	154.783	2.82895	152.863
WT_LB37_log_peak_63	415151	415462	312	415307	1266.09	289.545	3.41534	287.465
WT_LB37_log_peak_64	433241	433684	444	433526	1176.95	290.734	3.62447	288.653
WT_LB37_log_peak_65	464783	465039	257	464909	975.35	172.477	2.8632	170.529
WT_LB37_log_peak_66	485459	485894	436	485675	2072.49	689.798	4.71248	687.524
WT_LB37_log_peak_67	487776	488197	422	487996	1414.31	442.829	4.43671	440.653
WT_LB37_log_peak_68	506524	507241	718	506763	2248.18	929.129	5.9189	926.799
WT_LB37_log_peak_69	512116	512455	340	512287	1139.64	220.884	3.0417	218.874
WT_LB37_log_peak_70	534430	534634	205	534534	583.55	32.6393	1.71423	31.0527
WT_LB37_log_peak_71	538261	538748	488	538515	987.79	233.522	3.49861	231.498
WT_LB37_log_peak_72	544381	544741	361	544590	957.73	136.027	2.52298	134.135
WT_LB37_log_peak_73	545462	545983	522	545530	412.01	9.24864	1.36759	7.84012
WT_LB37_log_peak_74	547465	547825	361	547646	999.71	188.736	2.98719	186.766
WT_LB37_log_peak_75	551942	554405	2464	552920	2118.1	867.205	5.85386	864.89
WT_LB37_log_peak_76	560549	560761	213	560662	595.47	49.3386	1.96208	47.6751
WT_LB37_log_peak_77	612047	612356	310	612203	893.47	179.24	3.10579	177.282
WT_LB37_log_peak_78	614844	615057	214	614949	419.27	10.6119	1.40089	9.18452
WT_LB37_log_peak_79	615736	616201	466	616025	1285.79	289.213	3.37739	287.134
WT_LB37_log_peak_80	620597	621092	496	620842	4196.81	2142.76	7.71656	2140.32
WT_LB37_log_peak_81	631860	632199	340	632021	1112.69	225.835	3.13715	223.82
WT_LB37_log_peak_82	635765	636039	275	635888	835.42	146.514	2.84498	144.607
WT_LB37_log_peak_83	638066	638287	222	638178	628.12	72.1558	2.25492	70.4168
WT_LB37_log_peak_84	659860	660189	330	660026	1407.57	383.202	3.92361	381.057
WT_LB37_log_peak_85	665283	665584	302	665417	776.34	126.416	2.71798	124.542
WT_LB37_log_peak_86	666939	667152	214	667053	591.33	54.7258	2.04957	53.0425
WT_LB37_log_peak_87	673883	674205	323	674064	882.07	150.277	2.79451	148.363
WT_LB37_log_peak_88	703404	703757	354	703585	898.13	186.576	3.17912	184.609
WT_LB37_log_peak_89	708222	708445	224	708321	578.37	53.8636	2.0545	52.1833
WT_LB37_log_peak_90	708887	709246	360	709058	975.35	233.119	3.52474	231.096
WT_LB37_log_peak_91	709442	709640	199	709547	483.01	34	1.84036	32.4055
WT_LB37_log_peak_92	713659	714112	454	713886	2976.84	1359.7	6.67678	1357.31
WT_LB37_log_peak_93	714880	715194	315	715027	1116.32	282.344	3.68751	280.271
WT_LB37_log_peak_94	776886	777242	357	777072	995.05	239.697	3.54464	237.666
WT_LB37_log_peak_95	781072	781421	350	781277	786.71	133.122	2.78342	131.236
WT_LB37_log_peak_96	802880	803224	345	803044	1300.81	368.266	4.0555	366.13
WT_LB37_log_peak_97	808194	808553	360	808363	1024.07	231.743	3.38306	229.721
WT_LB37_log_peak_98	808976	809221	246	809104	523.44	45.414	1.99405	43.766
WT_LB37_log_peak_99	813752	813999	248	813886	628.12	61.3564	2.09707	59.6506
WT_LB37_log_peak_100	815973	816341	369	816161	1472.36	421.166	4.09266	419.001
WT_LB37_log_peak_101	818657	819065	409	818860	1156.74	281.841	3.58433	279.768
WT_LB37_log_peak_102	819300	819513	214	819441	432.22	23.4734	1.68959	21.9412
WT_LB37_log_peak_103	820028	820368	341	820131	513.59	42.4328	1.95661	40.7974
WT_LB37_log_peak_104	821748	822033	286	821907	598.06	55.5444	2.05159	53.8583
WT_LB37_log_peak_105	827486	828164	679	827641	958.77	201.451	3.20992	199.465
WT_LB37_log_peak_106	829069	829547	479	829328	2193.25	954.735	6.28724	952.399
WT_LB37_log_peak_107	834891	835303	413	835116	1130.83	297.594	3.81087	295.507
WT_LB37_log_peak_108	840171	840595	425	840395	1393.58	409.268	4.18793	407.109
WT_LB37_log_peak_109	840899	841545	647	841073	1176.95	273.035	3.4544	270.97
WT_LB37_log_peak_110	846971	847309	339	847138	814.18	145.013	2.87033	143.107
WT_LB37_log_peak_111	848515	848778	264	848659	458.14	32.5391	1.84515	30.9532
WT_LB37_log_peak_112	862139	862639	501	862406	1654.26	648.84	5.57328	646.578
WT_LB37_log_peak_113	871571	871943	373	871760	1101.29	314.929	4.08254	312.829
WT_LB37_log_peak_114	878244	878502	259	878367	734.36	95.6144	2.40315	93.8085
WT_LB37_log_peak_115	904144	904594	451	904375	2331.1	854.542	5.19399	852.231
WT_LB37_log_peak_116	915700	916105	406	915912	1412.24	444.536	4.45817	442.36
WT_LB37_log_peak_117	928755	929690	936	929373	5115.15	3276.08	10.7936	3273.62
WT_LB37_log_peak_118	932226	932548	323	932405	777.9	107.323	2.48056	105.49
WT_LB37_log_peak_119	945991	946372	382	946178	2104.62	757.793	5.09836	755.501
WT_LB37_log_peak_120	978114	978365	252	978227	707.41	97.688	2.47698	95.8771
WT_LB37_log_peak_121	996712	996929	218	996835	570.6	56.5085	2.10921	54.819
WT_LB37_log_peak_122	1001164	1001692	529	1001532	1268.16	333.854	3.8113	331.742
WT_LB37_log_peak_123	1004627	1004850	224	1004739	620.35	78.9899	2.37156	77.2312
WT_LB37_log_peak_124	1006930	1007303	374	1007134	1103.36	309.494	4.01585	307.398
WT_LB37_log_peak_125	1011840	1012119	280	1011965	1050.5	263.601	3.66376	261.544
WT_LB37_log_peak_126	1012857	1013235	379	1013062	1939.3	661.799	4.82662	659.533
WT_LB37_log_peak_127	1014375	1014572	198	1014473	523.44	40.0175	1.90013	38.3926
WT_LB37_log_peak_128	1028438	1028727	290	1028592	1012.15	218.355	3.26822	216.349
WT_LB37_log_peak_129	1034789	1035064	276	1034926	1008.52	240.215	3.51749	238.183
WT_LB37_log_peak_130	1066886	1067177	292	1067038	822.47	159.881	3.03862	157.953
WT_LB37_log_peak_131	1077306	1077519	214	1077414	531.21	61.724	2.26246	60.017
WT_LB37_log_peak_132	1083394	1083667	274	1083517	746.8	123.859	2.74927	121.989
WT_LB37_log_peak_133	1086477	1086909	433	1086676	1498.79	555.376	5.24401	553.148
WT_LB37_log_peak_134	1087324	1087775	452	1087571	1614.36	532.966	4.66866	530.748
WT_LB37_log_peak_135	1096271	1096465	195	1096356	462.8	35.8913	1.90864	34.2866
WT_LB37_log_peak_136	1116496	1116694	199	1116597	501.67	43.9971	2.00266	42.355
WT_LB37_log_peak_137	1133960	1134562	603	1134256	12086.2	8704.06	13.21	8701.57
WT_LB37_log_peak_138	1139407	1139678	272	1139557	750.95	125.627	2.76452	123.754
WT_LB37_log_peak_139	1166535	1166764	230	1166662	636.41	76.1529	2.30113	74.4019
WT_LB37_log_peak_140	1173112	1173450	339	1173283	1403.43	468.259	4.71285	466.071
WT_LB37_log_peak_141	1174836	1175123	288	1174996	838.53	167.701	3.09791	165.761
WT_LB37_log_peak_142	1195634	1196052	419	1195806	1129.79	337.856	4.25109	335.741
WT_LB37_log_peak_143	1203461	1203803	343	1203625	1203.9	338.463	4.02977	336.347
WT_LB37_log_peak_144	1214779	1215073	295	1214916	901.76	185.079	3.1565	183.113
WT_LB37_log_peak_145	1244097	1244357	261	1244217	747.84	125.84	2.77348	123.966
WT_LB37_log_peak_146	1254225	1254578	354	1254407	1235.51	392.72	4.49642	390.57
WT_LB37_log_peak_147	1256204	1256506	303	1256351	1021.99	251.89	3.61482	249.847
WT_LB37_log_peak_148	1265480	1265862	383	1265674	1616.43	544.024	4.75715	541.802
WT_LB37_log_peak_149	1266961	1267361	401	1267167	1757.91	666.53	5.37894	664.262
WT_LB37_log_peak_150	1275571	1275879	309	1275731	806.92	141.35	2.84479	139.451
WT_LB37_log_peak_151	1285331	1285638	308	1285490	984.16	225.076	3.40886	223.061
WT_LB37_log_peak_152	1291495	1291790	296	1291642	936.48	221.641	3.49807	219.631
WT_LB37_log_peak_153	1293466	1293700	235	1293576	593.4	67.9571	2.25151	66.2304
WT_LB37_log_peak_154	1320519	1320856	338	1320692	1330.35	412.352	4.39391	410.191
WT_LB37_log_peak_155	1326185	1326381	197	1326291	443.11	30.6799	1.8276	29.1044
WT_LB37_log_peak_156	1327771	1328105	335	1327945	1040.65	266.132	3.72018	264.074
WT_LB37_log_peak_157	1329295	1329574	280	1329446	798.63	181.409	3.38825	179.449
WT_LB37_log_peak_158	1331917	1332215	299	1332082	732.29	134.318	2.92148	132.429
WT_LB37_log_peak_159	1344532	1345104	573	1344822	9762.33	6291.3	10.9209	6288.82
WT_LB37_log_peak_160	1347614	1347916	303	1347758	807.44	160.668	3.08564	158.738
WT_LB37_log_peak_161	1358884	1359217	334	1359046	921.45	217.819	3.49414	215.813
WT_LB37_log_peak_162	1366391	1366647	257	1366539	557.12	73.8718	2.41611	72.1275
WT_LB37_log_peak_163	1368851	1369147	297	1369007	711.04	123.825	2.82557	121.956
WT_LB37_log_peak_164	1370760	1371122	363	1370956	973.8	251.541	3.74922	249.498
WT_LB37_log_peak_165	1400250	1400682	433	1400390	672.17	111.847	2.74765	110.003
WT_LB37_log_peak_166	1416015	1416466	452	1416257	3286.76	1479.91	6.56239	1477.51
WT_LB37_log_peak_167	1419927	1420363	437	1420137	1928.42	752.012	5.54431	749.722
WT_LB37_log_peak_168	1426847	1427167	321	1427005	966.02	240.507	3.63543	238.475
WT_LB37_log_peak_169	1477769	1478214	446	1477988	2146.6	961.469	6.50789	959.132
WT_LB37_log_peak_170	1481471	1481657	187	1481550	424.97	34.909	1.94899	33.3094
WT_LB37_log_peak_171	1484640	1484947	308	1484792	825.06	164.958	3.09385	163.022
WT_LB37_log_peak_172	1500611	1501526	916	1500837	2302.08	982.289	6.14154	979.948
WT_LB37_log_peak_173	1507111	1507388	278	1507244	660.77	120.797	2.9153	118.935
WT_LB37_log_peak_174	1509300	1509628	329	1509450	1091.96	265.994	3.58347	263.935
WT_LB37_log_peak_175	1528098	1528543	446	1528312	2810.48	1343.22	7.06403	1340.83
WT_LB37_log_peak_176	1535172	1535520	349	1535352	1032.88	299.591	4.13551	297.503
WT_LB37_log_peak_177	1539498	1539860	363	1539668	1224.63	385.542	4.45684	383.395
WT_LB37_log_peak_178	1555234	1555501	268	1555359	629.16	102.827	2.7162	101.003
WT_LB37_log_peak_179	1594838	1595217	380	1595037	1327.25	502.505	5.35583	500.301
WT_LB37_log_peak_180	1598222	1598486	265	1598370	623.46	98.7503	2.66862	96.9369
WT_LB37_log_peak_181	1615621	1616073	453	1615853	2877.34	1497.67	7.90753	1495.27
WT_LB37_log_peak_182	1640360	1640598	239	1640483	488.71	58.3587	2.29279	56.6628
WT_LB37_log_peak_183	1643819	1644018	200	1643915	501.67	50.5042	2.12096	48.8363
WT_LB37_log_peak_184	1662909	1663200	292	1663059	807.44	163.424	3.12138	161.49
WT_LB37_log_peak_185	1667482	1667759	278	1667714	298	7.95872	1.40851	6.56935
WT_LB37_log_peak_186	1676186	1676951	766	1676460	3952.71	2376.47	9.76226	2374.03
WT_LB37_log_peak_187	1742093	1742382	290	1742240	803.81	175.855	3.2984	173.903
WT_LB37_log_peak_188	1757900	1758179	280	1758042	779.97	176.518	3.38082	174.565
WT_LB37_log_peak_189	1766723	1767132	410	1766880	717.26	129.833	2.89622	127.952
WT_LB37_log_peak_190	1781931	1782139	209	1782054	390.76	32.5608	1.95572	30.9747
WT_LB37_log_peak_191	1800013	1800264	252	1800138	548.83	81.3784	2.5693	79.6128
WT_LB37_log_peak_192	1802678	1803041	364	1802858	1173.32	333.491	4.06341	331.379
WT_LB37_log_peak_193	1806966	1807390	425	1807191	1955.89	887.556	6.6111	885.237
WT_LB37_log_peak_194	1865121	1865312	192	1865196	558.68	57.4814	2.14435	55.7885
WT_LB37_log_peak_195	1869447	1869809	363	1869626	1215.3	402.925	4.67809	400.768
WT_LB37_log_peak_196	1872575	1872805	231	1872702	537.43	65.7312	2.32081	64.0118
WT_LB37_log_peak_197	1882711	1882913	203	1882809	449.84	48.7174	2.18856	47.0564
WT_LB37_log_peak_198	1931777	1932092	316	1931935	1008.52	277.044	3.94344	274.975
WT_LB37_log_peak_199	1949797	1950188	392	1949982	1167.62	372.618	4.51206	370.48
WT_LB37_log_peak_200	1961381	1961563	183	1961480	422.38	36.6781	1.98768	35.0693
WT_LB37_log_peak_201	1984333	1984526	194	1984432	550.9	68.7959	2.34852	67.0667
WT_LB37_log_peak_202	1991079	1991427	349	1991259	1387.36	480.533	4.8886	478.339
WT_LB37_log_peak_203	2003990	2004254	265	2004097	726.59	151.071	3.17725	149.156
WT_LB37_log_peak_204	2041651	2041965	315	2041787	880.51	195.867	3.33906	193.888
WT_LB37_log_peak_205	2044128	2044491	364	2044308	760.79	212.335	3.98846	210.336
WT_LB37_log_peak_206	2058256	2058588	333	2058431	1069.16	346.673	4.57331	344.551
WT_LB37_log_peak_207	2058955	2059354	400	2059147	1544.39	608.48	5.59925	606.232
WT_LB37_log_peak_208	2063481	2063792	312	2063649	640.04	125.103	3.03811	123.231
WT_LB37_log_peak_209	2066647	2066831	185	2066727	376.77	33.5717	2.00699	31.9796
WT_LB37_log_peak_210	2071185	2072103	919	2071775	1330.87	471.848	5.00704	469.658
WT_LB37_log_peak_211	2072388	2072845	458	2072441	309.92	9.14918	1.43942	7.74209
WT_LB37_log_peak_212	2081394	2081794	401	2081642	1059.31	315.024	4.22434	312.925
WT_LB37_log_peak_213	2116561	2116848	288	2116714	529.14	82.5595	2.63749	80.7903
WT_LB37_log_peak_214	2136877	2137758	882	2137372	1130.31	387.816	4.83465	385.668
WT_LB37_log_peak_215	2216674	2216932	259	2216813	544.68	86.0577	2.66187	84.2785
WT_LB37_log_peak_216	2217577	2217849	273	2217718	492.86	76.2008	2.62691	74.4497
WT_LB37_log_peak_217	2221884	2222119	236	2221993	684.61	117.977	2.80988	116.121
WT_LB37_log_peak_218	2238471	2238796	326	2238559	435.33	52.4815	2.29649	50.8063
WT_LB37_log_peak_219	2274245	2274653	409	2274421	930.78	262.644	4.03369	260.588
WT_LB37_log_peak_220	2284058	2284472	415	2284273	1649.6	736.533	6.47293	734.246
WT_LB37_log_peak_221	2284701	2285095	395	2284889	1030.29	313.815	4.31501	311.716
WT_LB37_log_peak_222	2303148	2303427	280	2303302	670.62	128.968	3.01174	127.089
WT_LB37_log_peak_223	2310416	2310697	282	2310553	928.71	270.864	4.15049	268.8
WT_LB37_log_peak_224	2329410	2329596	187	2329497	359.67	34.7415	2.07248	33.1428
WT_LB37_log_peak_225	2330995	2331347	353	2331185	1031.32	313.007	4.30135	310.909
WT_LB37_log_peak_226	2334575	2335022	448	2334724	944.77	285.102	4.27952	283.026
WT_LB37_log_peak_227	2358399	2358676	278	2358538	671.66	147.328	3.29733	145.419
WT_LB37_log_peak_228	2374803	2375136	334	2374955	831.28	215.38	3.749	213.377
WT_LB37_log_peak_229	2378202	2378511	310	2378351	579.41	108.113	2.94623	106.278
WT_LB37_log_peak_230	2385393	2385642	250	2385514	531.21	97.2051	2.90445	95.3954
WT_LB37_log_peak_231	2385853	2386230	378	2385974	480.42	71.9708	2.57609	70.2323
WT_LB37_log_peak_232	2391670	2391986	317	2391834	836.98	253.926	4.29732	251.88
WT_LB37_log_peak_233	2397598	2397844	247	2397721	549.87	93.5145	2.78215	91.7141
WT_LB37_log_peak_234	2412753	2412991	239	2412884	640.56	115.656	2.88991	113.805
WT_LB37_log_peak_235	2428267	2428592	326	2428413	874.29	245.836	4.0151	243.799
WT_LB37_log_peak_236	2433138	2433472	335	2433290	927.67	255.609	3.9518	253.561
WT_LB37_log_peak_237	2439975	2440276	302	2440130	634.34	113.707	2.87485	111.86
WT_LB37_log_peak_238	2442548	2442888	341	2442724	798.63	240.438	4.26222	238.406
WT_LB37_log_peak_239	2492216	2492633	418	2492430	1437.63	526.241	5.17494	524.026
WT_LB37_log_peak_240	2551310	2551721	412	2551514	1535.06	703.889	6.67854	701.611
WT_LB37_log_peak_241	2579338	2579552	215	2579442	500.63	69.3095	2.47109	67.5787
WT_LB37_log_peak_242	2606547	2606865	319	2606695	573.71	106.985	2.94721	105.153
WT_LB37_log_peak_243	2607717	2607924	208	2607811	395.43	40.1827	2.11993	38.5569
WT_LB37_log_peak_244	2626362	2626642	281	2626492	574.74	111.812	3.03022	109.969
WT_LB37_log_peak_245	2632883	2633153	271	2633021	586.66	89.5216	2.61183	87.7325
WT_LB37_log_peak_246	2651943	2652236	294	2652093	669.06	131.147	3.04575	129.263
WT_LB37_log_peak_247	2652570	2652905	336	2652742	957.21	272.438	4.06022	270.373
WT_LB37_log_peak_248	2679956	2680232	277	2680089	510.48	85.4573	2.74989	83.6798
WT_LB37_log_peak_249	2687299	2687574	276	2687445	556.09	103.224	2.93203	101.4
WT_LB37_log_peak_250	2689710	2690085	376	2689898	548.31	92.294	2.76036	90.4969
WT_LB37_log_peak_251	2717489	2717778	290	2717630	533.28	117.678	3.29804	115.822
WT_LB37_log_peak_252	2723082	2723443	362	2723262	958.25	352.823	5.18513	350.698
WT_LB37_log_peak_253	2760637	2761081	445	2760873	1919.09	841.603	6.33693	839.295
WT_LB37_log_peak_254	2772558	2772746	189	2772649	661.81	28.3737	1.59329	26.8115
WT_LB37_log_peak_255	2782536	2782935	400	2782735	1115.8	445.324	5.66903	443.147
WT_LB37_log_peak_256	2804998	2805236	239	2805067	230.62	4.81726	1.33116	3.49232
WT_LB37_log_peak_257	2808232	2808558	327	2808394	711.56	166.488	3.45903	164.55
WT_LB37_log_peak_258	2819443	2819682	240	2819539	308.88	27.0479	1.9864	25.4936
WT_LB37_log_peak_259	2833181	2833469	289	2833329	550.38	92.4107	2.75692	90.6132
WT_LB37_log_peak_260	2851847	2852197	351	2852029	762.87	161.641	3.22307	159.71
WT_LB37_log_peak_261	2855061	2855382	322	2855212	906.94	232.176	3.72107	230.153
WT_LB37_log_peak_262	2866763	2866984	222	2866862	347.75	31.0019	2.0043	29.4245
WT_LB37_log_peak_263	2867236	2867426	191	2867317	326.5	19.2075	1.72368	17.7033
WT_LB37_log_peak_264	2867930	2868309	380	2868042	370.55	34.0627	2.03033	32.4678
WT_LB37_log_peak_265	2868531	2868872	342	2868689	722.44	198.588	3.93176	196.606
WT_LB37_log_peak_266	2875988	2876230	243	2876112	381.95	34.7649	2.0262	33.1661
WT_LB37_log_peak_267	2887041	2887906	866	2887720	1360.93	563.71	5.92144	561.477
WT_LB37_log_peak_268	2889221	2889427	207	2889314	299.55	25.203	1.95115	23.66
WT_LB37_log_peak_269	2904120	2904417	298	2904272	436.89	71.9127	2.7198	70.1744
WT_LB37_log_peak_270	2914595	2915057	463	2914836	1653.23	705.081	6.12676	702.803
WT_LB37_log_peak_271	2956894	2957537	644	2957043	1266.61	384.53	4.3116	382.384
WT_LB37_log_peak_272	2986950	2987391	442	2987216	754.58	258.636	4.81259	256.585
WT_LB37_log_peak_273	2989131	2989410	280	2989272	532.76	109.396	3.13979	107.558
WT_LB37_log_peak_274	3006884	3007243	360	3007069	894.5	256.7	4.08906	254.651
WT_LB37_log_peak_275	3012719	3012970	252	3012839	501.67	81.5124	2.70252	79.7463
WT_LB37_log_peak_276	3018830	3019298	469	3019071	1821.66	963.446	8.06486	961.109
WT_LB37_log_peak_277	3026449	3026791	343	3026637	1231.37	511.07	5.92485	508.862
WT_LB37_log_peak_278	3032180	3032435	256	3032300	351.38	37.5244	2.16181	35.9115
WT_LB37_log_peak_279	3053303	3053698	396	3053498	1037.02	444.936	6.14215	442.76
WT_LB37_log_peak_280	3059848	3060164	317	3060006	576.3	129.036	3.33698	127.156
WT_LB37_log_peak_281	3077863	3078136	274	3078001	426.52	80.2031	2.94843	78.441
WT_LB37_log_peak_282	3081254	3081627	374	3081460	824.54	178.759	3.27595	176.802
WT_LB37_log_peak_283	3084915	3085124	210	3085030	334.27	29.2462	1.98386	27.6788
WT_LB37_log_peak_284	3096784	3097179	396	3096969	580.44	110.307	2.98176	108.467
WT_LB37_log_peak_285	3097749	3098003	255	3097861	380.4	65.5535	2.78399	63.8347
WT_LB37_log_peak_286	3104993	3105205	213	3105094	313.54	28.8507	2.02429	27.2856
WT_LB37_log_peak_287	3126312	3126683	372	3126496	762.87	237.232	4.39005	235.204
WT_LB37_log_peak_288	3127687	3127898	212	3127774	362.78	26.7283	1.86552	25.176
WT_LB37_log_peak_289	3142482	3142959	478	3142838	381.95	53.8119	2.4867	52.1319
WT_LB37_log_peak_290	3152406	3152841	436	3152696	535.87	102.719	2.99929	100.896
WT_LB37_log_peak_291	3154421	3154725	305	3154563	811.58	232.743	4.08334	230.72
WT_LB37_log_peak_292	3160789	3161386	598	3161109	2469.47	1349.86	8.46053	1347.47
WT_LB37_log_peak_293	3165611	3165931	321	3165779	587.7	98.804	2.76384	96.9905
WT_LB37_log_peak_294	3204413	3204733	321	3204563	444.14	78.6054	2.8353	76.8477
WT_LB37_log_peak_295	3230973	3231377	405	3231181	947.37	308.003	4.58148	305.908
WT_LB37_log_peak_296	3241507	3242081	575	3241657	456.06	86.705	2.96794	84.9239
WT_LB37_log_peak_297	3245758	3246188	431	3245986	1306	573.996	6.34465	571.759
WT_LB37_log_peak_298	3252396	3252774	379	3252569	821.43	244.455	4.21759	242.419
WT_LB37_log_peak_299	3255503	3255938	436	3255709	799.66	284.726	5.00415	282.651
WT_LB37_log_peak_300	3256681	3257036	356	3256867	437.92	79.4684	2.88766	77.7083
WT_LB37_log_peak_301	3273206	3273571	366	3273389	835.94	295.994	4.9818	293.909
WT_LB37_log_peak_302	3317865	3318098	234	3317964	387.13	49.88	2.36668	48.2144
WT_LB37_log_peak_303	3332176	3333224	1049	3332770	949.44	361.256	5.36971	359.125
WT_LB37_log_peak_304	3333908	3334384	477	3334157	1668.77	784.463	6.89989	782.167
WT_LB37_log_peak_305	3335114	3335361	248	3335218	348.27	29.1485	1.95121	27.5817
WT_LB37_log_peak_306	3345010	3345417	408	3345231	1969.36	685.853	4.9259	683.581
WT_LB37_log_peak_307	3347117	3347718	602	3347482	2447.19	1285.59	8.00062	1283.2
WT_LB37_log_peak_308	3354455	3354869	415	3354597	494.93	88.5276	2.86666	86.7413
WT_LB37_log_peak_309	3387831	3388563	733	3388001	706.9	171.423	3.55727	169.477
WT_LB37_log_peak_310	3394764	3394957	194	3394865	317.69	24.3066	1.88573	22.7691
WT_LB37_log_peak_311	3414154	3414521	368	3414306	627.09	139.502	3.32321	137.605
WT_LB37_log_peak_312	3502915	3503396	482	3503146	1714.9	775.13	6.57432	772.835
WT_LB37_log_peak_313	3505706	3506111	406	3505904	1047.39	398.655	5.37635	396.502
WT_LB37_log_peak_314	3520357	3520584	228	3520483	467.98	60.8778	2.39277	59.1736
WT_LB37_log_peak_315	3522327	3522656	330	3522478	994.01	321.967	4.56426	319.862
WT_LB37_log_peak_316	3523556	3523857	302	3523695	606.87	130.595	3.25066	128.713
WT_LB37_log_peak_317	3539626	3539979	354	3539811	795	240.205	4.27957	238.174
WT_LB37_log_peak_318	3547361	3547710	350	3547524	843.2	308.761	5.14754	306.666
WT_LB37_log_peak_319	3566541	3566882	342	3566722	815.73	237.932	4.14584	235.902
WT_LB37_log_peak_320	3590116	3590967	852	3590352	1894.21	864.35	6.64987	862.036
WT_LB37_log_peak_321	3594687	3595022	336	3594878	740.58	184.726	3.63521	182.761
WT_LB37_log_peak_322	3602257	3602510	254	3602376	533.28	72.7036	2.45083	70.963
WT_LB37_log_peak_323	3642004	3642237	234	3642110	408.38	35.0643	1.9777	33.4638
WT_LB37_log_peak_324	3666314	3666711	398	3666536	736.96	203.103	3.94629	201.115
WT_LB37_log_peak_325	3698818	3699183	366	3699020	938.56	347.634	5.21975	345.512
WT_LB37_log_peak_326	3721265	3721500	236	3721381	422.89	51.7362	2.31636	50.0637
WT_LB37_log_peak_327	3723389	3723586	198	3723485	317.17	30.2812	2.05271	28.708
WT_LB37_log_peak_328	3734652	3734840	189	3734749	363.81	29.3784	1.93023	27.8102
WT_LB37_log_peak_329	3737820	3738058	239	3737945	490.79	71.8963	2.54811	70.158
WT_LB37_log_peak_330	3741428	3741757	330	3741590	696.01	150.317	3.25707	148.404
WT_LB37_log_peak_331	3753996	3754239	244	3754120	422.89	62.397	2.55358	60.6878
WT_LB37_log_peak_332	3756000	3756263	264	3756134	607.39	120.704	3.07269	118.842
WT_LB37_log_peak_333	3758306	3758662	357	3758483	992.97	312.989	4.45727	310.891
WT_LB37_log_peak_334	3780209	3780414	206	3780311	390.24	44.6856	2.23568	43.0407
WT_LB37_log_peak_335	3791031	3791276	246	3791158	550.9	100.417	2.90475	98.6
WT_LB37_log_peak_336	3814026	3814732	707	3814253	2024.3	962.857	7.00794	960.52
WT_LB37_log_peak_337	3822503	3822840	338	3822677	950.48	264.236	3.98107	262.179
WT_LB37_log_peak_338	3837790	3837983	194	3837882	389.73	45.4266	2.25853	43.7785
WT_LB37_log_peak_339	3855648	3855947	300	3855781	650.93	125.504	3.01817	123.631
WT_LB37_log_peak_340	3858607	3858790	184	3858693	401.13	36.4521	2.02074	34.8445
WT_LB37_log_peak_341	3859828	3860189	362	3860031	809.51	206.338	3.70096	204.346
WT_LB37_log_peak_342	3911124	3911310	187	3911216	410.97	50.4435	2.31974	48.7758
WT_LB37_log_peak_343	3911616	3911868	253	3911749	512.03	89.4813	2.81887	87.6924
WT_LB37_log_peak_344	3939475	3939729	255	3939606	540.54	95.802	2.8502	93.9957
WT_LB37_log_peak_345	3943315	3943573	259	3943447	543.65	114.115	3.1877	112.267
WT_LB37_log_peak_346	3944943	3945131	189	3945035	461.24	54.0006	2.26591	52.3199
WT_LB37_log_peak_347	3955481	3955701	221	3955592	499.08	74.9156	2.57772	73.1681
WT_LB37_log_peak_348	3958588	3959086	499	3958838	2171.48	1118.65	7.78666	1116.28
WT_LB37_log_peak_349	3960123	3960353	231	3960240	487.68	61.2234	2.3494	59.5181
WT_LB37_log_peak_350	3973883	3974243	361	3974073	962.91	272.82	4.05006	270.755
WT_LB37_log_peak_351	4000100	4000362	263	4000222	540.02	91.0574	2.7603	89.264
WT_LB37_log_peak_352	4009984	4010189	206	4010098	451.4	36.7933	1.94162	35.1839
WT_LB37_log_peak_353	4017626	4017838	213	4017733	481.46	49.3321	2.13476	47.6686
WT_LB37_log_peak_354	4019767	4020004	238	4019886	398.54	47.6319	2.28507	45.9749
WT_LB37_log_peak_355	4050559	4050915	357	4050759	862.89	211.947	3.59955	209.948
WT_LB37_log_peak_356	4051793	4052157	365	4051982	1170.21	464.468	5.63084	462.282
WT_LB37_log_peak_357	4063677	4063903	227	4063811	356.04	30.2614	1.96214	28.6883
WT_LB37_log_peak_358	4065722	4066091	370	4065895	944.26	263.229	3.98842	261.173
WT_LB37_log_peak_359	4076871	4077061	191	4076985	358.63	29.575	1.94395	28.0059
WT_LB37_log_peak_360	4087426	4087680	255	4087542	623.98	103.984	2.7532	102.158
WT_LB37_log_peak_361	4090620	4091179	560	4090894	1946.56	922.98	6.98049	920.652
WT_LB37_log_peak_362	4107015	4107287	273	4107153	728.15	197.07	3.87843	195.09
WT_LB37_log_peak_363	4108521	4108728	208	4108629	433.26	53.4731	2.32224	51.7943
WT_LB37_log_peak_364	4148095	4148621	527	4148359	2531.15	1315.91	7.88831	1313.52
WT_LB37_log_peak_365	4149825	4150059	235	4149967	416.68	39.3153	2.05751	37.6937
WT_LB37_log_peak_366	4180969	4181247	279	4181087	556.6	96.6608	2.81618	94.8524
WT_LB37_log_peak_367	4193410	4193881	472	4193648	1733.04	771.395	6.44623	769.101
WT_LB37_log_peak_368	4195817	4196460	644	4196264	989.86	288.056	4.14587	285.977
WT_LB37_log_peak_369	4196826	4197145	320	4197011	745.25	172.009	3.42315	170.062
WT_LB37_log_peak_370	4198527	4198913	387	4198741	891.39	233.143	3.78133	231.119
WT_LB37_log_peak_371	4209175	4209569	395	4209374	1408.09	568.921	5.7514	566.687
WT_LB37_log_peak_372	4266149	4266433	285	4266295	754.06	162.432	3.25456	160.5
WT_LB37_log_peak_373	4273775	4274073	299	4273934	859.26	236.802	3.94616	234.775
WT_LB37_log_peak_374	4276733	4277058	326	4276898	702.23	142.815	3.12548	140.913
WT_LB37_log_peak_375	4339117	4339450	334	4339275	1084.18	341.189	4.44748	339.072
WT_LB37_log_peak_376	4366206	4366506	301	4366349	844.23	187.163	3.32769	185.195
WT_LB37_log_peak_377	4372214	4372554	341	4372404	1085.74	344.87	4.49066	342.75
WT_LB37_log_peak_378	4384346	4384756	411	4384566	1529.36	575.977	5.33228	573.739
WT_LB37_log_peak_379	4394015	4394227	213	4394116	499.08	59.2868	2.28346	57.5878
WT_LB37_log_peak_380	4408324	4408641	318	4408486	911.09	243.88	3.85231	241.845
WT_LB37_log_peak_381	4408848	4409144	297	4408979	764.42	146.922	3.01348	145.014
WT_LB37_log_peak_382	4409735	4410053	319	4409910	930.26	226.082	3.56806	224.066
WT_LB37_log_peak_383	4439822	4440005	184	4439921	402.68	20.9393	1.66811	19.4231
WT_LB37_log_peak_384	4472512	4472758	247	4472634	590.29	109.896	2.94174	108.057
WT_LB37_log_peak_385	4506058	4506704	647	4506277	1508.63	551.552	5.16998	549.326
WT_LB37_log_peak_386	4511271	4511653	383	4511451	1542.84	625.373	5.78217	623.12
WT_LB37_log_peak_387	4531589	4532154	566	4531784	1481.17	508.185	4.84368	505.978
WT_LB37_log_peak_388	4551544	4552040	497	4551657	391.8	33.6547	1.97943	32.0622
WT_LB37_log_peak_389	4579073	4579393	321	4579225	915.23	269.695	4.18372	267.633
WT_LB37_log_peak_390	4595625	4595992	368	4595797	1091.44	297.117	3.91556	295.031
WT_LB37_log_peak_391	4597134	4597501	368	4597316	1350.05	482.392	5.04122	480.198
WT_LB37_log_peak_392	4601933	4602133	201	4602044	446.73	44.6883	2.11195	43.0433
WT_LB37_log_peak_393	4610329	4610589	261	4610465	626.05	113.304	2.88963	111.458
WT_LB37_log_peak_394	4611421	4611616	196	4611526	396.98	29.7892	1.88225	28.2188
WT_LB37_log_peak_395	4625021	4625471	451	4625217	1655.82	631.952	5.41444	629.696
WT_LB37_log_peak_396	4627105	4627393	289	4627244	646.78	104.244	2.69908	102.418
WT_LB37_log_peak_397	4628644	4628870	227	4628771	562.3	70.3222	2.3471	68.5886
WT_LB37_log_peak_398	4641116	4641361	246	4641249	597.55	66.1216	2.21683	64.401
WT_LB37_log_peak_399	4650408	4650595	188	4650509	409.94	26.8023	1.79449	25.2495
WT_LB37_log_peak_400	4661295	4661672	378	4661486	1729.93	667.147	5.47762	664.879
WT_LB37_log_peak_401	4684658	4684866	209	4684773	524.99	57.7636	2.21004	56.0697
WT_LB37_log_peak_402	4704092	4704301	210	4704187	412.53	35.2846	1.97603	33.6829
WT_LB37_log_peak_403	4706100	4706361	262	4706239	603.25	79.8271	2.41698	78.0661
WT_LB37_log_peak_404	4714018	4714264	247	4714143	538.98	67.861	2.358	66.1347
WT_LB37_log_peak_405	4719810	4720137	328	4719987	1148.45	301.951	3.80612	299.861
WT_LB37_log_peak_406	4733162	4733349	188	4733227	467.98	38.5572	1.95409	36.9394
WT_LB37_log_peak_407	4777511	4777964	454	4777732	1194.57	361.832	4.30062	359.702
WT_LB37_log_peak_408	4843586	4843789	204	4843693	603.25	50.0122	1.96184	48.3461
WT_LB37_log_peak_409	4859202	4859426	225	4859314	546.76	56.9893	2.15652	55.2981
WT_LB37_log_peak_410	4873980	4874268	289	4874115	903.83	217.849	3.54836	215.844
WT_LB37_log_peak_411	4874504	4874747	244	4874632	585.11	81.6662	2.48351	79.8996
WT_LB37_log_peak_412	4883000	4883215	216	4883100	459.17	51.8992	2.22798	50.2262
WT_LB37_log_peak_413	4889348	4889660	313	4889485	1047.39	270.148	3.74425	268.085
WT_LB37_log_peak_414	4893291	4893536	246	4893419	736.44	122.504	2.75163	120.638
WT_LB37_log_peak_415	4900693	4900981	289	4900834	780.49	151.994	3.04081	150.078
WT_LB37_log_peak_416	4901948	4902164	217	4902044	525.51	63.059	2.29916	61.3479
WT_LB37_log_peak_417	4928365	4928583	219	4928453	441.03	19.6027	1.59579	18.0957
WT_LB37_log_peak_418	4973451	4973892	442	4973685	1546.98	558.774	5.10886	556.543
WT_LB37_log_peak_419	4976300	4976772	473	4976519	2676.26	1306.3	7.25544	1303.91
WT_LB37_log_peak_420	4987873	4988089	217	4987971	543.13	73.4471	2.44004	71.7041
WT_LB37_log_peak_421	5000675	5001089	415	5000885	2252.84	981.188	6.29566	978.847
WT_LB37_log_peak_422	5031182	5031430	249	5031291	660.77	95.9696	2.54528	94.1629
WT_LB37_log_peak_423	5036704	5037012	309	5036862	960.84	168.855	2.85413	166.913
WT_LB37_log_peak_424	5055595	5056009	415	5055797	2450.82	1089.2	6.45215	1086.84
WT_LB37_log_peak_425	5080124	5080310	187	5080193	426.52	22.821	1.68316	21.293
WT_LB37_log_peak_426	5095440	5095662	223	5095553	542.09	58.5932	2.18783	56.8965
WT_LB37_log_peak_427	5101917	5103319	1403	5102701	2230.56	727.161	4.62112	724.877
WT_LB37_log_peak_428	5112846	5113235	390	5113047	892.43	207.484	3.44954	205.49
WT_LB37_log_peak_429	5121421	5121665	245	5121572	309.92	6.25143	1.3361	4.89313
WT_LB37_log_peak_430	5138573	5139157	585	5138940	2289.64	987.793	6.22457	985.451
WT_LB37_log_peak_431	5142901	5143176	276	5143032	792.93	133.466	2.77597	131.579
WT_LB37_log_peak_432	5159161	5159415	255	5159291	660.25	101.716	2.62704	99.8958
WT_LB37_log_peak_433	5205619	5206184	566	5205905	4864.32	2971.51	10.0109	2969.06
WT_LB37_log_peak_434	5214698	5215001	304	5214859	1138.08	304.752	3.8613	302.66
WT_LB37_log_peak_435	5215286	5215495	210	5215396	441.03	31.4373	1.84569	29.8576
WT_LB37_log_peak_436	5226235	5226490	256	5226367	635.9	98.7995	2.64272	96.9861
WT_LB37_log_peak_437	5228730	5228915	186	5228821	508.41	50.3571	2.10498	48.6897
WT_LB37_log_peak_438	5230515	5230794	280	5230641	736.96	141.369	3.01206	139.469
WT_LB37_log_peak_439	5239226	5239441	216	5239330	457.1	36.4778	1.92479	34.87
WT_LB37_log_peak_440	5264231	5264555	325	5264396	1141.71	301.552	3.82178	299.462
WT_LB37_log_peak_441	5277094	5277368	275	5277227	619.31	92.1034	2.57391	90.3069
WT_LB37_log_peak_442	5291138	5291323	186	5291228	430.67	23.6775	1.69799	22.1439
WT_LB37_log_peak_443	5310294	5310684	391	5310505	1151.56	325.41	4.04406	323.303
WT_LB37_log_peak_444	5312588	5313185	598	5312906	2980.47	1539.22	7.82538	1536.81
WT_LB37_log_peak_445	5315746	5316192	447	5315975	2410.91	1056.91	6.34714	1054.55
WT_LB37_log_peak_446	5350782	5351208	427	5351007	2383.44	1014.88	6.12968	1012.54
WT_LB37_log_peak_447	5375237	5375545	309	5375396	1090.4	266.566	3.59014	264.507
WT_LB37_log_peak_448	5423957	5424416	460	5424191	2475.69	1002.13	5.78667	999.788
WT_LB37_log_peak_449	5425296	5425527	232	5425399	712.08	86.7586	2.32273	84.9773
WT_LB37_log_peak_450	5430984	5431216	233	5431097	615.68	63.4671	2.14873	61.7547
WT_LB37_log_peak_451	5471978	5472276	299	5472122	1075.37	290.163	3.88583	288.083
WT_LB37_log_peak_452	5481047	5481261	215	5481157	665.95	81.6101	2.33201	79.8437
WT_LB37_log_peak_453	5493856	5494056	201	5493971	485.6	36.0548	1.87878	34.4492
WT_LB37_log_peak_454	5495563	5495999	437	5495776	1741.85	668.233	5.4464	665.966
WT_LB37_log_peak_455	5496705	5497142	438	5496922	1982.32	725.009	5.17837	722.725
WT_LB37_log_peak_456	5497861	5498360	500	5498111	3691	2052.01	8.68705	2049.58
WT_LB37_log_peak_457	5503815	5504181	367	5503994	1077.97	238.111	3.33014	236.082
WT_LB37_log_peak_458	5519433	5519766	334	5519604	1102.84	263.158	3.52665	261.102
WT_LB37_log_peak_459	5524373	5524791	419	5524585	1819.59	641.725	4.98791	639.466
WT_LB37_log_peak_460	5528780	5529241	462	5529010	1738.22	579.37	4.71333	577.131
WT_LB37_log_peak_461	5532610	5533280	671	5532825	1353.68	384.585	4.0681	382.439
WT_LB37_log_peak_462	5538161	5538395	235	5538267	556.6	32.5484	1.73708	30.9624
WT_LB37_log_peak_463	5539285	5539700	416	5539499	1154.15	263.345	3.40752	261.289
WT_LB37_log_peak_464	5549825	5550079	255	5549934	546.76	54.1622	2.10917	52.481
WT_LB37_log_peak_465	5567036	5567451	416	5567225	1658.41	538.574	4.5967	536.354
WT_LB37_log_peak_466	5567986	5568197	212	5568095	586.66	49.6429	1.97866	47.9783
WT_LB37_log_peak_467	5571034	5571463	430	5571254	1872.97	722.223	5.47943	719.94
WT_LB37_log_peak_468	5577804	5577994	191	5577903	429.63	14.6418	1.49525	13.1736
WT_LB37_log_peak_469	5578206	5578631	426	5578409	925.08	179.52	3.03633	177.562
WT_LB37_log_peak_470	5591535	5591910	376	5591783	422.38	21.4165	1.65577	19.8973
WT_LB37_log_peak_471	5603466	5603774	309	5603631	748.36	125.511	2.76515	123.638
WT_LB37_log_peak_472	5615949	5616484	536	5616231	3651.09	1825.91	7.49916	1823.49
WT_LB37_log_peak_473	5617603	5618507	905	5618154	5802.36	3609.86	10.3079	3607.39
WT_LB37_log_peak_474	5618852	5619267	416	5619071	1245.36	357.424	4.09987	355.296
WT_LB37_log_peak_475	5627001	5627281	281	5627117	600.14	57.1092	2.07289	55.4175
WT_LB37_log_peak_476	5632581	5633009	429	5632811	1948.11	739.557	5.38429	737.27
WT_LB37_log_peak_477	5655380	5655785	406	5655588	1864.67	708.601	5.39212	706.322
WT_LB37_log_peak_478	5656269	5656456	188	5656364	490.79	33.6634	1.8282	32.0709
WT_LB37_log_peak_479	5664995	5665273	279	5665131	963.43	171.86	2.8789	169.914
WT_LB37_log_peak_480	5676091	5676470	380	5676281	1399.8	413.014	4.20661	410.853
WT_LB37_log_peak_481	5684321	5684533	213	5684427	603.76	47.9385	1.93215	46.2804
WT_LB37_log_peak_482	5690643	5691101	459	5690876	3084.12	1356.41	6.37422	1354.02
WT_LB37_log_peak_483	5707031	5707406	376	5707200	954.1	166.122	2.83413	164.185
WT_LB37_log_peak_484	5716224	5717006	783	5716437	2300.01	861.815	5.3141	859.502
WT_LB37_log_peak_485	5733893	5734131	239	5734003	617.76	62.6351	2.13365	60.9252
WT_LB37_log_peak_486	5737579	5737809	231	5737704	817.8	109.009	2.43691	107.171
WT_LB37_log_peak_487	5747939	5748143	205	5748038	588.22	56.5753	2.08204	54.8856
WT_LB37_log_peak_488	5761386	5761586	201	5761474	467.46	26.9404	1.72408	25.3867
WT_LB37_log_peak_489	5765606	5765946	341	5765760	1360.93	379.572	4.00568	377.429
WT_LB37_log_peak_490	5766211	5766418	208	5766295	514.62	35.2867	1.82846	33.6851
WT_LB37_log_peak_491	5779449	5779667	219	5779583	674.25	69.1153	2.14364	67.385
WT_LB37_log_peak_492	5783079	5783314	236	5783179	464.35	29.3174	1.77433	27.7496
WT_LB37_log_peak_493	5787553	5787858	306	5787706	1002.82	225.266	3.36852	223.251
WT_LB37_log_peak_494	5803402	5803913	512	5803686	2863.35	1184.08	5.93032	1181.71
WT_LB37_log_peak_495	5818800	5819330	531	5818993	1978.69	660.369	4.72479	658.104
WT_LB37_log_peak_496	5836619	5836884	266	5836751	786.19	109.6	2.49111	107.762
WT_LB37_log_peak_497	5839348	5839618	271	5839482	902.8	149.114	2.7471	147.203
WT_LB37_log_peak_498	5868233	5868492	260	5868354	649.89	61.4541	2.07289	59.7481
WT_LB37_log_peak_499	5895252	5895779	528	5895498	3631.4	1631.37	6.54486	1628.96
WT_LB37_log_peak_500	5904018	5904467	450	5904251	2814.63	1277.9	6.62501	1275.52
WT_LB37_log_peak_501	5943778	5944112	335	5943957	1196.13	306.741	3.72937	304.647
WT_LB37_log_peak_502	5953657	5953867	211	5953771	517.73	26.235	1.66261	24.6857
WT_LB37_log_peak_503	6012648	6012986	339	6012813	1402.39	393.155	4.02118	391.004
WT_LB37_log_peak_504	6049718	6051817	2100	6050732	1661	574.836	4.88824	572.598
WT_LB37_log_peak_505	6055786	6056152	367	6055947	1301.33	304.129	3.47289	302.037
WT_LB37_log_peak_506	6067101	6067557	457	6067337	2222.79	858.265	5.49083	855.952
WT_LB37_log_peak_507	6069143	6069401	259	6069275	756.13	67.9173	2.02984	66.1908
WT_LB37_log_peak_508	6095933	6096383	451	6096156	2853.5	1073.83	5.3455	1071.47
WT_LB37_log_peak_509	6099683	6100178	496	6099955	2099.44	729.853	4.91907	727.568
WT_LB37_log_peak_510	6102270	6102732	463	6102497	2652.94	1032.09	5.54058	1029.74
WT_LB37_log_peak_511	6107293	6107599	307	6107467	788.26	91.668	2.27453	89.8727
WT_LB37_log_peak_512	6126711	6127012	302	6126850	1226.7	239.896	3.06161	237.864
WT_LB37_log_peak_513	6130217	6130641	425	6130422	1437.63	401.189	4.00733	399.034
WT_LB37_log_peak_514	6141576	6141973	398	6141764	1214.78	269.242	3.34007	267.181
WT_LB37_log_peak_515	6147198	6147435	238	6147341	682.54	59.4647	2.00451	57.7652
WT_LB37_log_peak_516	6154972	6155241	270	6155144	617.76	31.6716	1.67232	30.0906
WT_LB37_log_peak_517	6167392	6167617	226	6167487	639.52	36.4838	1.72659	34.876
WT_LB37_log_peak_518	6167905	6168103	199	6167989	593.92	28.8056	1.64573	27.2407
WT_LB37_log_peak_519	6178116	6178298	183	6178196	633.82	36.6357	1.73449	35.0271
WT_LB37_log_peak_520	6182803	6183007	205	6182933	435.85	9.15667	1.3559	7.74948
WT_LB37_log_peak_521	6186390	6186608	219	6186491	670.1	34.4758	1.67357	32.8785
WT_LB37_log_peak_522	6187348	6187690	343	6187515	640.04	50.0323	1.91929	48.3661
WT_LB37_log_peak_523	6200342	6200567	226	6200446	497	17.5442	1.5091	16.0527
WT_LB37_log_peak_524	6200772	6201082	311	6200906	564.9	30.058	1.68924	28.486
WT_LB37_log_peak_525	6208952	6209163	212	6209050	454.51	6.0832	1.26179	4.72855
WT_LB37_log_peak_526	6213122	6213384	263	6213268	432.22	4.88397	1.23075	3.55725
WT_LB37_log_peak_527	6213836	6214020	185	6213934	685.13	28.8544	1.5846	27.2893
WT_LB37_log_peak_528	6261629	6262510	882	6261920	9105.18	5590.82	10.1067	5588.34
WT_LB37_log_peak_529	6266305	6266543	239	6266427	731.25	68.8	2.06852	67.0708
WT_LB37_log_peak_530	6267188	6267841	654	6267658	580.44	28.3714	1.64715	26.8092
WT_LB37_log_peak_531	6270494	6271111	618	6270682	1176.95	233.531	3.09174	231.507
WT_LB37_log_peak_532	6285581	6285912	332	6285683	479.9	13.7592	1.44305	12.299
WT_LB37_log_peak_533	6297706	6298201	496	6297957	1538.69	385.018	3.66593	382.872
WT_LB37_log_peak_534	6320589	6320777	189	6320663	543.65	18.9277	1.50872	17.4257
WT_LB37_log_peak_535	6323609	6323814	206	6323675	390.24	3.70988	1.20125	2.41822
WT_LB37_log_peak_536	6324065	6326274	2210	6325029	679.95	45.1296	1.81586	43.4827
WT_LB37_log_peak_537	6327249	6328210	962	6327716	1181.62	269.361	3.40812	267.299
WT_LB37_log_peak_538	6328749	6329295	547	6329096	452.95	8.44635	1.3295	7.0493
WT_LB37_log_peak_539	6329652	6330025	374	6329946	434.3	4.45153	1.21591	3.1368
WT_LB37_log_peak_540	6330792	6331130	339	6330965	435.33	6.04722	1.26675	4.69328
WT_LB37_log_peak_541	6332250	6332701	452	6332313	442.59	6.08176	1.26606	4.72714
WT_LB37_log_peak_542	6333607	6335907	2301	6335386	3628.81	1628.92	6.54019	1626.51
WT_LB37_log_peak_543	6336125	6336510	386	6336372	419.27	4.4246	1.2192	3.1106
WT_LB37_log_peak_544	6336977	6337245	269	6337114	415.12	4.18462	1.21146	2.8776
WT_LB37_log_peak_545	6340579	6340807	229	6340647	466.95	9.66931	1.35452	8.25453
WT_LB37_log_peak_546	6341634	6341861	228	6341671	431.7	5.47977	1.25165	4.13841
WT_LB37_log_peak_547	6342442	6343223	782	6342924	523.44	15.0654	1.44473	13.5938
WT_LB37_log_peak_548	6343628	6344438	811	6344072	2491.24	1024.95	5.89182	1022.6
WT_LB37_log_peak_549	6345580	6346664	1085	6346417	625.53	42.1106	1.82131	40.4765
WT_LB37_log_peak_550	6347045	6348271	1227	6348041	479.38	5.88174	1.24775	4.5314
WT_LB37_log_peak_551	6348813	6349150	338	6349015	445.18	5.28006	1.23939	3.94345
WT_LB37_log_peak_552	6349403	6350857	1455	6349620	458.14	10.6258	1.37954	9.19821
WT_LB37_log_peak_553	6351231	6357054	5824	6353167	1139.12	202.945	2.87909	200.957
WT_LB37_log_peak_554	6357331	6358153	823	6358037	441.55	7.16307	1.2978	5.7878
WT_LB37_log_peak_555	6358376	6358568	193	6358486	416.16	3.74692	1.19529	2.45404
WT_LB37_log_peak_556	6358885	6360014	1130	6359974	513.07	10.7258	1.35639	9.29703
WT_LB37_log_peak_557	6360363	6364288	3926	6361378	1415.35	389.258	3.95628	387.109
WT_LB37_log_peak_558	6364686	6365086	401	6364892	474.2	11.3695	1.38943	9.93302
WT_LB37_log_peak_559	6365275	6367046	1772	6366364	548.83	25.0372	1.61607	23.4951
WT_LB37_log_peak_560	6368745	6369583	839	6369382	1541.28	462.749	4.27225	460.564
WT_LB37_log_peak_561	6372773	6383800	11028	6380292	4284.91	2180.02	7.68085	2177.59

## Sheet: WT_LB_37_st
name	start	end	length	abs_summit	pileup	-log10(pvalue)	fold_enrichment	-log10(qvalue)
WT_LB37_st_peak_1	63	38818	38756	3605	31399.3	26107	17.3963	26101.6
WT_LB37_st_peak_2	40028	40681	654	40271	594.15	6.62967	1.23703	5.58141
WT_LB37_st_peak_3	43614	44118	505	43849	770.16	27.5058	1.52355	26.2802
WT_LB37_st_peak_4	44579	44872	294	44696	646.5	8.68137	1.27085	7.60375
WT_LB37_st_peak_5	48249	48636	388	48554	580.35	4.54707	1.18647	3.53691
WT_LB37_st_peak_6	51028	52906	1879	51446	3725.98	1799.07	7.16727	1796.8
WT_LB37_st_peak_7	56432	56731	300	56498	611.41	7.32528	1.24982	6.2669
WT_LB37_st_peak_8	57235	58349	1115	57618	3983.08	1969.79	7.39162	1967.47
WT_LB37_st_peak_9	58594	58864	271	58766	602.21	9.858	1.30642	8.7658
WT_LB37_st_peak_10	60749	61298	550	61163	580.93	6.0468	1.22749	5.00808
WT_LB37_st_peak_11	68079	68466	388	68258	656.27	20.0034	1.46713	18.8216
WT_LB37_st_peak_12	79683	80439	757	80106	3167.48	1327.25	6.02373	1325.15
WT_LB37_st_peak_13	93915	94214	300	94070	735.65	33.6484	1.62257	32.3953
WT_LB37_st_peak_14	98096	98475	380	98385	626.36	14.9601	1.39555	13.8171
WT_LB37_st_peak_15	108166	108537	372	108340	969.74	87.8556	2.04367	86.4575
WT_LB37_st_peak_16	113527	113899	373	113712	1021.51	101.182	2.12139	99.7615
WT_LB37_st_peak_17	120744	122522	1779	121048	2335.21	789.656	4.78731	787.774
WT_LB37_st_peak_18	126216	126551	336	126379	722.42	32.8028	1.61839	31.5532
WT_LB37_st_peak_19	130648	130959	312	130827	644.77	19.281	1.46209	18.1039
WT_LB37_st_peak_20	135933	137122	1190	136305	664.9	21.5903	1.48971	20.3981
WT_LB37_st_peak_21	138862	140246	1385	139210	736.22	34.3691	1.63047	33.1131
WT_LB37_st_peak_22	143533	144889	1357	143710	709.76	23.0665	1.49083	21.8651
WT_LB37_st_peak_23	146072	148907	2836	147470	14618.6	11328.7	15.1342	11325.2
WT_LB37_st_peak_24	155693	156722	1030	156250	8755.88	6917.68	15.6933	6914.48
WT_LB37_st_peak_25	160939	161371	433	161199	844.36	67.0089	1.93726	65.6537
WT_LB37_st_peak_26	193440	194071	632	193740	2843.66	1097.24	5.49162	1095.22
WT_LB37_st_peak_27	199299	199623	325	199491	861.04	71.7532	1.97295	70.3871
WT_LB37_st_peak_28	200597	201334	738	200946	4288.5	2134.95	7.46	2132.59
WT_LB37_st_peak_29	204987	205409	423	205293	714.37	34.4505	1.64506	33.1941
WT_LB37_st_peak_30	207751	208101	351	207838	580.93	12.0638	1.36015	10.9478
WT_LB37_st_peak_31	213275	214348	1074	213542	1999.31	490.095	3.61066	488.355
WT_LB37_st_peak_32	221999	222453	455	222235	1279.76	227.276	2.87812	225.708
WT_LB37_st_peak_33	225234	225511	278	225378	660.88	22.796	1.51021	21.5963
WT_LB37_st_peak_34	236587	237634	1048	237220	2282.87	775.006	4.80814	773.131
WT_LB37_st_peak_35	247323	248245	923	247718	5296.78	3340.33	10.5324	3337.7
WT_LB37_st_peak_36	251603	251936	334	251766	928.33	75.8774	1.96061	74.5023
WT_LB37_st_peak_37	255178	255490	313	255306	773.61	46.6443	1.76088	45.345
WT_LB37_st_peak_38	255740	256206	467	255961	1041.64	106.31	2.14977	104.882
WT_LB37_st_peak_39	260766	261127	362	260964	1181.41	157.544	2.44299	156.045
WT_LB37_st_peak_40	270900	271513	614	271159	1891.75	524.746	3.99314	522.989
WT_LB37_st_peak_41	277349	277620	272	277490	738.52	34.5283	1.63205	33.2716
WT_LB37_st_peak_42	278027	278439	413	278229	1225.7	184.65	2.61035	183.122
WT_LB37_st_peak_43	284958	286396	1439	285329	3494.76	1594.56	6.6713	1592.36
WT_LB37_st_peak_44	286965	287650	686	287286	2510.06	970.32	5.4973	968.355
WT_LB37_st_peak_45	287992	288340	349	288187	970.89	96.0825	2.12092	94.6704
WT_LB37_st_peak_46	299403	300621	1219	299995	6696.75	4438.14	11.4296	4435.26
WT_LB37_st_peak_47	325629	326432	804	326023	8205.44	6214.07	14.4734	6210.93
WT_LB37_st_peak_48	326923	327306	384	327235	607.96	11.9005	1.34725	10.7861
WT_LB37_st_peak_49	335642	336245	604	335827	912.8	68.8372	1.90375	67.4776
WT_LB37_st_peak_50	338009	338263	255	338144	655.12	21.851	1.49634	20.6571
WT_LB37_st_peak_51	352264	353895	1632	353180	5836.87	3648.45	10.3877	3645.75
WT_LB37_st_peak_52	370696	371400	705	370849	935.81	79.6646	1.99321	78.2814
WT_LB37_st_peak_53	373125	373860	736	373442	2953.52	1297.7	6.3675	1295.6
WT_LB37_st_peak_54	377922	378202	281	378059	893.25	62.462	1.85144	61.1179
WT_LB37_st_peak_55	390171	390570	400	390487	613.14	15.8055	1.41528	14.6554
WT_LB37_st_peak_56	396782	397544	763	397175	4803.28	2594.53	8.34076	2592.05
WT_LB37_st_peak_57	400314	400961	648	400617	1852.06	537.017	4.14555	535.253
WT_LB37_st_peak_58	415020	415637	618	415307	2853.44	1174.21	5.8976	1172.16
WT_LB37_st_peak_59	420619	421116	498	421008	639.02	21.6937	1.50157	20.5008
WT_LB37_st_peak_60	432376	432641	266	432495	720.12	25.4306	1.51814	24.2158
WT_LB37_st_peak_61	433086	433936	851	433527	3452.77	1491.68	6.24552	1489.51
WT_LB37_st_peak_62	439878	440243	366	440043	953.06	104.603	2.21732	103.178
WT_LB37_st_peak_63	443857	444184	328	444016	888.07	70.4436	1.93697	69.0803
WT_LB37_st_peak_64	453076	453758	683	453173	686.18	25.4907	1.53577	24.2756
WT_LB37_st_peak_65	454544	454963	420	454770	1128.49	164.851	2.56406	163.344
WT_LB37_st_peak_66	455341	455679	339	455515	797.19	41.5754	1.68395	40.2929
WT_LB37_st_peak_67	464637	465190	554	464909	2266.19	747.89	4.67461	746.027
WT_LB37_st_peak_68	467405	467648	244	467492	625.21	17.4815	1.4394	16.3177
WT_LB37_st_peak_69	471200	471569	370	471367	965.72	106.793	2.22744	105.365
WT_LB37_st_peak_70	485270	486018	749	485673	4233.86	2211.57	7.96026	2209.19
WT_LB37_st_peak_71	487661	488381	721	487998	3630.5	1760.7	7.20536	1758.44
WT_LB37_st_peak_72	496820	497164	345	496987	924.88	73.4658	1.94105	72.096
WT_LB37_st_peak_73	506374	507400	1027	506763	5320.94	3271.38	10.1177	3268.76
WT_LB37_st_peak_74	509883	510131	249	509998	653.4	22.0138	1.50049	20.819
WT_LB37_st_peak_75	512030	512587	558	512288	2459.44	893.34	5.14737	891.411
WT_LB37_st_peak_76	524530	524841	312	524677	827.68	56.9916	1.8415	55.6619
WT_LB37_st_peak_77	534300	534796	497	534525	1510.41	359.41	3.52421	357.745
WT_LB37_st_peak_78	538175	538852	678	538515	2301.85	806.714	4.96303	804.824
WT_LB37_st_peak_79	544232	544915	684	544589	2391	853.37	5.05708	851.459
WT_LB37_st_peak_80	545195	546303	1109	545935	1439.66	322.879	3.37189	321.238
WT_LB37_st_peak_81	547241	548012	772	547649	3066.25	1367.85	6.48468	1365.72
WT_LB37_st_peak_82	550375	550701	327	550523	915.68	81.5101	2.02805	80.1234
WT_LB37_st_peak_83	552453	553314	862	552920	4221.2	2249.91	8.18256	2247.52
WT_LB37_st_peak_84	553898	554247	350	554083	802.94	51.1805	1.79452	49.867
WT_LB37_st_peak_85	560492	560837	346	560662	1137.69	164.802	2.55313	163.295
WT_LB37_st_peak_86	563465	563753	289	563610	764.98	39.1452	1.67611	37.8714
WT_LB37_st_peak_87	569030	569540	511	569212	859.89	67.3979	1.93024	66.0418
WT_LB37_st_peak_88	575446	575917	472	575683	1517.31	309.135	3.15002	307.504
WT_LB37_st_peak_89	578347	578955	609	578521	1027.26	111.851	2.21131	110.414
WT_LB37_st_peak_90	598354	598827	474	598576	1210.74	185.377	2.63422	183.848
WT_LB37_st_peak_91	603388	604420	1033	604230	1087.08	134.177	2.34701	132.708
WT_LB37_st_peak_92	606967	607211	245	607083	718.97	29.6193	1.57888	28.3836
WT_LB37_st_peak_93	611932	612470	539	612201	1844.58	513.385	4.00344	511.633
WT_LB37_st_peak_94	614721	615256	536	615005	1168.75	176.975	2.61725	175.455
WT_LB37_st_peak_95	615636	616321	686	616026	3013.34	1317.97	6.33264	1315.87
WT_LB37_st_peak_96	620436	621279	844	620841	9833.18	7389.97	14.2731	7386.72
WT_LB37_st_peak_97	631696	633132	1437	632022	3137.58	1274.11	5.81218	1272.02
WT_LB37_st_peak_98	635444	636245	802	635887	2820.08	1185.35	6.04085	1183.3
WT_LB37_st_peak_99	637910	638427	518	638175	1508.68	325.115	3.27708	323.473
WT_LB37_st_peak_100	645361	645838	478	645618	1360.86	242.459	2.8853	240.878
WT_LB37_st_peak_101	659686	660365	680	660026	3055.9	1395.26	6.67446	1393.13
WT_LB37_st_peak_102	665168	665692	525	665416	1489.13	286.288	3.02871	284.673
WT_LB37_st_peak_103	666817	667451	635	667047	1179.11	178.253	2.61279	176.732
WT_LB37_st_peak_104	672211	672491	281	672415	621.19	12.3656	1.34965	11.2466
WT_LB37_st_peak_105	673040	674453	1414	674061	2447.94	791.095	4.58603	789.212
WT_LB37_st_peak_106	694542	694985	444	694787	980.67	98.2219	2.13138	96.8064
WT_LB37_st_peak_107	698038	698445	408	698346	695.39	17.7275	1.41542	16.5617
WT_LB37_st_peak_108	703075	704022	948	703588	3252.03	1547.35	7.02599	1545.16
WT_LB37_st_peak_109	706978	709786	2809	709056	2829.86	1256.4	6.44842	1254.32
WT_LB37_st_peak_110	713250	715359	2110	713888	7884.49	5648.51	13.0771	5645.44
WT_LB37_st_peak_111	715842	716192	351	716033	750.6	37.1817	1.65917	35.915
WT_LB37_st_peak_112	716562	716937	376	716772	882.89	73.8939	1.97938	72.5231
WT_LB37_st_peak_113	727344	727762	419	727541	2064.88	466.034	3.3941	464.307
WT_LB37_st_peak_114	734980	735253	274	735088	703.44	31.8624	1.61685	30.6167
WT_LB37_st_peak_115	735871	736174	304	736023	786.26	53.5559	1.83247	52.2353
WT_LB37_st_peak_116	738826	739150	325	739000	852.41	71.7482	1.9816	70.3821
WT_LB37_st_peak_117	748189	748593	405	748314	858.74	59.3749	1.84493	58.0388
WT_LB37_st_peak_118	758656	759013	358	758851	851.83	75.2346	2.02093	73.861
WT_LB37_st_peak_119	776771	777390	620	777075	1963.64	625.167	4.51642	623.36
WT_LB37_st_peak_120	780971	781540	570	781278	1994.7	703.263	4.98926	701.421
WT_LB37_st_peak_121	802745	803414	670	803041	3540.2	1552.88	6.35763	1550.68
WT_LB37_st_peak_122	807983	809300	1318	808363	2772.34	1198.7	6.24466	1196.64
WT_LB37_st_peak_123	813642	814127	486	813887	1740.48	418.284	3.55403	416.583
WT_LB37_st_peak_124	815774	816478	705	816159	3109.97	1355.56	6.31028	1353.44
WT_LB37_st_peak_125	818223	819621	1399	818859	2676.29	1056.02	5.62455	1054.01
WT_LB37_st_peak_126	819894	820943	1050	820131	1323.48	247.848	2.97635	246.263
WT_LB37_st_peak_127	821614	822151	538	821910	1519.61	365.384	3.55334	363.714
WT_LB37_st_peak_128	827385	828264	880	827640	1818.7	475.264	3.79896	473.533
WT_LB37_st_peak_129	828926	829644	719	829326	4643.96	2549.77	8.53852	2547.31
WT_LB37_st_peak_130	834760	835443	684	835116	3123.2	1439.12	6.74772	1436.97
WT_LB37_st_peak_131	838634	838919	286	838766	776.49	35.7933	1.62654	34.5316
WT_LB37_st_peak_132	840023	841669	1647	840395	3257.21	1451.47	6.47756	1449.32
WT_LB37_st_peak_133	846880	847453	574	847139	1910.15	532.285	4.00661	530.523
WT_LB37_st_peak_134	848399	849186	788	848660	965.72	94.5671	2.11074	93.1575
WT_LB37_st_peak_135	854524	854865	342	854693	800.64	60.153	1.89845	58.8148
WT_LB37_st_peak_136	862034	862732	699	862408	4214.3	2350.42	8.72733	2348
WT_LB37_st_peak_137	871450	872102	653	871760	2810.88	1134.92	5.77387	1132.88
WT_LB37_st_peak_138	878084	878688	605	878368	2222.47	775.908	4.94149	774.032
WT_LB37_st_peak_139	880375	880705	331	880551	806.39	53.9831	1.82256	52.6614
WT_LB37_st_peak_140	881184	881570	387	881358	1062.92	127.052	2.31287	125.592
WT_LB37_st_peak_141	904017	904740	724	904375	5109.85	2843.53	8.70673	2841
WT_LB37_st_peak_142	904990	905805	816	905585	1049.69	113.65	2.20734	112.21
WT_LB37_st_peak_143	915543	916246	704	915911	3954.32	2012.59	7.68024	2010.25
WT_LB37_st_peak_144	928578	930291	1714	929373	10975.5	8264.65	14.3296	8261.34
WT_LB37_st_peak_145	932136	932767	632	932404	1668.58	416.357	3.659	414.657
WT_LB37_st_peak_146	945883	946534	652	946177	5311.16	3162.11	9.62348	3159.52
WT_LB37_st_peak_147	946854	947291	438	947070	785.11	38.3017	1.6515	37.0309
WT_LB37_st_peak_148	951063	951922	860	951753	909.93	82.8168	2.04702	81.4276
WT_LB37_st_peak_149	965183	965587	405	965374	903.6	91.9912	2.14487	90.5861
WT_LB37_st_peak_150	969701	969997	297	969866	817.32	54.2783	1.81767	52.9558
WT_LB37_st_peak_151	970693	971240	548	970964	1858.96	507.551	3.9406	505.802
WT_LB37_st_peak_152	975693	976093	401	975875	1214.19	190.678	2.67075	189.143
WT_LB37_st_peak_153	977990	978482	493	978227	1671.46	417.232	3.65964	415.532
WT_LB37_st_peak_154	979296	979573	278	979489	695.96	26.6638	1.54978	25.4424
WT_LB37_st_peak_155	990303	990580	278	990452	790.86	48.4916	1.77151	47.1863
WT_LB37_st_peak_156	992866	993236	371	993028	816.17	52.1304	1.79376	50.8141
WT_LB37_st_peak_157	996337	997090	754	996834	1830.78	525.058	4.1088	523.3
WT_LB37_st_peak_158	1001022	1001837	816	1001324	3606.92	1630.3	6.59583	1628.09
WT_LB37_st_peak_159	1003524	1003955	432	1003741	1188.89	174.123	2.56995	172.606
WT_LB37_st_peak_160	1004491	1004932	442	1004741	1427.01	280.31	3.07098	278.7
WT_LB37_st_peak_161	1006779	1007487	709	1007134	3394.1	1536.81	6.60526	1534.62
WT_LB37_st_peak_162	1011593	1012227	635	1011968	2292.07	765.489	4.72855	763.618
WT_LB37_st_peak_163	1012705	1013452	748	1013062	5743.69	2938.14	7.74217	2935.59
WT_LB37_st_peak_164	1014238	1014696	459	1014472	1640.97	357.291	3.30377	355.627
WT_LB37_st_peak_165	1017478	1017894	417	1017654	1249.85	194.619	2.66051	193.081
WT_LB37_st_peak_166	1028286	1028886	601	1028588	2577.93	1017.9	5.63085	1015.92
WT_LB37_st_peak_167	1034553	1035245	693	1034923	3529.27	1831.24	7.88006	1828.96
WT_LB37_st_peak_168	1052957	1053241	285	1053103	858.74	67.0859	1.92739	65.7306
WT_LB37_st_peak_169	1065920	1066290	371	1066086	806.39	59.2523	1.88263	57.9165
WT_LB37_st_peak_170	1066762	1067332	571	1067037	2095.36	729.805	4.92792	727.951
WT_LB37_st_peak_171	1077149	1077660	512	1077411	1582.88	400.845	3.70224	399.154
WT_LB37_st_peak_172	1083255	1083787	533	1083517	2124.69	654.615	4.38287	652.794
WT_LB37_st_peak_173	1086002	1087955	1954	1087571	5308.86	3429	10.9482	3426.34
WT_LB37_st_peak_174	1096179	1096531	353	1096356	1033.59	129.151	2.36207	127.689
WT_LB37_st_peak_175	1098120	1098365	246	1098200	596.46	13.961	1.38943	12.8269
WT_LB37_st_peak_176	1114549	1114847	299	1114668	746	32.7273	1.60301	31.478
WT_LB37_st_peak_177	1116335	1116820	486	1116601	1424.13	318.295	3.36103	316.657
WT_LB37_st_peak_178	1126054	1126392	339	1126204	860.46	79.5385	2.05756	78.1555
WT_LB37_st_peak_179	1126694	1127244	551	1126954	1443.11	306.142	3.23792	304.513
WT_LB37_st_peak_180	1133535	1134922	1388	1134256	21765.2	20964.5	23.9189	20960.3
WT_LB37_st_peak_181	1139301	1139730	430	1139553	1456.92	292.75	3.12188	291.13
WT_LB37_st_peak_182	1160712	1160995	284	1160837	645.92	15.759	1.4033	14.6092
WT_LB37_st_peak_183	1166405	1166918	514	1166664	1737.03	488.324	4.03429	486.586
WT_LB37_st_peak_184	1172944	1173624	681	1173282	3770.27	2009.74	8.18062	2007.41
WT_LB37_st_peak_185	1174645	1175254	610	1174998	2017.14	603.833	4.26667	602.036
WT_LB37_st_peak_186	1195476	1196200	725	1195806	3712.17	1962.42	8.08588	1960.1
WT_LB37_st_peak_187	1203325	1203958	634	1203623	2831.58	1227.69	6.26678	1225.62
WT_LB37_st_peak_188	1205679	1206074	396	1205868	1255.03	198.41	2.68111	196.868
WT_LB37_st_peak_189	1206829	1207158	330	1206996	855.86	61.942	1.87497	60.5993
WT_LB37_st_peak_190	1214622	1215492	871	1214914	2975.95	1301.41	6.33394	1299.31
WT_LB37_st_peak_191	1223356	1223718	363	1223548	1017.48	111.035	2.21409	109.599
WT_LB37_st_peak_192	1238348	1238697	350	1238526	629.82	14.626	1.38946	13.486
WT_LB37_st_peak_193	1243902	1244541	640	1244219	3132.4	1429.18	6.66681	1427.03
WT_LB37_st_peak_194	1247409	1247740	332	1247553	827.1	68.0393	1.96258	66.6817
WT_LB37_st_peak_195	1248456	1248711	256	1248593	691.93	32.5819	1.63525	31.3333
WT_LB37_st_peak_196	1253632	1254754	1123	1254407	3967.55	2137.65	8.30709	2135.28
WT_LB37_st_peak_197	1255385	1256662	1278	1256350	3371.67	1595.79	6.98276	1593.58
WT_LB37_st_peak_198	1257729	1258012	284	1257896	759.23	38.9032	1.67452	37.6303
WT_LB37_st_peak_199	1265282	1266318	1037	1265674	4467.38	2471.1	8.62621	2468.65
WT_LB37_st_peak_200	1266701	1267523	823	1267167	4223.5	2283.37	8.34882	2280.97
WT_LB37_st_peak_201	1268722	1269260	539	1268900	1160.13	170.141	2.56886	168.627
WT_LB37_st_peak_202	1275352	1276057	706	1275731	2767.16	1237.03	6.49804	1234.96
WT_LB37_st_peak_203	1277709	1277979	271	1277881	733.92	41.7578	1.72917	40.4747
WT_LB37_st_peak_204	1278469	1278778	310	1278637	722.42	38.7568	1.69685	37.4844
WT_LB37_st_peak_205	1285170	1285847	678	1285492	2921.31	1253.75	6.19133	1251.67
WT_LB37_st_peak_206	1286203	1286650	448	1286393	907.62	88.5445	2.106	87.1453
WT_LB37_st_peak_207	1290882	1291997	1116	1291641	3212.92	1431.61	6.47968	1429.46
WT_LB37_st_peak_208	1293242	1293912	671	1293577	2583.68	998.539	5.49932	996.56
WT_LB37_st_peak_209	1300125	1300643	519	1300434	900.15	74.7898	1.97188	73.417
WT_LB37_st_peak_210	1308570	1309039	470	1308819	958.24	111.712	2.28128	110.275
WT_LB37_st_peak_211	1320271	1321122	852	1320692	4193.6	2212.01	8.06653	2209.63
WT_LB37_st_peak_212	1325994	1326574	581	1326292	1941.79	597.387	4.37565	595.594
WT_LB37_st_peak_213	1327524	1328309	786	1327945	3564.93	1775.19	7.4601	1772.92
WT_LB37_st_peak_214	1329193	1329759	567	1329447	2090.76	715.31	4.84278	713.462
WT_LB37_st_peak_215	1331792	1332368	577	1332083	2145.98	660.747	4.38158	658.924
WT_LB37_st_peak_216	1344255	1345918	1664	1344822	19519.1	17936.7	21.4979	17932.8
WT_LB37_st_peak_217	1347465	1348105	641	1347759	2384.1	852.675	5.0639	850.764
WT_LB37_st_peak_218	1350399	1351022	624	1350697	1006.55	80.3501	1.94509	78.9656
WT_LB37_st_peak_219	1358740	1359391	652	1359046	2706.77	1074.55	5.66479	1072.54
WT_LB37_st_peak_220	1365765	1366772	1008	1366530	1753.13	486.71	3.992	484.972
WT_LB37_st_peak_221	1368712	1369417	706	1369007	2002.18	648.235	4.587	646.418
WT_LB37_st_peak_222	1370561	1371307	747	1370957	3205.45	1377.19	6.20202	1375.06
WT_LB37_st_peak_223	1380978	1381445	468	1381183	778.21	42.3614	1.70506	41.0763
WT_LB37_st_peak_224	1390381	1390854	474	1390651	1447.14	289.221	3.10759	287.604
WT_LB37_st_peak_225	1393552	1393941	390	1393730	667.2	24.1354	1.52549	22.9278
WT_LB37_st_peak_226	1400117	1400809	693	1400388	1900.95	564.158	4.23597	562.38
WT_LB37_st_peak_227	1402796	1403143	348	1402993	935.81	86.8403	2.06345	85.444
WT_LB37_st_peak_228	1415850	1416639	790	1416257	10056.4	7842.79	15.308	7839.5
WT_LB37_st_peak_229	1419756	1420891	1136	1420137	5681	3703.68	11.1194	3700.96
WT_LB37_st_peak_230	1426479	1427358	880	1427004	3743.23	1915.76	7.73602	1913.46
WT_LB37_st_peak_231	1431737	1432368	632	1431993	1375.82	276.65	3.12203	275.042
WT_LB37_st_peak_232	1449922	1450524	603	1450312	1244.1	185.535	2.59396	184.005
WT_LB37_st_peak_233	1451644	1452206	563	1451990	1477.05	340.542	3.43939	338.89
WT_LB37_st_peak_234	1453177	1453452	276	1453339	737.37	30.8869	1.58449	29.6455
WT_LB37_st_peak_235	1465891	1466357	467	1466138	1122.74	154.792	2.48615	153.296
WT_LB37_st_peak_236	1467201	1467591	391	1467379	953.06	107.366	2.24413	105.936
WT_LB37_st_peak_237	1477600	1478360	761	1477988	5518.22	3317.31	9.76853	3314.68
WT_LB37_st_peak_238	1479774	1480049	276	1479839	591.85	12.0098	1.35483	10.8944
WT_LB37_st_peak_239	1481024	1481793	770	1481561	1195.21	163.028	2.47151	161.522
WT_LB37_st_peak_240	1484484	1485112	629	1484792	2651.55	981.626	5.25258	979.656
WT_LB37_st_peak_241	1495305	1495645	341	1495463	826.53	66.1032	1.94304	64.7504
WT_LB37_st_peak_242	1499125	1499405	281	1499216	594.73	13.7445	1.3868	12.6123
WT_LB37_st_peak_243	1500445	1501905	1461	1500837	6693.3	4476.13	11.6019	4473.24
WT_LB37_st_peak_244	1504984	1505637	654	1505113	776.49	48.4114	1.77964	47.1063
WT_LB37_st_peak_245	1506931	1507579	649	1507244	2470.37	940.39	5.40782	938.438
WT_LB37_st_peak_246	1508731	1509759	1029	1509452	2974.8	1266.44	6.13567	1264.35
WT_LB37_st_peak_247	1510567	1510949	383	1510750	1092.26	141.922	2.40881	140.443
WT_LB37_st_peak_248	1527599	1529489	1891	1528311	7320.24	5297.37	13.3113	5294.35
WT_LB37_st_peak_249	1534764	1536001	1238	1535352	3686.87	1948.72	8.08743	1946.41
WT_LB37_st_peak_250	1539339	1539988	650	1539668	3581.61	1666.81	6.83704	1664.58
WT_LB37_st_peak_251	1555094	1555651	558	1555362	1922.23	585.229	4.3316	583.442
WT_LB37_st_peak_252	1565283	1565614	332	1565445	920.28	104.748	2.25501	103.322
WT_LB37_st_peak_253	1572903	1573165	263	1573016	705.74	34.4879	1.65206	33.2314
WT_LB37_st_peak_254	1594681	1595352	672	1595037	3954.32	2099.74	8.13852	2097.39
WT_LB37_st_peak_255	1598086	1598575	490	1598372	1341.31	270.549	3.12618	268.946
WT_LB37_st_peak_256	1599302	1599611	310	1599474	789.71	46.9109	1.75325	45.6106
WT_LB37_st_peak_257	1610702	1611154	453	1610928	1481.65	301.461	3.14787	299.835
WT_LB37_st_peak_258	1615486	1616300	815	1615851	7580.8	5504.22	13.3954	5501.18
WT_LB37_st_peak_259	1624881	1625544	664	1625382	589.55	14.0383	1.39396	12.9034
WT_LB37_st_peak_260	1628205	1629257	1053	1629026	1143.45	191.356	2.77216	189.82
WT_LB37_st_peak_261	1640242	1640723	482	1640481	1294.72	228.456	2.86663	226.887
WT_LB37_st_peak_262	1643641	1644200	560	1643915	2301.85	827.758	5.09479	825.859
WT_LB37_st_peak_263	1659082	1659941	860	1659482	958.24	96.3263	2.13299	94.9139
WT_LB37_st_peak_264	1661706	1662350	645	1662111	649.37	25.3117	1.55338	24.0976
WT_LB37_st_peak_265	1662729	1663286	558	1663062	2533.64	988.962	5.55843	986.988
WT_LB37_st_peak_266	1667362	1667902	541	1667644	914.53	85.3604	2.06714	83.9667
WT_LB37_st_peak_267	1675985	1677313	1329	1676461	9633.59	8050.95	17.5494	8047.65
WT_LB37_st_peak_268	1698281	1698699	419	1698499	1022.08	104.485	2.14934	103.06
WT_LB37_st_peak_269	1716834	1717077	244	1716918	666.05	28.0966	1.58445	26.8681
WT_LB37_st_peak_270	1717455	1717765	311	1717611	815.02	62.8665	1.91515	61.5215
WT_LB37_st_peak_271	1732208	1732605	398	1732399	1075.58	143.351	2.44122	141.87
WT_LB37_st_peak_272	1735364	1735975	612	1735684	579.2	11.9743	1.35704	10.8592
WT_LB37_st_peak_273	1736396	1736714	319	1736593	767.86	53.5497	1.84886	52.2292
WT_LB37_st_peak_274	1741948	1742537	590	1742240	2382.37	865.559	5.14767	863.642
WT_LB37_st_peak_275	1746740	1747138	399	1746978	845.51	70.3765	1.97321	69.0134
WT_LB37_st_peak_276	1751106	1751632	527	1751362	1602.44	414.952	3.76747	413.253
WT_LB37_st_peak_277	1757735	1758305	571	1758042	2553.77	966.785	5.37847	964.821
WT_LB37_st_peak_278	1760677	1760959	283	1760799	566.55	10.3422	1.32896	9.24434
WT_LB37_st_peak_279	1762495	1762780	286	1762627	722.99	38.8579	1.69952	37.5851
WT_LB37_st_peak_280	1764089	1764424	336	1764282	761.53	51.5597	1.82893	50.245
WT_LB37_st_peak_281	1766589	1767321	733	1766878	2382.95	925.955	5.5312	924.01
WT_LB37_st_peak_282	1768816	1769159	344	1768976	887.49	63.0874	1.86267	61.7418
WT_LB37_st_peak_283	1773676	1774157	482	1773928	1377.54	306.33	3.34968	304.701
WT_LB37_st_peak_284	1780228	1780590	363	1780413	950.76	100.574	2.18294	99.1547
WT_LB37_st_peak_285	1781820	1782240	421	1782053	1039.34	142.599	2.477	141.119
WT_LB37_st_peak_286	1785227	1785609	383	1785344	778.79	47.5174	1.76822	46.2152
WT_LB37_st_peak_287	1787596	1788152	557	1787706	677.56	27.0377	1.56392	25.8144
WT_LB37_st_peak_288	1789414	1790246	833	1790078	857.01	79.8341	2.06252	78.4506
WT_LB37_st_peak_289	1790805	1791324	520	1790908	637.87	25.7446	1.56815	24.528
WT_LB37_st_peak_290	1794045	1794529	485	1794263	1318.87	250.669	3.00655	249.081
WT_LB37_st_peak_291	1799875	1800401	527	1800135	1848.61	494.037	3.86948	492.296
WT_LB37_st_peak_292	1802515	1803235	721	1802859	3302.08	1563.53	6.98325	1561.33
WT_LB37_st_peak_293	1804781	1805069	289	1804918	640.74	17.3843	1.43246	16.2212
WT_LB37_st_peak_294	1806807	1807571	765	1807189	5399.16	3260.53	9.83636	3257.92
WT_LB37_st_peak_295	1856745	1857276	532	1857081	893.25	83.7846	2.07001	82.3936
WT_LB37_st_peak_296	1864911	1865529	619	1865196	3026.57	1344.9	6.45537	1342.78
WT_LB37_st_peak_297	1865989	1866570	582	1866326	805.82	52.6525	1.80901	51.3346
WT_LB37_st_peak_298	1868222	1868523	302	1868346	708.04	27.1637	1.54812	25.9397
WT_LB37_st_peak_299	1869271	1870804	1534	1869627	4189.57	2268	8.36441	2265.6
WT_LB37_st_peak_300	1872407	1872968	562	1872702	2360.51	832.309	4.99263	830.408
WT_LB37_st_peak_301	1874438	1875557	1120	1874639	1400.55	307.749	3.32121	306.119
WT_LB37_st_peak_302	1877699	1877999	301	1877865	814.45	65.9896	1.95208	64.6371
WT_LB37_st_peak_303	1880605	1880913	309	1880749	790.86	59.1521	1.89585	57.8166
WT_LB37_st_peak_304	1882562	1883238	677	1882811	1774.99	457.084	3.75473	455.362
WT_LB37_st_peak_305	1901171	1901432	262	1901330	688.48	31.3727	1.61919	30.1293
WT_LB37_st_peak_306	1924735	1925331	597	1925225	663.75	27.3455	1.57681	26.1207
WT_LB37_st_peak_307	1931619	1932265	647	1931937	3854.24	2039.69	8.09925	2037.35
WT_LB37_st_peak_308	1934509	1934956	448	1934715	1342.46	235.824	2.85842	234.249
WT_LB37_st_peak_309	1942547	1942892	346	1942643	694.24	28.1187	1.56938	26.8901
WT_LB37_st_peak_310	1949539	1950353	815	1949982	4318.41	2617.08	9.88423	2614.6
WT_LB37_st_peak_311	1952662	1953107	446	1952827	795.47	64.2613	1.94951	62.9129
WT_LB37_st_peak_312	1956368	1956788	421	1956597	979.52	87.3384	2.03007	85.9412
WT_LB37_st_peak_313	1961059	1961704	646	1961477	1604.16	420.1	3.8009	418.398
WT_LB37_st_peak_314	1966335	1966654	320	1966392	580.35	9.14427	1.29826	8.0606
WT_LB37_st_peak_315	1984311	1984586	276	1984430	1360.29	203.815	2.60284	202.267
WT_LB37_st_peak_316	1987855	1988315	461	1988199	642.47	17.8555	1.43886	16.6887
WT_LB37_st_peak_317	1990414	1991640	1227	1991259	5482.56	3435.4	10.425	3432.74
WT_LB37_st_peak_318	1996360	1996723	364	1996496	754.05	49.588	1.8093	48.2792
WT_LB37_st_peak_319	2003822	2004386	565	2004097	2162.66	705.392	4.62319	703.549
WT_LB37_st_peak_320	2029689	2030150	462	2029999	732.77	44.1239	1.75964	42.8328
WT_LB37_st_peak_321	2034590	2035135	546	2034711	753.48	49.1567	1.80582	47.8493
WT_LB37_st_peak_322	2041363	2042162	800	2041788	3434.94	1712.23	7.46944	1709.98
WT_LB37_st_peak_323	2043973	2044640	668	2044311	3009.31	1249.89	5.96101	1247.81
WT_LB37_st_peak_324	2053821	2054117	297	2053973	699.41	27.3676	1.55647	26.1426
WT_LB37_st_peak_325	2056288	2056709	422	2056366	561.95	5.83675	1.22646	4.80155
WT_LB37_st_peak_326	2058096	2059554	1459	2059145	4715.28	2782.15	9.48949	2779.64
WT_LB37_st_peak_327	2063203	2063963	761	2063651	2440.46	951.346	5.54878	949.389
WT_LB37_st_peak_328	2066538	2066954	417	2066730	1190.04	203.002	2.80362	201.456
WT_LB37_st_peak_329	2071332	2072965	1634	2071775	4182.09	2317	8.64275	2314.59
WT_LB37_st_peak_330	2081212	2081938	727	2081640	3192.22	1533.32	7.11184	1531.14
WT_LB37_st_peak_331	2109648	2110071	424	2109846	1211.32	229.07	2.9929	227.501
WT_LB37_st_peak_332	2112331	2113216	886	2112913	1025.54	119.86	2.28627	118.411
WT_LB37_st_peak_333	2116381	2116964	584	2116716	1849.76	513.787	3.99732	512.035
WT_LB37_st_peak_334	2117927	2118306	380	2118092	616.01	10.3998	1.31279	9.30125
WT_LB37_st_peak_335	2124445	2124776	332	2124643	725.29	40.4911	1.71701	39.2125
WT_LB37_st_peak_336	2128063	2128468	406	2128251	860.46	81.5387	2.07884	80.152
WT_LB37_st_peak_337	2136692	2137934	1243	2137372	4167.14	2266.96	8.42048	2264.56
WT_LB37_st_peak_338	2139981	2140773	793	2140155	988.15	123.714	2.36198	122.259
WT_LB37_st_peak_339	2141479	2141967	489	2141757	1209.02	189.995	2.67112	188.461
WT_LB37_st_peak_340	2145832	2146473	642	2145969	744.85	37.0068	1.66114	35.7407
WT_LB37_st_peak_341	2151248	2151570	323	2151401	621.19	22.7672	1.52872	21.5676
WT_LB37_st_peak_342	2158682	2159354	673	2159035	2085.01	705.138	4.78442	703.295
WT_LB37_st_peak_343	2163988	2164299	312	2164133	851.83	59.3499	1.84996	58.0138
WT_LB37_st_peak_344	2167453	2167908	456	2167614	805.82	64.1987	1.94071	62.8505
WT_LB37_st_peak_345	2184643	2185154	512	2184905	1131.37	179.248	2.68368	177.725
WT_LB37_st_peak_346	2196826	2197152	327	2197010	889.79	96.6202	2.20777	95.2073
WT_LB37_st_peak_347	2199020	2199435	416	2199131	670.08	28.4752	1.58769	27.2448
WT_LB37_st_peak_348	2209637	2210607	971	2210490	803.52	61.0992	1.90644	59.7585
WT_LB37_st_peak_349	2211566	2212059	494	2211755	953.06	105.82	2.22912	104.392
WT_LB37_st_peak_350	2216516	2217999	1484	2216816	2862.64	1371.59	7.08822	1369.46
WT_LB37_st_peak_351	2221668	2222886	1219	2221993	2385.25	846.335	5.02368	844.427
WT_LB37_st_peak_352	2238287	2239259	973	2238558	1919.36	641.782	4.7312	639.967
WT_LB37_st_peak_353	2250724	2250974	251	2250859	612.56	21.9433	1.52122	20.7489
WT_LB37_st_peak_354	2256082	2256350	269	2256202	756.35	50.9397	1.82495	49.6269
WT_LB37_st_peak_355	2261880	2262180	301	2262031	599.91	22.3441	1.53614	21.1471
WT_LB37_st_peak_356	2262496	2262820	325	2262665	728.75	51.908	1.86122	50.5923
WT_LB37_st_peak_357	2265756	2266051	296	2265904	588.4	19.7206	1.49649	18.5407
WT_LB37_st_peak_358	2274049	2274815	767	2274421	3415.38	1773.86	7.89003	1771.59
WT_LB37_st_peak_359	2280049	2280496	448	2280307	1025.54	138.031	2.45269	136.557
WT_LB37_st_peak_360	2283886	2285250	1365	2284273	5862.18	3936.9	11.6796	3934.12
WT_LB37_st_peak_361	2286273	2286652	380	2286469	1090.53	151.169	2.49208	149.678
WT_LB37_st_peak_362	2295060	2295380	321	2295237	785.11	52.7914	1.82393	51.4731
WT_LB37_st_peak_363	2296543	2297152	610	2296688	799.49	67.7304	1.98565	66.3735
WT_LB37_st_peak_364	2302953	2303608	656	2303302	2833.88	1231.59	6.28577	1229.52
WT_LB37_st_peak_365	2307348	2307608	261	2307498	717.24	26.0264	1.52817	24.8084
WT_LB37_st_peak_366	2310157	2310871	715	2310552	3628.77	1971.2	8.40226	1968.88
WT_LB37_st_peak_367	2311460	2311950	491	2311721	1657.65	464.641	4.02585	462.916
WT_LB37_st_peak_368	2314952	2315204	253	2315102	632.69	25.1101	1.56082	23.8971
WT_LB37_st_peak_369	2326452	2326776	325	2326597	736.8	47.5998	1.80054	46.2973
WT_LB37_st_peak_370	2329273	2329737	465	2329501	1328.08	280.244	3.22396	278.634
WT_LB37_st_peak_371	2330848	2331918	1071	2331185	3340.61	1564.52	6.88992	1562.32
WT_LB37_st_peak_372	2334354	2335185	832	2334724	4602.54	2783.91	9.8577	2781.39
WT_LB37_st_peak_373	2335567	2335951	385	2335757	919.7	92.2359	2.13159	90.8304
WT_LB37_st_peak_374	2342722	2343745	1024	2343474	1618.54	439.897	3.92112	438.185
WT_LB37_st_peak_375	2357789	2358854	1066	2358542	2735.53	1187.77	6.27644	1185.72
WT_LB37_st_peak_376	2359841	2360343	503	2360082	1129.07	178.692	2.68086	177.17
WT_LB37_st_peak_377	2374671	2375310	640	2374958	2591.16	1076.59	5.95899	1074.57
WT_LB37_st_peak_378	2378056	2378696	641	2378351	2349.59	899.573	5.44117	897.641
WT_LB37_st_peak_379	2385242	2386471	1230	2385969	1744.5	466.556	3.8703	464.83
WT_LB37_st_peak_380	2386716	2387058	343	2386955	559.64	11.811	1.36246	10.6975
WT_LB37_st_peak_381	2388971	2389291	321	2389165	670.08	27.3728	1.57161	26.1478
WT_LB37_st_peak_382	2391515	2392207	693	2391834	3589.09	1819.96	7.63848	1817.68
WT_LB37_st_peak_383	2397411	2398042	632	2397712	2298.4	845.515	5.21405	843.607
WT_LB37_st_peak_384	2398998	2399451	454	2399251	1308.52	269.239	3.1694	267.636
WT_LB37_st_peak_385	2409701	2410360	660	2409829	636.72	27.1349	1.58976	25.9111
WT_LB37_st_peak_386	2412555	2413253	699	2412885	2883.35	1288.34	6.49628	1286.25
WT_LB37_st_peak_387	2419719	2419961	243	2419809	516.51	4.86108	1.20875	3.84453
WT_LB37_st_peak_388	2428115	2428749	635	2428417	3375.7	1563.27	6.79416	1561.07
WT_LB37_st_peak_389	2432900	2433651	752	2433290	3765.67	1971.3	7.98022	1968.97
WT_LB37_st_peak_390	2439773	2440421	649	2440128	2606.11	1142.28	6.3436	1140.24
WT_LB37_st_peak_391	2442326	2443052	727	2442723	3155.98	1561.32	7.3934	1559.13
WT_LB37_st_peak_392	2463679	2464005	327	2463872	874.26	81.7682	2.06719	80.381
WT_LB37_st_peak_393	2472123	2472979	857	2472760	1588.63	362.28	3.41523	360.613
WT_LB37_st_peak_394	2492052	2493067	1016	2492430	6019.77	3998.16	11.4681	3995.38
WT_LB37_st_peak_395	2497728	2498153	426	2497941	1056.02	141.971	2.44995	140.491
WT_LB37_st_peak_396	2505710	2506033	324	2505853	867.36	87.8821	2.13882	86.484
WT_LB37_st_peak_397	2509199	2509531	333	2509413	682.73	21.9454	1.48637	20.7509
WT_LB37_st_peak_398	2510359	2510646	288	2510567	586.68	15.1097	1.41558	13.9653
WT_LB37_st_peak_399	2520589	2521597	1009	2521301	1492.58	360.979	3.56879	359.313
WT_LB37_st_peak_400	2528331	2528624	294	2528461	645.35	17.7964	1.43632	16.6301
WT_LB37_st_peak_401	2550993	2551908	916	2551514	6659.94	4670.78	12.5916	4667.85
WT_LB37_st_peak_402	2552462	2552884	423	2552789	606.81	18.6302	1.46933	17.4576
WT_LB37_st_peak_403	2553349	2553960	612	2553646	1840.56	546.208	4.23347	544.439
WT_LB37_st_peak_404	2562289	2562594	306	2562426	731.05	48.6137	1.81542	47.3079
WT_LB37_st_peak_405	2565415	2565943	529	2565652	1473.6	357.749	3.57912	356.085
WT_LB37_st_peak_406	2570979	2571334	356	2571170	847.23	66.3911	1.9278	65.0375
WT_LB37_st_peak_407	2574172	2574665	494	2574412	1535.72	328.831	3.26266	327.186
WT_LB37_st_peak_408	2579109	2579835	727	2579443	2131.02	784.723	5.21574	782.843
WT_LB37_st_peak_409	2583165	2583941	777	2583713	1313.7	263.494	3.1154	261.896
WT_LB37_st_peak_410	2589753	2590273	521	2589986	1856.09	510.21	3.95967	508.459
WT_LB37_st_peak_411	2592515	2592864	350	2592705	773.61	56.2625	1.87565	54.9346
WT_LB37_st_peak_412	2599970	2600432	463	2600200	1367.19	249.867	2.92974	248.279
WT_LB37_st_peak_413	2606271	2607099	829	2606695	3015.64	1379.55	6.68878	1377.42
WT_LB37_st_peak_414	2607470	2608093	624	2607806	1954.44	614.727	4.46448	612.925
WT_LB37_st_peak_415	2609144	2609652	509	2609400	1523.64	382.94	3.67833	381.259
WT_LB37_st_peak_416	2614914	2615260	347	2615125	745.43	49.5522	1.81684	48.2435
WT_LB37_st_peak_417	2618412	2618663	252	2618511	575.17	15.3412	1.42363	14.1948
WT_LB37_st_peak_418	2621987	2622238	252	2622146	662.6	25.8035	1.5541	24.5866
WT_LB37_st_peak_419	2622813	2623119	307	2622930	674.68	33.8458	1.66338	32.592
WT_LB37_st_peak_420	2626217	2626794	578	2626491	2336.36	825.959	5.00505	824.061
WT_LB37_st_peak_421	2632733	2633314	582	2633023	2529.62	925.191	5.18569	923.245
WT_LB37_st_peak_422	2634226	2634730	505	2634452	1159.55	173.178	2.59631	171.661
WT_LB37_st_peak_423	2637615	2638025	411	2637801	1066.37	154.097	2.54743	152.602
WT_LB37_st_peak_424	2646499	2646788	290	2646628	778.21	54.9692	1.85528	53.6448
WT_LB37_st_peak_425	2651792	2653044	1253	2652738	3933.04	2041.08	7.88385	2038.74
WT_LB37_st_peak_426	2676510	2677016	507	2676757	1327.5	257.657	3.04702	256.064
WT_LB37_st_peak_427	2679763	2680355	593	2680089	1923.96	538.835	4.02711	537.069
WT_LB37_st_peak_428	2687191	2687696	506	2687445	1871.62	568.802	4.32567	567.022
WT_LB37_st_peak_429	2689603	2690248	646	2689899	2676.86	1062.08	5.66144	1060.07
WT_LB37_st_peak_430	2706878	2707229	352	2707071	776.49	59.5644	1.91182	58.2278
WT_LB37_st_peak_431	2709229	2709898	670	2709630	1318.3	284.454	3.27593	282.841
WT_LB37_st_peak_432	2712512	2712796	285	2712689	598.76	16.644	1.43826	15.487
WT_LB37_st_peak_433	2717312	2717938	627	2717629	2633.72	1079.1	5.86798	1077.08
WT_LB37_st_peak_434	2722896	2723560	665	2723263	3594.84	1798.61	7.50697	1796.34
WT_LB37_st_peak_435	2760462	2761256	795	2760865	8604.61	6489.96	14.3666	6486.79
WT_LB37_st_peak_436	2771619	2771930	312	2771786	878.87	84.6336	2.09469	83.2411
WT_LB37_st_peak_437	2772405	2772902	498	2772656	1799.14	332.633	2.9559	330.986
WT_LB37_st_peak_438	2774786	2775111	326	2774935	769.58	52.2755	1.83134	50.9587
WT_LB37_st_peak_439	2782410	2783091	682	2782736	4564.01	2607.26	9.03962	2604.78
WT_LB37_st_peak_440	2790474	2790727	254	2790557	545.27	7.51601	1.27115	6.45491
WT_LB37_st_peak_441	2804850	2805320	471	2805084	870.81	78.6083	2.0391	77.2273
WT_LB37_st_peak_442	2808125	2808707	583	2808394	2458.29	903.542	5.21037	901.607
WT_LB37_st_peak_443	2809876	2810255	380	2810085	867.36	83.1937	2.08924	81.8038
WT_LB37_st_peak_444	2819381	2819752	372	2819539	1028.41	138.276	2.45098	136.802
WT_LB37_st_peak_445	2827455	2827707	253	2827569	722.42	38.0914	1.68817	36.8215
WT_LB37_st_peak_446	2828379	2829144	766	2828575	1130.22	182.023	2.70879	180.498
WT_LB37_st_peak_447	2830142	2830788	647	2830343	939.26	106.721	2.2535	105.292
WT_LB37_st_peak_448	2833066	2833617	552	2833323	1849.76	546.232	4.21585	544.463
WT_LB37_st_peak_449	2851752	2852330	579	2852030	2799.95	1036.54	5.25506	1034.55
WT_LB37_st_peak_450	2854937	2855505	569	2855212	2836.18	1053.98	5.27358	1051.98
WT_LB37_st_peak_451	2860442	2861014	573	2860726	1261.93	227.497	2.90571	225.928
WT_LB37_st_peak_452	2863166	2863600	435	2863442	824.22	56.9272	1.84202	55.5977
WT_LB37_st_peak_453	2866611	2868959	2349	2868690	2494.53	975.751	5.57038	973.783
WT_LB37_st_peak_454	2875849	2876622	774	2876112	1436.21	317.46	3.33459	315.824
WT_LB37_st_peak_455	2886840	2888135	1296	2887719	5908.19	3912.39	11.4077	3909.62
WT_LB37_st_peak_456	2888820	2889573	754	2889314	1179.11	161.856	2.47922	160.353
WT_LB37_st_peak_457	2900940	2901351	412	2901139	1076.15	159.534	2.58279	158.032
WT_LB37_st_peak_458	2904005	2904522	518	2904272	1806.62	470.737	3.78956	469.008
WT_LB37_st_peak_459	2914128	2915207	1080	2914836	5843.19	3907.37	11.5956	3904.6
WT_LB37_st_peak_460	2916040	2916307	268	2916180	704.59	36.5968	1.68076	35.3322
WT_LB37_st_peak_461	2923622	2923944	323	2923812	683.88	34.1734	1.66241	32.9182
WT_LB37_st_peak_462	2941991	2942334	344	2942276	544.69	10.5475	1.34168	9.44735
WT_LB37_st_peak_463	2955445	2955766	322	2955578	819.62	55.8163	1.8342	54.4896
WT_LB37_st_peak_464	2956705	2957741	1037	2957042	5177.14	2563	7.40793	2560.53
WT_LB37_st_peak_465	2958696	2959255	560	2958939	2124.12	631.724	4.24283	629.914
WT_LB37_st_peak_466	2961465	2961817	353	2961622	892.67	73.9495	1.97106	72.5786
WT_LB37_st_peak_467	2966768	2967042	275	2966912	783.39	47.0876	1.75872	45.7867
WT_LB37_st_peak_468	2976142	2976593	452	2976361	1252.73	223.856	2.88878	222.291
WT_LB37_st_peak_469	2980644	2981001	358	2980806	786.26	50.5669	1.7974	49.2552
WT_LB37_st_peak_470	2984861	2985211	351	2985039	895.55	82.9752	2.06055	81.5857
WT_LB37_st_peak_471	2986842	2987534	693	2987215	3046.12	1410.26	6.78646	1408.12
WT_LB37_st_peak_472	2988898	2989587	690	2989274	2914.41	1373.73	6.94145	1371.61
WT_LB37_st_peak_473	2995578	2995982	405	2995795	996.2	132.262	2.43359	130.796
WT_LB37_st_peak_474	3006607	3007383	777	3007069	3348.66	1508.84	6.56797	1506.66
WT_LB37_st_peak_475	3012514	3013178	665	3012840	2378.92	934.895	5.59981	932.945
WT_LB37_st_peak_476	3018683	3019775	1093	3019072	7320.24	5520.52	14.3554	5517.48
WT_LB37_st_peak_477	3020602	3021201	600	3020837	1227.42	214.021	2.84357	212.465
WT_LB37_st_peak_478	3026277	3027002	726	3026637	5996.19	3846.09	10.8253	3843.34
WT_LB37_st_peak_479	3031900	3032630	731	3032297	1763.48	560.621	4.50704	558.845
WT_LB37_st_peak_480	3051217	3051524	308	3051388	764.41	47.393	1.77589	46.0911
WT_LB37_st_peak_481	3053150	3053871	722	3053499	5522.82	3613.17	11.1818	3610.47
WT_LB37_st_peak_482	3059690	3060355	666	3060005	2462.9	969.79	5.61252	967.824
WT_LB37_st_peak_483	3061750	3062010	261	3061887	670.08	29.4372	1.60163	28.2023
WT_LB37_st_peak_484	3071757	3072060	304	3071925	635.57	17.0415	1.42841	15.8812
WT_LB37_st_peak_485	3077736	3078398	663	3078002	1557	382.488	3.61484	380.808
WT_LB37_st_peak_486	3081140	3081796	657	3081459	3420.56	1621.57	6.99706	1619.35
WT_LB37_st_peak_487	3083286	3083583	298	3083446	712.64	39.8885	1.7191	38.6119
WT_LB37_st_peak_488	3084810	3085273	464	3085032	1271.14	226.87	2.88466	225.302
WT_LB37_st_peak_489	3090212	3090680	469	3090423	1233.75	232.678	2.98971	231.105
WT_LB37_st_peak_490	3096660	3098110	1451	3096970	2325.43	850.246	5.18136	848.336
WT_LB37_st_peak_491	3099009	3099286	278	3099129	671.23	28.3367	1.58544	27.107
WT_LB37_st_peak_492	3104891	3105274	384	3105094	1212.47	202.554	2.77047	201.008
WT_LB37_st_peak_493	3116413	3116817	405	3116608	840.9	77.416	2.05521	76.0374
WT_LB37_st_peak_494	3126185	3126813	629	3126496	3056.48	1304.3	6.15186	1302.2
WT_LB37_st_peak_495	3127573	3128287	715	3127774	1274.01	231.578	2.91764	230.006
WT_LB37_st_peak_496	3142338	3143047	710	3142832	1424.71	267.386	2.98265	265.785
WT_LB37_st_peak_497	3152305	3153490	1186	3152707	2414.01	935.952	5.51371	934.001
WT_LB37_st_peak_498	3153783	3154889	1107	3154563	3500.51	1577.48	6.56944	1575.28
WT_LB37_st_peak_499	3155785	3156173	389	3156003	775.33	51.4114	1.81578	50.0972
WT_LB37_st_peak_500	3160632	3161534	903	3161109	8707.56	6693.02	14.8864	6689.83
WT_LB37_st_peak_501	3165445	3166095	651	3165776	3347.51	1644.89	7.32716	1642.66
WT_LB37_st_peak_502	3175655	3176001	347	3175835	807.54	54.9709	1.83343	53.6466
WT_LB37_st_peak_503	3189031	3189407	377	3189239	1237.77	222.695	2.90111	221.131
WT_LB37_st_peak_504	3197542	3197878	337	3197688	751.18	49.0694	1.80557	47.7622
WT_LB37_st_peak_505	3204314	3204868	555	3204563	1778.44	499.741	4.03501	497.997
WT_LB37_st_peak_506	3205179	3205484	306	3205298	738.52	49.4234	1.8211	48.1152
WT_LB37_st_peak_507	3222998	3223964	967	3223506	742.55	38.6156	1.68224	37.3437
WT_LB37_st_peak_508	3225357	3225655	299	3225509	718.97	41.6843	1.73905	40.4014
WT_LB37_st_peak_509	3230826	3231517	692	3231182	3457.37	1650.31	7.0579	1648.08
WT_LB37_st_peak_510	3236166	3236559	394	3236369	953.64	105.82	2.23046	104.392
WT_LB37_st_peak_511	3241405	3242105	701	3241659	1876.79	558.954	4.2484	557.179
WT_LB37_st_peak_512	3244886	3245178	293	3245034	813.3	54.9827	1.82852	53.6583
WT_LB37_st_peak_513	3245443	3246347	905	3245988	4457.02	2689.81	9.81944	2687.31
WT_LB37_st_peak_514	3252271	3252912	642	3252573	3375.12	1593.97	6.96108	1591.76
WT_LB37_st_peak_515	3255391	3256067	677	3255709	3420.56	1613.76	6.95439	1611.55
WT_LB37_st_peak_516	3256414	3257169	756	3256866	2404.23	888.627	5.24015	886.7
WT_LB37_st_peak_517	3271747	3272137	391	3271947	1011.73	125.075	2.34973	123.619
WT_LB37_st_peak_518	3273061	3273738	678	3273388	3315.88	1498.81	6.59419	1496.64
WT_LB37_st_peak_519	3278511	3278810	300	3278650	724.72	48.4322	1.82052	47.1271
WT_LB37_st_peak_520	3282885	3283196	312	3282988	618.89	20.794	1.49986	19.6068
WT_LB37_st_peak_521	3284645	3285429	785	3285289	905.9	90.6588	2.13002	89.256
WT_LB37_st_peak_522	3297358	3297635	278	3297510	698.26	38.6043	1.71107	37.3324
WT_LB37_st_peak_523	3300572	3301062	491	3300791	1108.94	168.251	2.61993	166.74
WT_LB37_st_peak_524	3301801	3302192	392	3301941	818.47	47.4496	1.73986	46.1475
WT_LB37_st_peak_525	3302440	3302694	255	3302590	621.19	20.7933	1.4966	19.6061
WT_LB37_st_peak_526	3313778	3314151	374	3313971	973.77	124.637	2.39022	123.181
WT_LB37_st_peak_527	3314501	3314955	455	3314546	521.11	5.73207	1.23139	4.6987
WT_LB37_st_peak_528	3317759	3318170	412	3317963	1326.93	240.776	2.91852	239.197
WT_LB37_st_peak_529	3324856	3325384	529	3325199	631.54	17.2937	1.43433	16.1313
WT_LB37_st_peak_530	3332024	3333456	1433	3332768	4472.55	2575.34	9.14837	2572.87
WT_LB37_st_peak_531	3333715	3334597	883	3334157	6386.16	4121.72	10.9369	4118.9
WT_LB37_st_peak_532	3334976	3335729	754	3335217	1371.22	294.438	3.26512	292.817
WT_LB37_st_peak_533	3341959	3342412	454	3342145	1077.88	148.111	2.48155	146.624
WT_LB37_st_peak_534	3344892	3345683	792	3345231	5698.83	2846.6	7.49977	2844.07
WT_LB37_st_peak_535	3346882	3347947	1066	3347481	7941.43	6132.54	15.014	6129.42
WT_LB37_st_peak_536	3354359	3354968	610	3354596	1497.75	363.998	3.58303	362.329
WT_LB37_st_peak_537	3387510	3388847	1338	3388001	3185.31	1543.41	7.19258	1541.22
WT_LB37_st_peak_538	3389659	3389936	278	3389810	706.89	38.8251	1.70988	37.5525
WT_LB37_st_peak_539	3394692	3395060	369	3394878	1085.35	139.163	2.39285	137.688
WT_LB37_st_peak_540	3397676	3397985	310	3397839	635.57	22.2182	1.51328	21.022
WT_LB37_st_peak_541	3402302	3402547	246	3402426	655.7	30.351	1.62582	29.1119
WT_LB37_st_peak_542	3414028	3414637	610	3414303	2279.42	911.764	5.70664	909.826
WT_LB37_st_peak_543	3419305	3419688	384	3419527	774.18	61.5523	1.93632	60.2105
WT_LB37_st_peak_544	3421209	3421502	294	3421343	783.96	48.4298	1.77593	47.1247
WT_LB37_st_peak_545	3447108	3447492	385	3447289	1184.28	179.73	2.61917	178.207
WT_LB37_st_peak_546	3449384	3449759	376	3449731	565.97	6.4267	1.24064	5.38167
WT_LB37_st_peak_547	3495270	3495578	309	3495419	705.74	25.4165	1.52643	24.2018
WT_LB37_st_peak_548	3502688	3503583	896	3503146	7821.22	5573.03	12.9507	5569.97
WT_LB37_st_peak_549	3505442	3506276	835	3505904	4118.82	2221.7	8.32287	2219.31
WT_LB37_st_peak_550	3509120	3509741	622	3509524	1194.06	190.15	2.69158	188.616
WT_LB37_st_peak_551	3518295	3519078	784	3518477	1122.74	170.34	2.61938	168.826
WT_LB37_st_peak_552	3520130	3520753	624	3520480	2095.36	733.935	4.95593	732.079
WT_LB37_st_peak_553	3522151	3522819	669	3522478	4375.93	2479	8.9325	2476.55
WT_LB37_st_peak_554	3523327	3524071	745	3523695	3123.2	1390.31	6.46831	1388.17
WT_LB37_st_peak_555	3537955	3538252	298	3538096	787.41	59.9317	1.90638	58.594
WT_LB37_st_peak_556	3539459	3540532	1074	3539811	3525.24	1830.65	7.88869	1828.37
WT_LB37_st_peak_557	3547172	3547852	681	3547524	3618.42	1908.53	8.06107	1906.23
WT_LB37_st_peak_558	3552739	3553043	305	3552882	682.16	35.591	1.68098	34.3301
WT_LB37_st_peak_559	3553390	3553728	339	3553576	813.3	70.3405	2.0015	68.9774
WT_LB37_st_peak_560	3565226	3565537	312	3565379	700.56	37.0871	1.69	35.8207
WT_LB37_st_peak_561	3566038	3567047	1010	3566723	4432.87	2409.06	8.41341	2406.63
WT_LB37_st_peak_562	3577142	3577665	524	3577377	1454.62	322.83	3.34624	321.19
WT_LB37_st_peak_563	3580021	3580321	301	3580144	658	30.1761	1.62271	28.9379
WT_LB37_st_peak_564	3580819	3581260	442	3581089	1158.98	183.526	2.68554	181.998
WT_LB37_st_peak_565	3589872	3591216	1345	3590351	7968.46	6164.35	15.0651	6161.22
WT_LB37_st_peak_566	3594511	3595194	684	3594878	4303.45	2552.88	9.56545	2550.41
WT_LB37_st_peak_567	3597842	3598128	287	3597980	733.35	45.967	1.78121	44.6699
WT_LB37_st_peak_568	3602049	3602676	628	3602378	2505.46	1008.38	5.74876	1006.4
WT_LB37_st_peak_569	3611747	3612132	386	3612030	677.56	27.2568	1.5671	26.0324
WT_LB37_st_peak_570	3628778	3629086	309	3628923	618.31	27.142	1.60029	25.9182
WT_LB37_st_peak_571	3641818	3642387	570	3642114	1855.51	564.268	4.32753	562.49
WT_LB37_st_peak_572	3666205	3666860	656	3666538	3139.88	1437.43	6.69696	1435.28
WT_LB37_st_peak_573	3676708	3677023	316	3676820	672.38	28.8955	1.59331	27.6631
WT_LB37_st_peak_574	3697131	3697543	413	3697316	1150.92	172.634	2.60376	171.119
WT_LB37_st_peak_575	3698661	3699346	686	3699016	3180.14	1491.99	6.90168	1489.82
WT_LB37_st_peak_576	3702738	3703170	433	3702993	1059.47	141.557	2.44373	140.078
WT_LB37_st_peak_577	3721136	3721651	516	3721381	1719.2	454.374	3.83117	452.654
WT_LB37_st_peak_578	3723259	3723681	423	3723484	1157.83	184.519	2.69494	182.99
WT_LB37_st_peak_579	3728582	3729028	447	3728779	988.72	103.192	2.17045	101.769
WT_LB37_st_peak_580	3733601	3733906	306	3733735	789.71	54.9549	1.84752	53.6306
WT_LB37_st_peak_581	3734542	3734947	406	3734748	1163.58	188.401	2.7192	186.868
WT_LB37_st_peak_582	3737692	3738227	536	3737948	1758.88	456.284	3.77657	454.563
WT_LB37_st_peak_583	3741265	3741870	606	3741590	2761.41	1124.47	5.82693	1122.44
WT_LB37_st_peak_584	3753820	3754423	604	3754121	2108.59	730.973	4.90602	729.118
WT_LB37_st_peak_585	3755797	3756476	680	3756131	3127.8	1483.38	6.99955	1481.21
WT_LB37_st_peak_586	3758151	3759201	1051	3758484	4174.04	2185.64	7.98287	2183.26
WT_LB37_st_peak_587	3762875	3763257	383	3763070	884.62	75.1581	1.99015	73.7845
WT_LB37_st_peak_588	3765451	3765871	421	3765596	679.86	32.9347	1.64766	31.6846
WT_LB37_st_peak_589	3779993	3780637	645	3780314	2129.87	764.799	5.08561	762.929
WT_LB37_st_peak_590	3789737	3790181	445	3789973	1119.29	174.076	2.65471	172.558
WT_LB37_st_peak_591	3790810	3791900	1091	3791157	3433.21	1793.07	7.94957	1790.8
WT_LB37_st_peak_592	3792965	3793360	396	3793200	690.21	37.2762	1.69866	36.0091
WT_LB37_st_peak_593	3795760	3796431	672	3796112	1848.03	555.506	4.28017	553.732
WT_LB37_st_peak_594	3803538	3803986	449	3803727	1060.62	146.827	2.49014	145.342
WT_LB37_st_peak_595	3804561	3804897	337	3804714	868.51	75.1179	2.00349	73.7445
WT_LB37_st_peak_596	3813826	3814935	1110	3814253	9619.79	7406.85	14.9391	7403.6
WT_LB37_st_peak_597	3819368	3819914	547	3819676	1417.8	324.86	3.42582	323.218
WT_LB37_st_peak_598	3822350	3823253	904	3822678	4626.7	2843.09	10.1042	2840.56
WT_LB37_st_peak_599	3831292	3831855	564	3831574	1919.93	574.703	4.26874	572.921
WT_LB37_st_peak_600	3837611	3838168	558	3837875	1951.57	657.143	4.76508	655.322
WT_LB37_st_peak_601	3847966	3848442	477	3848132	861.61	71.7223	1.97394	70.3563
WT_LB37_st_peak_602	3849242	3849823	582	3849430	765.56	40.5707	1.69218	39.2918
WT_LB37_st_peak_603	3855232	3856374	1143	3855780	3466	1753.7	7.61978	1751.45
WT_LB37_st_peak_604	3857612	3857935	324	3857693	618.89	16.195	1.42176	15.0417
WT_LB37_st_peak_605	3858408	3860376	1969	3860031	3840.44	2149.56	8.77041	2147.19
WT_LB37_st_peak_606	3862580	3862837	258	3862727	606.81	18.934	1.47454	17.7592
WT_LB37_st_peak_607	3910946	3912111	1166	3911752	2748.18	1186.7	6.23397	1184.64
WT_LB37_st_peak_608	3914022	3914355	334	3914192	794.89	61.3415	1.91781	60.0002
WT_LB37_st_peak_609	3928819	3929075	257	3928895	492.35	4.72016	1.20973	3.70647
WT_LB37_st_peak_610	3934666	3935023	358	3934831	906.47	93.3699	2.15552	91.9624
WT_LB37_st_peak_611	3939167	3940016	850	3939606	3024.84	1345.65	6.46547	1343.54
WT_LB37_st_peak_612	3943103	3943746	644	3943446	2676.86	1174.14	6.35379	1172.09
WT_LB37_st_peak_613	3944796	3945273	478	3945035	1521.91	376.066	3.63064	374.39
WT_LB37_st_peak_614	3948268	3948624	357	3948422	842.06	76.4471	2.04067	75.0706
WT_LB37_st_peak_615	3951694	3951978	285	3951832	732.77	45.0865	1.77186	43.7922
WT_LB37_st_peak_616	3955315	3955849	535	3955592	2034.39	692.796	4.81826	690.958
WT_LB37_st_peak_617	3958397	3959486	1090	3958837	9365.56	7541.65	16.2897	7538.38
WT_LB37_st_peak_618	3959930	3960549	620	3960241	2080.98	666.695	4.54581	664.869
WT_LB37_st_peak_619	3967650	3967995	346	3967799	774.76	56.0436	1.87258	54.7163
WT_LB37_st_peak_620	3973717	3974414	698	3974073	3585.64	1819.32	7.64741	1817.04
WT_LB37_st_peak_621	3976526	3976778	253	3976630	553.32	12.0014	1.36798	10.8861
WT_LB37_st_peak_622	3989507	3989814	308	3989647	757.5	51.3609	1.82964	50.0468
WT_LB37_st_peak_623	3990111	3990393	283	3990272	696.54	35.2375	1.66758	33.978
WT_LB37_st_peak_624	4000008	4000980	973	4000223	1689.86	418.142	3.63626	416.441
WT_LB37_st_peak_625	4005692	4006028	337	4005881	782.81	43.3003	1.71512	42.012
WT_LB37_st_peak_626	4006654	4006907	254	4006810	718.97	32.5501	1.61856	31.3016
WT_LB37_st_peak_627	4009824	4010270	447	4010098	1606.46	313.592	3.06183	311.958
WT_LB37_st_peak_628	4017456	4017994	539	4017735	1563.32	370.721	3.51533	369.048
WT_LB37_st_peak_629	4019622	4020192	571	4019890	1677.21	471.231	4.03225	469.501
WT_LB37_st_peak_630	4020729	4020981	253	4020850	668.35	29.4682	1.60394	28.2332
WT_LB37_st_peak_631	4044056	4044509	454	4044192	641.89	27.0243	1.58543	25.8011
WT_LB37_st_peak_632	4047769	4048052	284	4048003	580.93	9.9387	1.31657	8.84556
WT_LB37_st_peak_633	4050387	4051178	792	4050758	3552.85	1793.06	7.5937	1790.79
WT_LB37_st_peak_634	4051623	4052311	689	4051982	3626.47	1855.68	7.73448	1853.39
WT_LB37_st_peak_635	4053235	4053575	341	4053385	836.3	49.8807	1.75535	48.5711
WT_LB37_st_peak_636	4054491	4054953	463	4054720	1157.25	195.435	2.78685	193.896
WT_LB37_st_peak_637	4057482	4057848	367	4057673	858.16	76.8698	2.03032	75.4925
WT_LB37_st_peak_638	4063478	4064069	592	4063814	1489.13	373.505	3.66969	371.83
WT_LB37_st_peak_639	4065527	4066285	759	4065896	3747.84	1937.06	7.84275	1934.75
WT_LB37_st_peak_640	4073353	4074191	839	4073549	922.58	96.214	2.16803	94.8018
WT_LB37_st_peak_641	4076745	4077182	438	4076988	1144.02	194.131	2.79383	192.594
WT_LB37_st_peak_642	4083289	4084146	858	4083449	783.96	33.7702	1.5987	32.5167
WT_LB37_st_peak_643	4087255	4087835	581	4087542	2365.69	864.299	5.17876	862.382
WT_LB37_st_peak_644	4090384	4091338	955	4090895	6764.62	4854.33	13.1117	4851.37
WT_LB37_st_peak_645	4100585	4100949	365	4100741	891.52	81.3825	2.04786	79.996
WT_LB37_st_peak_646	4104213	4104463	251	4104352	649.95	25.2406	1.55367	24.0269
WT_LB37_st_peak_647	4106873	4107456	584	4107153	2049.92	604.192	4.21134	602.395
WT_LB37_st_peak_648	4108349	4108918	570	4108627	1972.27	648.47	4.6551	646.652
WT_LB37_st_peak_649	4110574	4110939	366	4110736	886.92	83.4321	2.07458	82.0417
WT_LB37_st_peak_650	4112268	4112567	300	4112419	702.86	30.5033	1.59969	29.2635
WT_LB37_st_peak_651	4141168	4141587	420	4141372	1201.54	186.582	2.65461	185.052
WT_LB37_st_peak_652	4145710	4145985	276	4145834	768.43	46.7064	1.76475	45.4068
WT_LB37_st_peak_653	4147776	4149001	1226	4148360	8950.86	7743.15	18.846	7739.87
WT_LB37_st_peak_654	4149634	4150629	996	4149966	1577.7	400.608	3.70936	398.917
WT_LB37_st_peak_655	4162604	4162881	278	4162658	519.38	5.59519	1.22875	4.56424
WT_LB37_st_peak_656	4165607	4166113	507	4165876	1436.21	338.507	3.49686	336.856
WT_LB37_st_peak_657	4173095	4173563	469	4173365	1204.41	220.68	2.93288	219.118
WT_LB37_st_peak_658	4180865	4181344	480	4181087	1552.4	381.391	3.61255	379.711
WT_LB37_st_peak_659	4193245	4194015	771	4193646	5430.79	3330.47	10.0775	3327.84
WT_LB37_st_peak_660	4195647	4197354	1708	4196264	3734.03	1901.93	7.68525	1899.62
WT_LB37_st_peak_661	4198412	4199521	1110	4198740	2673.41	1082.43	5.78877	1080.41
WT_LB37_st_peak_662	4201809	4202179	371	4202004	740.82	42.3932	1.7321	41.1081
WT_LB37_st_peak_663	4209007	4210351	1345	4209370	4588.16	2581.73	8.84232	2579.26
WT_LB37_st_peak_664	4211148	4211534	387	4211358	775.33	51.9352	1.82201	50.6195
WT_LB37_st_peak_665	4212647	4212946	300	4212795	727.6	45.5265	1.78083	44.2308
WT_LB37_st_peak_666	4216911	4217397	487	4217158	1445.99	292.854	3.1388	291.234
WT_LB37_st_peak_667	4218053	4218338	286	4218220	629.82	23.3926	1.5358	22.1892
WT_LB37_st_peak_668	4243740	4243992	253	4243833	693.08	29.1869	1.58467	27.9532
WT_LB37_st_peak_669	4244496	4244901	406	4244651	823.07	68.144	1.96723	66.7861
WT_LB37_st_peak_670	4265957	4266637	681	4266295	2594.61	1022.62	5.61821	1020.63
WT_LB37_st_peak_671	4273604	4274274	671	4273933	3431.49	1755.54	7.73083	1753.28
WT_LB37_st_peak_672	4276574	4277261	688	4276897	3147.93	1544.78	7.31506	1542.59
WT_LB37_st_peak_673	4277582	4277976	395	4277699	628.09	17.1997	1.43301	16.0381
WT_LB37_st_peak_674	4291833	4292378	546	4292235	639.02	25.3107	1.55821	24.0967
WT_LB37_st_peak_675	4301869	4302302	434	4302102	977.22	113.225	2.27493	111.786
WT_LB37_st_peak_676	4318359	4318654	296	4318509	747.73	51.492	1.83989	50.1776
WT_LB37_st_peak_677	4338712	4339680	969	4339273	4003.79	2079.95	7.89899	2077.6
WT_LB37_st_peak_678	4366061	4366671	611	4366348	2885.07	1173.43	5.8187	1171.38
WT_LB37_st_peak_679	4372033	4372741	709	4372404	4234.43	2376.05	8.80547	2373.63
WT_LB37_st_peak_680	4377884	4378177	294	4378045	699.41	35.1177	1.66369	33.8587
WT_LB37_st_peak_681	4384137	4384903	767	4384563	4455.87	2517.19	8.89596	2514.73
WT_LB37_st_peak_682	4387549	4387928	380	4387736	878.29	84.0419	2.08715	82.6504
WT_LB37_st_peak_683	4389284	4389842	559	4389571	1022.08	107.532	2.17678	106.102
WT_LB37_st_peak_684	4393808	4394402	595	4394112	2021.74	612.096	4.31287	610.296
WT_LB37_st_peak_685	4403463	4403884	422	4403720	891.52	85.2317	2.08741	83.8381
WT_LB37_st_peak_686	4404618	4405567	950	4404886	1092.26	136.994	2.36635	135.521
WT_LB37_st_peak_687	4408185	4410280	2096	4409908	4908.54	3011.7	10.0812	3009.14
WT_LB37_st_peak_688	4411534	4411882	349	4411723	657.42	20.5765	1.47608	19.3908
WT_LB37_st_peak_689	4417471	4417986	516	4417634	683.31	30.5428	1.61013	29.3029
WT_LB37_st_peak_690	4423780	4424226	447	4423955	829.98	52.1777	1.78705	50.8612
WT_LB37_st_peak_691	4430278	4430559	282	4430438	594.73	17.6567	1.45808	16.4915
WT_LB37_st_peak_692	4436322	4436657	336	4436460	826.53	60.2129	1.87774	58.8745
WT_LB37_st_peak_693	4439652	4440199	548	4439915	1526.51	324.776	3.24711	323.134
WT_LB37_st_peak_694	4446555	4446902	348	4446780	758.08	35.9679	1.63795	34.7056
WT_LB37_st_peak_695	4461023	4461924	902	4461157	704.59	39.2194	1.71581	37.9454
WT_LB37_st_peak_696	4471593	4471981	389	4471758	810.42	62.3049	1.91398	60.9613
WT_LB37_st_peak_697	4472344	4472932	589	4472635	2869.54	1262.8	6.37899	1260.72
WT_LB37_st_peak_698	4476298	4476586	289	4476418	613.71	18.2612	1.45938	17.0913
WT_LB37_st_peak_699	4479616	4479942	327	4479787	795.47	60.8261	1.90999	59.4861
WT_LB37_st_peak_700	4481499	4481747	249	4481668	621.19	21.2503	1.50409	20.0602
WT_LB37_st_peak_701	4496383	4496832	450	4496606	1180.83	205.49	2.84094	203.942
WT_LB37_st_peak_702	4503817	4504103	287	4503963	672.38	29.0227	1.59515	27.7897
WT_LB37_st_peak_703	4505756	4507975	2220	4506277	5652.81	3852.77	11.9784	3850.02
WT_LB37_st_peak_704	4510768	4511798	1031	4511461	5112.72	3210.17	10.4575	3207.56
WT_LB37_st_peak_705	4519770	4520196	427	4520004	1049.69	138.486	2.42843	137.011
WT_LB37_st_peak_706	4522869	4523647	779	4523436	1125.62	186.16	2.75302	184.63
WT_LB37_st_peak_707	4531425	4532408	984	4531785	4815.36	2681	8.70951	2678.5
WT_LB37_st_peak_708	4540689	4541117	429	4540890	1360.86	233.585	2.81959	232.012
WT_LB37_st_peak_709	4544870	4545422	553	4545047	790.86	55.4226	1.85253	54.097
WT_LB37_st_peak_710	4551326	4552206	881	4551654	2080.41	660.555	4.50521	658.732
WT_LB37_st_peak_711	4557038	4557447	410	4557252	963.42	98.8449	2.15272	97.4284
WT_LB37_st_peak_712	4573963	4574307	345	4574142	589.55	17.3232	1.45417	16.1606
WT_LB37_st_peak_713	4578845	4579541	697	4579225	3080.06	1298.72	6.06507	1296.62
WT_LB37_st_peak_714	4581280	4581562	283	4581414	755.2	48.7395	1.79852	47.4334
WT_LB37_st_peak_715	4595493	4596130	638	4595801	3551.13	1706.49	7.11849	1704.25
WT_LB37_st_peak_716	4596929	4597632	704	4597317	3822.61	1989.4	7.91637	1987.07
WT_LB37_st_peak_717	4601763	4602346	584	4602039	2094.21	626.821	4.26723	625.014
WT_LB37_st_peak_718	4602674	4603081	408	4602865	818.47	66.4892	1.9542	65.1354
WT_LB37_st_peak_719	4609544	4609787	244	4609673	712.64	31.419	1.60601	30.1754
WT_LB37_st_peak_720	4610132	4610755	624	4610467	2146.55	697.898	4.60848	696.058
WT_LB37_st_peak_721	4611224	4611751	528	4611527	1567.92	332.501	3.24158	330.854
WT_LB37_st_peak_722	4615262	4615509	248	4615406	730.47	28.3371	1.55412	27.1074
WT_LB37_st_peak_723	4617752	4618008	257	4617897	714.37	33.1315	1.62738	31.8806
WT_LB37_st_peak_724	4622467	4622819	353	4622649	922.58	95.6742	2.16264	94.2629
WT_LB37_st_peak_725	4624824	4625839	1016	4625216	5564.81	3477.95	10.384	3475.29
WT_LB37_st_peak_726	4626934	4627545	612	4627243	2246.63	801.329	5.05085	799.442
WT_LB37_st_peak_727	4628525	4629020	496	4628771	1624.29	400.01	3.6198	398.32
WT_LB37_st_peak_728	4629290	4629540	251	4629400	659.15	25.2285	1.54606	24.0147
WT_LB37_st_peak_729	4633562	4634007	446	4633787	1130.22	166.706	2.5768	165.197
WT_LB37_st_peak_730	4638410	4638707	298	4638563	798.92	56.4072	1.85771	55.079
WT_LB37_st_peak_731	4640975	4641951	977	4641258	1857.24	459.687	3.63647	457.964
WT_LB37_st_peak_732	4650255	4650763	509	4650509	1631.19	394.862	3.57154	393.174
WT_LB37_st_peak_733	4651369	4651626	258	4651498	645.92	17.2245	1.42808	16.0627
WT_LB37_st_peak_734	4661086	4662077	992	4661486	5204.75	3246.53	10.3494	3243.92
WT_LB37_st_peak_735	4676333	4676750	418	4676527	1031.29	133.165	2.40021	131.697
WT_LB37_st_peak_736	4683235	4683684	450	4683450	1028.99	120.951	2.29403	119.5
WT_LB37_st_peak_737	4684485	4685407	923	4684779	2123.54	716.181	4.77425	714.333
WT_LB37_st_peak_738	4697311	4697563	253	4697415	747.73	32.9347	1.60671	31.6846
WT_LB37_st_peak_739	4703979	4704599	621	4704189	1212.47	183.385	2.61523	181.858
WT_LB37_st_peak_740	4705952	4706538	587	4706242	1976.3	612.91	4.40631	611.11
WT_LB37_st_peak_741	4713936	4714384	449	4714142	1570.8	398.714	3.70864	397.024
WT_LB37_st_peak_742	4719655	4720951	1297	4719986	2937.99	1270.49	6.25014	1268.41
WT_LB37_st_peak_743	4732905	4733578	674	4733224	3295.17	1568.06	7.02809	1565.87
WT_LB37_st_peak_744	4736145	4736431	287	4736278	718.97	37.9824	1.69069	36.7128
WT_LB37_st_peak_745	4755006	4755308	303	4755163	696.54	29.2795	1.58531	28.0453
WT_LB37_st_peak_746	4764422	4764698	277	4764543	768.43	39.4572	1.67632	38.1823
WT_LB37_st_peak_747	4777365	4778070	706	4777729	2904.05	1265.33	6.30164	1263.25
WT_LB37_st_peak_748	4783291	4783591	301	4783464	750.6	42.0175	1.72001	40.7335
WT_LB37_st_peak_749	4793783	4794032	250	4793900	1144.02	79.5432	1.85119	78.1602
WT_LB37_st_peak_750	4843415	4843964	550	4843691	2893.7	1194.43	5.91963	1192.37
WT_LB37_st_peak_751	4853699	4853954	256	4853849	712.07	31.419	1.60471	30.1754
WT_LB37_st_peak_752	4857185	4857482	298	4857322	760.96	48.6279	1.79514	47.3221
WT_LB37_st_peak_753	4858996	4859622	627	4859314	1995.28	650.977	4.62102	649.158
WT_LB37_st_peak_754	4866883	4867320	438	4867147	667.2	22.5576	1.50158	21.3593
WT_LB37_st_peak_755	4869389	4869772	384	4869607	869.09	78.9947	2.04239	77.6128
WT_LB37_st_peak_756	4873853	4874882	1030	4874108	2099.39	634.278	4.30407	632.468
WT_LB37_st_peak_757	4882827	4883396	570	4883098	1741.05	462.304	3.84559	460.58
WT_LB37_st_peak_758	4886380	4886844	465	4886639	1415.5	304.532	3.27137	302.904
WT_LB37_st_peak_759	4889218	4889812	595	4889485	2912.68	1211.31	5.97066	1209.24
WT_LB37_st_peak_760	4893128	4893707	580	4893419	2740.71	1090.04	5.67641	1088.02
WT_LB37_st_peak_761	4900550	4901120	571	4900834	2246.06	796.06	5.01575	794.175
WT_LB37_st_peak_762	4901833	4902281	449	4902044	1273.44	187.167	2.57462	185.636
WT_LB37_st_peak_763	4912515	4913030	516	4912801	1242.95	216.026	2.84007	214.468
WT_LB37_st_peak_764	4917661	4918104	444	4917893	1261.93	227.196	2.90329	225.628
WT_LB37_st_peak_765	4919997	4920384	388	4920074	572.3	4.87063	1.19686	3.85389
WT_LB37_st_peak_766	4927020	4927324	305	4927185	787.41	48.7552	1.77571	47.449
WT_LB37_st_peak_767	4928246	4928724	479	4928450	1237.77	166.126	2.45302	164.617
WT_LB37_st_peak_768	4931014	4931442	429	4931187	977.22	109.622	2.24074	108.188
WT_LB37_st_peak_769	4935005	4935291	287	4935162	831.7	44.5508	1.69939	43.2583
WT_LB37_st_peak_770	4945073	4945449	377	4945289	813.87	64.9728	1.94255	63.6227
WT_LB37_st_peak_771	4953658	4954158	501	4953892	1327.5	223.494	2.78512	221.93
WT_LB37_st_peak_772	4963360	4963618	259	4963446	585.53	12.8024	1.37184	11.6792
WT_LB37_st_peak_773	4964582	4965297	716	4964870	1516.16	361.45	3.52828	359.784
WT_LB37_st_peak_774	4970640	4970882	243	4970769	692.51	29.7151	1.59364	28.479
WT_LB37_st_peak_775	4971129	4971470	342	4971307	960.54	84.6228	2.02004	83.2303
WT_LB37_st_peak_776	4972951	4974862	1912	4973683	5695.38	3545.91	10.3195	3543.23
WT_LB37_st_peak_777	4976060	4977085	1026	4976519	7476.69	5648.87	14.4079	5645.8
WT_LB37_st_peak_778	4987685	4988304	620	4987971	2378.92	895.956	5.34814	894.025
WT_LB37_st_peak_779	4991887	4992406	520	4992037	885.77	77.6497	2.01538	76.2707
WT_LB37_st_peak_780	4993699	4994056	358	4993862	761.53	43.6145	1.73217	42.3251
WT_LB37_st_peak_781	5000448	5001354	907	5000884	5790.85	3613.92	10.3611	3611.22
WT_LB37_st_peak_782	5009457	5009889	433	5009694	1055.44	141.862	2.45115	140.383
WT_LB37_st_peak_783	5011048	5011305	258	5011147	703.44	35.7151	1.66921	34.4537
WT_LB37_st_peak_784	5017971	5018346	376	5018178	1111.81	138.763	2.36266	137.288
WT_LB37_st_peak_785	5024137	5024530	394	5024360	1022.08	124.474	2.33049	123.019
WT_LB37_st_peak_786	5028346	5028780	435	5028553	1351.08	245.746	2.92027	244.162
WT_LB37_st_peak_787	5030870	5031603	734	5031286	2336.93	858.128	5.20698	856.214
WT_LB37_st_peak_788	5036515	5037186	672	5036865	3616.12	1812.23	7.52	1809.95
WT_LB37_st_peak_789	5037992	5038552	561	5038219	1140	175.596	2.64309	174.077
WT_LB37_st_peak_790	5042772	5043015	244	5042877	622.91	17.7009	1.4461	16.5353
WT_LB37_st_peak_791	5055463	5056184	722	5055797	6395.94	4228.38	11.3825	4225.53
WT_LB37_st_peak_792	5059761	5060061	301	5059904	900.15	79.9856	2.02465	78.6017
WT_LB37_st_peak_793	5069684	5070159	476	5069924	1510.98	329.825	3.3085	328.18
WT_LB37_st_peak_794	5072383	5072652	270	5072532	697.69	28.212	1.57008	26.9828
WT_LB37_st_peak_795	5075100	5075568	469	5075368	1224.55	202.997	2.75817	201.451
WT_LB37_st_peak_796	5077356	5077809	454	5077492	800.07	30.3675	1.54646	29.1283
WT_LB37_st_peak_797	5080031	5080474	444	5080205	1031.86	129.257	2.3659	127.794
WT_LB37_st_peak_798	5095352	5095729	378	5095551	1273.44	190.349	2.59878	188.815
WT_LB37_st_peak_799	5098057	5098387	331	5098255	823.07	41.2652	1.66512	39.9839
WT_LB37_st_peak_800	5101771	5103464	1694	5102698	4652.58	2029.72	6.3228	2027.38
WT_LB37_st_peak_801	5112746	5113328	583	5113048	2074.65	637.212	4.3698	635.4
WT_LB37_st_peak_802	5125683	5125950	268	5125888	561.37	7.26654	1.26092	6.209
WT_LB37_st_peak_803	5138388	5139260	873	5138940	6202.1	3919.06	10.5675	3916.29
WT_LB37_st_peak_804	5142829	5143230	402	5143032	1592.66	313.974	3.08251	312.34
WT_LB37_st_peak_805	5150791	5151296	506	5151059	1345.33	253.545	2.98839	251.955
WT_LB37_st_peak_806	5159049	5159514	466	5159291	1434.48	290.198	3.13442	288.58
WT_LB37_st_peak_807	5164219	5164484	266	5164333	671.8	25.6484	1.54736	24.4323
WT_LB37_st_peak_808	5164872	5165339	468	5165111	929.48	92.053	2.11955	90.6478
WT_LB37_st_peak_809	5173293	5173548	256	5173425	767.86	40.4254	1.6898	39.147
WT_LB37_st_peak_810	5202657	5203003	347	5202857	721.84	32.3523	1.61389	31.1046
WT_LB37_st_peak_811	5204954	5206611	1658	5205907	12500.3	10570.8	17.9874	10567.3
WT_LB37_st_peak_812	5207557	5208110	554	5207851	1305.07	221.468	2.79672	219.905
WT_LB37_st_peak_813	5213023	5213306	284	5213195	689.06	28.4016	1.57574	27.1716
WT_LB37_st_peak_814	5214120	5215720	1601	5214858	3568.38	1608.89	6.57345	1606.68
WT_LB37_st_peak_815	5223279	5224775	1497	5223563	1543.19	360.913	3.47791	359.246
WT_LB37_st_peak_816	5226019	5226646	628	5226367	2266.76	760.827	4.75422	758.958
WT_LB37_st_peak_817	5228574	5229085	512	5228822	1603.59	396.246	3.63028	394.558
WT_LB37_st_peak_818	5230385	5230950	566	5230637	2232.83	752.492	4.77313	750.627
WT_LB37_st_peak_819	5239078	5239615	538	5239342	1658.23	433.997	3.80003	432.287
WT_LB37_st_peak_820	5249089	5249349	261	5249219	816.75	53.3794	1.80918	52.0593
WT_LB37_st_peak_821	5260441	5260713	273	5260557	778.79	31.0602	1.56684	29.8181
WT_LB37_st_peak_822	5264098	5264693	596	5264397	3078.91	1229.2	5.70353	1227.13
WT_LB37_st_peak_823	5268365	5268822	458	5268581	1332.1	236.937	2.87927	235.361
WT_LB37_st_peak_824	5274081	5274614	534	5274336	720.69	27.0064	1.54132	25.7833
WT_LB37_st_peak_825	5275682	5275927	246	5275788	651.67	19.1668	1.45686	17.9904
WT_LB37_st_peak_826	5276943	5277505	563	5277223	1912.45	571.709	4.26159	569.927
WT_LB37_st_peak_827	5278252	5278495	244	5278361	759.23	40.7067	1.69694	39.4273
WT_LB37_st_peak_828	5283049	5283453	405	5283256	875.42	75.0516	1.99639	73.6783
WT_LB37_st_peak_829	5291038	5291453	416	5291226	1072.7	136.633	2.38582	135.161
WT_LB37_st_peak_830	5310131	5311326	1196	5310502	3416.53	1626.03	7.03196	1623.82
WT_LB37_st_peak_831	5312361	5313528	1168	5312907	9345.43	7329.94	15.4742	7326.7
WT_LB37_st_peak_832	5314170	5314420	251	5314301	640.17	17.0057	1.42482	15.8457
WT_LB37_st_peak_833	5315327	5316407	1081	5315975	5831.12	3769.54	10.9626	3766.81
WT_LB37_st_peak_834	5318980	5319346	367	5319144	915.68	92.7841	2.14098	91.3776
WT_LB37_st_peak_835	5336203	5336653	451	5336483	726.45	40.5156	1.71699	39.2369
WT_LB37_st_peak_836	5341233	5341681	449	5341421	981.25	114.071	2.2787	112.631
WT_LB37_st_peak_837	5348288	5349114	827	5348427	827.68	55.6038	1.82605	54.2777
WT_LB37_st_peak_838	5350637	5351388	752	5351005	5599.32	3177.99	8.96051	3175.39
WT_LB37_st_peak_839	5375081	5375698	618	5375396	3041.52	1257.47	5.93084	1255.38
WT_LB37_st_peak_840	5378237	5378558	322	5378390	832.85	57.9598	1.8489	56.6275
WT_LB37_st_peak_841	5401447	5401870	424	5401608	858.74	74.7002	2.00856	73.3277
WT_LB37_st_peak_842	5423641	5424579	939	5424191	7622.78	5362.77	12.6641	5359.75
WT_LB37_st_peak_843	5425082	5425750	669	5425400	1730.7	434.326	3.67664	432.617
WT_LB37_st_peak_844	5430819	5431359	541	5431097	1580	368.031	3.46711	366.36
WT_LB37_st_peak_845	5434479	5434752	274	5434637	736.22	39.18	1.69257	37.9061
WT_LB37_st_peak_846	5435492	5435861	370	5435651	810.42	51.8351	1.79518	50.5197
WT_LB37_st_peak_847	5448568	5448848	281	5448705	860.46	66.072	1.91436	64.7192
WT_LB37_st_peak_848	5453526	5453791	266	5453670	676.98	29.8153	1.60559	28.5787
WT_LB37_st_peak_849	5471787	5472433	647	5472121	2831.58	1157.28	5.85244	1155.23
WT_LB37_st_peak_850	5480883	5481399	517	5481157	1654.2	356.566	3.27763	354.903
WT_LB37_st_peak_851	5493799	5494106	308	5493973	874.26	75.1854	1.99832	73.8118
WT_LB37_st_peak_852	5495357	5496207	851	5495781	3544.22	1682.07	7.00637	1679.84
WT_LB37_st_peak_853	5496581	5497264	684	5496921	4310.36	2214.86	7.78223	2212.47
WT_LB37_st_peak_854	5497711	5498502	792	5498112	7266.18	5112.08	12.6606	5109.1
WT_LB37_st_peak_855	5503720	5504560	841	5503994	2323.13	707.454	4.33606	705.61
WT_LB37_st_peak_856	5505498	5505799	302	5505641	926.61	67.115	1.87607	65.7596
WT_LB37_st_peak_857	5507507	5507799	293	5507672	834	50.0414	1.7578	48.7313
WT_LB37_st_peak_858	5510416	5510727	312	5510587	908.2	76.3275	1.98094	74.9513
WT_LB37_st_peak_859	5517713	5519961	2249	5519607	3564.35	1622.7	6.65178	1620.49
WT_LB37_st_peak_860	5520222	5520714	493	5520471	1002.53	99.3549	2.12162	97.9376
WT_LB37_st_peak_861	5524260	5524953	694	5524585	4290.22	2260.07	8.05108	2257.67
WT_LB37_st_peak_862	5528628	5529356	729	5529010	4095.24	2216.47	8.35967	2214.08
WT_LB37_st_peak_863	5531322	5531633	312	5531449	643.62	15.7687	1.40359	14.6189
WT_LB37_st_peak_864	5532533	5533385	853	5532825	3038.07	1169.32	5.4758	1167.27
WT_LB37_st_peak_865	5538032	5538525	494	5538263	1333.25	237.398	2.88176	235.821
WT_LB37_st_peak_866	5539197	5539814	618	5539499	3656.96	1711.74	6.88881	1709.5
WT_LB37_st_peak_867	5544278	5544604	327	5544432	833.43	58.601	1.85428	57.2669
WT_LB37_st_peak_868	5549742	5550210	469	5549925	1249.85	215.291	2.82426	213.733
WT_LB37_st_peak_869	5565762	5566015	254	5565846	587.83	10.8029	1.33199	9.69994
WT_LB37_st_peak_870	5566499	5568304	1806	5567225	4897.61	2842.58	9.26013	2840.05
WT_LB37_st_peak_871	5570874	5571949	1076	5571252	5027.6	3040.86	9.86	3038.3
WT_LB37_st_peak_872	5577768	5578726	959	5578412	2040.72	599.965	4.20107	598.17
WT_LB37_st_peak_873	5591429	5592023	595	5591780	920.85	80.5881	2.01493	79.2031
WT_LB37_st_peak_874	5603392	5603929	538	5603631	1789.37	507.804	4.06927	506.055
WT_LB37_st_peak_875	5610127	5610442	316	5610191	584.95	11.789	1.35324	10.6759
WT_LB37_st_peak_876	5615823	5616685	863	5616231	7248.35	5012.48	12.287	5009.51
WT_LB37_st_peak_877	5617461	5619473	2013	5618154	11328.1	9238.49	16.7095	9235.12
WT_LB37_st_peak_878	5624329	5624679	351	5624507	832.85	61.5231	1.88823	60.1814
WT_LB37_st_peak_879	5626826	5627431	606	5627114	1738.75	491.337	4.05537	489.597
WT_LB37_st_peak_880	5629240	5629506	267	5629306	571.15	10.4185	1.32792	9.3198
WT_LB37_st_peak_881	5631930	5633132	1203	5632811	3331.41	1400.64	6.04793	1398.5
WT_LB37_st_peak_882	5641411	5641760	350	5641583	785.11	51.3534	1.80704	50.0393
WT_LB37_st_peak_883	5647956	5648297	342	5648141	987	88.1516	2.03292	86.7531
WT_LB37_st_peak_884	5655084	5656610	1527	5655589	5314.03	3457.04	11.073	3454.38
WT_LB37_st_peak_885	5664765	5665491	727	5665131	2825.83	1142.2	5.78084	1140.16
WT_LB37_st_peak_886	5675963	5677109	1147	5676281	3560.9	1760.51	7.38984	1758.25
WT_LB37_st_peak_887	5684202	5684668	467	5684428	1538.59	322.566	3.21418	320.925
WT_LB37_st_peak_888	5688022	5688354	333	5688167	852.41	63.8197	1.89646	62.4723
WT_LB37_st_peak_889	5690410	5691299	890	5690876	7984.57	5733.99	13.1342	5730.92
WT_LB37_st_peak_890	5693564	5693811	248	5693658	718.39	32.6888	1.61913	31.4397
WT_LB37_st_peak_891	5706876	5707505	630	5707201	2316.8	872.347	5.34561	870.427
WT_LB37_st_peak_892	5716085	5717140	1056	5716438	5630.38	3537	10.4672	3534.32
WT_LB37_st_peak_893	5724355	5725677	1323	5725413	1143.45	180.706	2.68028	179.182
WT_LB37_st_peak_894	5731380	5731691	312	5731552	779.94	48.619	1.78098	47.3133
WT_LB37_st_peak_895	5733599	5734360	762	5734004	2330.61	852.003	5.18135	850.092
WT_LB37_st_peak_896	5736757	5737978	1222	5737703	2434.71	863.214	5.02209	861.298
WT_LB37_st_peak_897	5747825	5748244	420	5748038	1324.05	222.934	2.78372	221.37
WT_LB37_st_peak_898	5756199	5756581	383	5756416	871.39	79.8314	2.05002	78.4479
WT_LB37_st_peak_899	5761249	5761733	485	5761482	1069.82	137.459	2.39669	135.985
WT_LB37_st_peak_900	5765439	5766585	1147	5765760	3398.13	1678.06	7.37338	1675.83
WT_LB37_st_peak_901	5779217	5779841	625	5779584	1792.82	453.14	3.69859	451.42
WT_LB37_st_peak_902	5781462	5781786	325	5781640	753.48	34.7369	1.62603	33.4794
WT_LB37_st_peak_903	5782914	5783458	545	5783177	1401.7	275.734	3.0761	274.127
WT_LB37_st_peak_904	5786890	5788011	1122	5787707	2124.69	668.031	4.46574	666.205
WT_LB37_st_peak_905	5803201	5804144	944	5803686	7295.51	4924.09	11.7876	4921.13
WT_LB37_st_peak_906	5806485	5807020	536	5806811	1105.48	150.72	2.47044	149.23
WT_LB37_st_peak_907	5817393	5817678	286	5817529	640.74	18.7101	1.45449	17.537
WT_LB37_st_peak_908	5818669	5819466	798	5818993	3755.31	2030.75	8.34736	2028.41
WT_LB37_st_peak_909	5825691	5825970	280	5825814	819.62	53.3274	1.80617	52.0075
WT_LB37_st_peak_910	5834186	5834466	281	5834338	756.35	42.1362	1.7169	40.8519
WT_LB37_st_peak_911	5836383	5837044	662	5836750	2117.79	724.052	4.83986	722.201
WT_LB37_st_peak_912	5839231	5839779	549	5839488	1880.24	560.056	4.2466	558.28
WT_LB37_st_peak_913	5840928	5841193	266	5841068	681.58	27.3163	1.56581	26.0916
WT_LB37_st_peak_914	5861151	5861445	295	5861282	748.3	36.7731	1.65451	35.5078
WT_LB37_st_peak_915	5867303	5867601	299	5867431	777.06	41.8209	1.69882	40.5375
WT_LB37_st_peak_916	5868089	5868775	687	5868352	1281.49	224.939	2.85632	223.373
WT_LB37_st_peak_917	5891712	5892146	435	5891923	1028.99	116.222	2.25128	114.779
WT_LB37_st_peak_918	5893606	5893972	367	5893806	886.92	71.3804	1.9501	70.0151
WT_LB37_st_peak_919	5894392	5895997	1606	5895498	8547.09	6453.03	14.3907	6449.87
WT_LB37_st_peak_920	5899992	5900309	318	5900144	819.05	58.0245	1.85769	56.692
WT_LB37_st_peak_921	5903860	5904662	803	5904251	5744.84	3744.26	11.1138	3741.53
WT_LB37_st_peak_922	5909840	5910232	393	5909951	736.8	35.7358	1.64952	34.4743
WT_LB37_st_peak_923	5911930	5912187	258	5912056	638.44	20.2991	1.48067	19.1152
WT_LB37_st_peak_924	5919367	5919610	244	5919475	593.58	12.491	1.36287	11.3708
WT_LB37_st_peak_925	5943627	5944235	609	5943957	2211.54	758.06	4.85207	756.192
WT_LB37_st_peak_926	5953562	5953987	426	5953774	1266.53	178.923	2.51995	177.4
WT_LB37_st_peak_927	5999987	6000783	797	6000544	1204.99	177.968	2.58242	176.447
WT_LB37_st_peak_928	6007833	6008331	499	6008126	1381.57	286.097	3.18472	284.482
WT_LB37_st_peak_929	6012449	6013159	711	6012810	3673.64	1819.84	7.40854	1817.56
WT_LB37_st_peak_930	6018290	6018647	358	6018495	624.64	14.0761	1.3811	12.9409
WT_LB37_st_peak_931	6023020	6023439	420	6023255	1133.67	155.116	2.47613	153.62
WT_LB37_st_peak_932	6044026	6044507	482	6044128	579.2	9.75971	1.31146	8.66867
WT_LB37_st_peak_933	6050334	6051265	932	6050732	3294.02	1569.84	7.04065	1567.64
WT_LB37_st_peak_934	6053252	6053509	258	6053394	684.46	24.6449	1.52502	23.4345
WT_LB37_st_peak_935	6054399	6054732	334	6054600	710.34	27.3068	1.54976	26.0822
WT_LB37_st_peak_936	6055659	6056265	607	6055947	2950.64	1217.08	5.91512	1215.02
WT_LB37_st_peak_937	6066954	6067754	801	6067337	5639.01	3368.61	9.67411	3365.97
WT_LB37_st_peak_938	6068931	6069512	582	6069271	1934.31	532.417	3.9658	530.656
WT_LB37_st_peak_939	6078647	6079312	666	6078808	850.11	68.1655	1.94414	66.8076
WT_LB37_st_peak_940	6084093	6084407	315	6084211	710.34	31.5675	1.6085	30.3232
WT_LB37_st_peak_941	6095725	6096512	788	6096156	7370.86	5247.83	12.9331	5244.82
WT_LB37_st_peak_942	6099565	6100366	802	6099957	4509.94	2527.39	8.79326	2524.93
WT_LB37_st_peak_943	6102052	6102903	852	6102498	5827.67	3684.65	10.5783	3681.93
WT_LB37_st_peak_944	6107149	6107694	546	6107467	1619.12	369.858	3.41796	368.185
WT_LB37_st_peak_945	6114350	6114641	292	6114484	702.86	27.6029	1.55921	26.3769
WT_LB37_st_peak_946	6117778	6118090	313	6117933	717.82	26.4938	1.53593	25.2733
WT_LB37_st_peak_947	6126519	6127155	637	6126846	2843.66	1234.98	6.27961	1232.91
WT_LB37_st_peak_948	6129671	6130926	1256	6130421	3901.41	2146.77	8.55791	2144.4
WT_LB37_st_peak_949	6133764	6134027	264	6133946	718.97	28.6901	1.56615	27.4587
WT_LB37_st_peak_950	6141441	6142108	668	6141762	2906.36	1309.52	6.56288	1307.41
WT_LB37_st_peak_951	6146790	6147579	790	6147340	1262.51	229.811	2.92194	228.241
WT_LB37_st_peak_952	6152819	6153113	295	6152898	573.45	9.50816	1.30854	8.42002
WT_LB37_st_peak_953	6154917	6155380	464	6155140	1302.19	209.815	2.71212	208.263
WT_LB37_st_peak_954	6167313	6168187	875	6167487	1206.72	151.696	2.37211	150.204
WT_LB37_st_peak_955	6178028	6178411	384	6178197	1057.17	121.311	2.26589	119.86
WT_LB37_st_peak_956	6182774	6183040	267	6182915	649.95	20.7559	1.48387	19.569
WT_LB37_st_peak_957	6186319	6186667	349	6186492	1146.9	145.352	2.38153	143.869
WT_LB37_st_peak_958	6187345	6187679	335	6187510	877.14	55.0632	1.78484	53.7386
WT_LB37_st_peak_959	6200329	6201069	741	6200907	833.43	61.26	1.88358	59.9188
WT_LB37_st_peak_960	6211123	6211444	322	6211292	712.07	29.3392	1.57628	28.1048
WT_LB37_st_peak_961	6213683	6214173	491	6213937	1764.06	322.957	2.93687	321.316
WT_LB37_st_peak_962	6228164	6228474	311	6228321	721.27	37.7892	1.68453	36.5203
WT_LB37_st_peak_963	6255002	6255306	305	6255133	815.6	51.0357	1.78296	49.7226
WT_LB37_st_peak_964	6261470	6263029	1560	6261920	18061	16862.7	22.2713	16858.9
WT_LB37_st_peak_965	6266231	6266681	451	6266426	1260.21	213.364	2.79265	211.808
WT_LB37_st_peak_966	6267110	6267908	799	6267666	962.27	105.75	2.21951	104.323
WT_LB37_st_peak_967	6270364	6271292	929	6270682	2727.48	1139.88	6.00208	1137.85
WT_LB37_st_peak_968	6285479	6286021	543	6285674	783.96	42.4685	1.70483	41.183
WT_LB37_st_peak_969	6292418	6292730	313	6292592	683.31	26.297	1.54934	25.0776
WT_LB37_st_peak_970	6297605	6298291	687	6297957	2750.48	1114.12	5.7926	1112.09
WT_LB37_st_peak_971	6300489	6301048	560	6300803	905.9	77.4254	1.99606	76.0468
WT_LB37_st_peak_972	6306340	6306693	354	6306532	858.16	76.432	2.02566	75.0556
WT_LB37_st_peak_973	6308872	6309999	1128	6309762	791.44	59.623	1.89944	58.2862
WT_LB37_st_peak_974	6320462	6320961	500	6320669	844.36	71.3242	1.984	69.959
WT_LB37_st_peak_975	6324742	6325262	521	6325032	1098.58	149.815	2.47097	148.326
WT_LB37_st_peak_976	6325539	6325875	337	6325730	666.05	22.5998	1.50237	21.4012
WT_LB37_st_peak_977	6327147	6328054	908	6327716	2349.01	858.314	5.17624	856.4
WT_LB37_st_peak_978	6334511	6335820	1310	6335384	6042.21	4022.57	11.5109	4019.77
WT_LB37_st_peak_979	6336384	6337038	655	6336850	545.84	7.16978	1.26403	6.11354
WT_LB37_st_peak_980	6340504	6341038	535	6340650	770.16	47.2044	1.76871	45.9031
WT_LB37_st_peak_981	6342236	6343270	1035	6342922	697.69	32.9693	1.63627	31.719
WT_LB37_st_peak_982	6343521	6344526	1006	6344072	4694	2731.51	9.29702	2729
WT_LB37_st_peak_983	6346160	6346649	490	6346413	928.33	98.7641	2.18666	97.3478
WT_LB37_st_peak_984	6351386	6353536	2151	6353173	1722.07	446.356	3.7704	444.64
WT_LB37_st_peak_985	6354860	6355131	272	6354915	500.4	4.35428	1.19666	3.34831
WT_LB37_st_peak_986	6357630	6357975	346	6357865	550.44	5.95035	1.2309	4.91323
WT_LB37_st_peak_987	6359519	6362516	2998	6361378	2163.23	767.575	5.02142	765.703
WT_LB37_st_peak_988	6362785	6363120	336	6363006	539.51	6.98092	1.26027	5.92742
WT_LB37_st_peak_989	6365702	6367129	1428	6366958	651.67	19.9848	1.47001	18.8031
WT_LB37_st_peak_990	6367402	6371153	3752	6369383	4176.92	2249.63	8.30599	2247.24
WT_LB37_st_peak_991	6371427	6383778	12352	6380291	7415.15	5190.34	12.5485	5187.34

## Sheet: WT_LB_30_log
name	start	end	length	abs_summit	pileup	-log10(pvalue)	fold_enrichment	-log10(qvalue)
WT_LB30_log_peak_1	17	41326	41310	4062	32533.9	31431.7	24.0999	31426.7
WT_LB30_log_peak_2	43492	45371	1880	43875	747.18	77.9374	2.16236	76.0867
WT_LB30_log_peak_3	47140	53312	6173	51446	2415.98	979.252	5.79611	976.879
WT_LB30_log_peak_4	56004	65511	9508	57618	2062.28	717.869	4.9243	715.538
WT_LB30_log_peak_5	66295	68768	2474	68249	585.85	35.1958	1.75412	33.5277
WT_LB30_log_peak_6	69064	71658	2595	69409	482.67	10.6567	1.37017	9.14233
WT_LB30_log_peak_7	71852	72178	327	72090	424.09	6.0219	1.26921	4.58365
WT_LB30_log_peak_8	72374	73282	909	73070	476.55	8.62329	1.32285	7.13675
WT_LB30_log_peak_9	73638	74127	490	73985	459.06	8.47041	1.32455	6.98632
WT_LB30_log_peak_10	74399	74904	506	74678	410.97	4.72712	1.23456	3.31941
WT_LB30_log_peak_11	75204	76198	995	75591	475.24	12.7885	1.42163	11.2524
WT_LB30_log_peak_12	76477	78192	1716	77109	523.77	15.8671	1.46175	14.3057
WT_LB30_log_peak_13	78767	80846	2080	80106	1357.95	351.425	3.7644	349.23
WT_LB30_log_peak_14	81491	83624	2134	82100	454.69	11.1845	1.39691	9.66397
WT_LB30_log_peak_15	83943	84239	297	84037	405.29	3.12856	1.17424	1.7706
WT_LB30_log_peak_16	84676	85856	1181	84992	428.89	7.38932	1.31066	5.92356
WT_LB30_log_peak_17	86094	86847	754	86349	442.01	9.99484	1.37155	8.48869
WT_LB30_log_peak_18	87186	87850	665	87536	406.6	5.29123	1.25391	3.86906
WT_LB30_log_peak_19	88498	88758	261	88668	430.21	4.48996	1.2181	3.08848
WT_LB30_log_peak_20	89642	89976	335	89731	404.41	4.96353	1.24299	3.54959
WT_LB30_log_peak_21	90284	90673	390	90558	435.45	8.89361	1.34767	7.40284
WT_LB30_log_peak_22	91004	91302	299	91065	395.67	4.19866	1.2196	2.80494
WT_LB30_log_peak_23	91539	91764	226	91621	405.72	4.64292	1.23253	3.23738
WT_LB30_log_peak_24	93945	94171	227	94070	561.8	20.8743	1.53353	19.2803
WT_LB30_log_peak_25	95701	96105	405	95762	419.71	5.96018	1.27104	4.52312
WT_LB30_log_peak_26	98298	98587	290	98386	460.81	10.6461	1.38105	9.1319
WT_LB30_log_peak_27	106645	107095	451	106819	429.77	6.19809	1.27479	4.75622
WT_LB30_log_peak_28	108166	108537	372	108338	622.58	42.2856	1.8269	40.5792
WT_LB30_log_peak_29	110824	111264	441	110929	475.68	9.23562	1.33898	7.73966
WT_LB30_log_peak_30	113335	113895	561	113724	669.36	50.6709	1.89903	48.9227
WT_LB30_log_peak_31	115197	115733	537	115320	452.5	7.66332	1.30718	6.19265
WT_LB30_log_peak_32	117690	118657	968	117875	468.68	7.38189	1.29388	5.91626
WT_LB30_log_peak_33	118963	120142	1180	119725	473.49	10.9125	1.38001	9.39497
WT_LB30_log_peak_34	120545	123473	2929	121046	965.78	118.549	2.34087	116.597
WT_LB30_log_peak_35	124054	124461	408	124258	442.89	5.94194	1.26271	4.50528
WT_LB30_log_peak_36	125140	127215	2076	126375	536.88	21.5134	1.56173	19.9158
WT_LB30_log_peak_37	127452	128373	922	127863	506.28	8.91178	1.31761	7.42072
WT_LB30_log_peak_38	128562	147821	19260	147477	9653.85	4717.05	7.29218	4714.56
WT_LB30_log_peak_39	148022	149021	1000	148495	1760.61	562.477	4.52856	560.186
WT_LB30_log_peak_40	149238	150779	1542	149656	489.67	10.1793	1.35572	8.6709
WT_LB30_log_peak_41	150969	151488	520	151458	444.63	4.41027	1.2127	3.01088
WT_LB30_log_peak_42	151983	152395	413	152063	485.29	9.04976	1.32916	7.55658
WT_LB30_log_peak_43	152634	153128	495	152836	481.36	8.38576	1.31433	6.90293
WT_LB30_log_peak_44	153396	153645	250	153455	438.51	5.569	1.25157	4.14049
WT_LB30_log_peak_45	154161	155326	1166	154532	453.82	10.207	1.37378	8.6982
WT_LB30_log_peak_46	155660	157145	1486	156249	4326.11	2188.24	7.61815	2185.78
WT_LB30_log_peak_47	157361	157868	508	157758	456.44	11.2852	1.3975	9.76358
WT_LB30_log_peak_48	161008	161318	311	161199	562.24	24.2867	1.59108	22.6744
WT_LB30_log_peak_49	180877	181073	197	180969	481.8	9.41217	1.3411	7.91378
WT_LB30_log_peak_50	193537	193896	360	193735	1352.27	315.602	3.46991	313.431
WT_LB30_log_peak_51	199358	199575	218	199491	547.38	24.0878	1.59877	22.4765
WT_LB30_log_peak_52	200661	201217	557	200946	1861.17	638.399	4.8494	636.084
WT_LB30_log_peak_53	205081	205370	290	205288	485.29	13.2263	1.42608	11.6861
WT_LB30_log_peak_54	213412	213658	247	213541	728.82	55.8103	1.91051	54.0386
WT_LB30_log_peak_55	222063	222371	309	222231	659.74	53.4698	1.94908	51.7082
WT_LB30_log_peak_56	236695	237364	670	237222	842.05	127.035	2.60201	125.065
WT_LB30_log_peak_57	247481	247971	491	247718	2234.54	777.318	4.92409	774.977
WT_LB30_log_peak_58	255809	256044	236	255956	499.28	17.0131	1.49786	15.4435
WT_LB30_log_peak_59	260851	261057	207	260963	597.22	38.0476	1.78572	36.364
WT_LB30_log_peak_60	270988	271339	352	271160	928.62	133.641	2.53994	131.658
WT_LB30_log_peak_61	278117	278462	346	278228	644.87	46.0796	1.8613	44.355
WT_LB30_log_peak_62	285082	285543	462	285334	1559.5	436.89	4.0219	434.651
WT_LB30_log_peak_63	285859	286282	424	286060	1155.09	280.162	3.56817	278.017
WT_LB30_log_peak_64	287148	287449	302	287283	1004.25	165.068	2.73911	163.031
WT_LB30_log_peak_65	299774	300267	494	299994	2520.03	1015.66	5.75578	1013.28
WT_LB30_log_peak_66	325785	326242	458	326024	3543.08	1494.03	6.06864	1491.6
WT_LB30_log_peak_67	352928	353400	473	353180	2293.12	792.616	4.89152	790.272
WT_LB30_log_peak_68	373306	373633	328	373439	934.3	136.087	2.55546	134.099
WT_LB30_log_peak_69	396975	397347	373	397174	1716.89	489.94	4.09022	487.677
WT_LB30_log_peak_70	400505	400740	236	400616	720.95	84.5454	2.28464	82.6763
WT_LB30_log_peak_71	415155	415456	302	415307	1166.45	237.815	3.14678	235.704
WT_LB30_log_peak_72	433241	433676	436	433527	1041.85	218.553	3.20877	216.459
WT_LB30_log_peak_73	464774	465037	264	464909	922.5	148.815	2.7082	146.805
WT_LB30_log_peak_74	485475	485880	406	485675	1934.62	598.785	4.39913	596.482
WT_LB30_log_peak_75	487791	488201	411	487997	1190.94	304.493	3.7248	302.331
WT_LB30_log_peak_76	506567	507206	640	506763	1812.64	611.551	4.77273	609.244
WT_LB30_log_peak_77	512136	512439	304	512287	967.09	143.497	2.58157	141.496
WT_LB30_log_peak_78	538335	538694	360	538515	836.37	155.755	2.95453	153.732
WT_LB30_log_peak_79	544469	544699	231	544589	737.56	58.7882	1.93848	57.0047
WT_LB30_log_peak_80	547501	547820	320	547646	892.33	140.306	2.66665	138.31
WT_LB30_log_peak_81	552627	553359	733	552920	1520.59	448.141	4.20328	445.897
WT_LB30_log_peak_82	553987	554206	220	554088	427.58	14.339	1.48936	12.7894
WT_LB30_log_peak_83	575568	575771	204	575683	576.23	39.691	1.83248	37.9983
WT_LB30_log_peak_84	612051	612342	292	612201	761.61	119.211	2.65716	117.258
WT_LB30_log_peak_85	614877	615090	214	615004	428.02	14.2269	1.48401	12.6781
WT_LB30_log_peak_86	615764	616180	417	616026	1113.99	204.162	2.93418	202.08
WT_LB30_log_peak_87	620615	621074	460	620843	3356.83	1429.15	6.13864	1426.73
WT_LB30_log_peak_88	631882	632184	303	632022	948.29	150.434	2.68161	148.421
WT_LB30_log_peak_89	635759	636016	258	635885	772.54	121.731	2.66736	119.772
WT_LB30_log_peak_90	638063	638285	223	638177	588.47	57.0511	2.09033	55.2745
WT_LB30_log_peak_91	659892	660169	278	660026	1077.27	205.126	3.00352	203.043
WT_LB30_log_peak_92	665306	665525	220	665422	644	70.4129	2.2089	68.5865
WT_LB30_log_peak_93	666953	667136	184	667046	522.02	33.1209	1.77898	31.4637
WT_LB30_log_peak_94	673952	674176	225	674062	706.96	80.6484	2.25463	78.7899
WT_LB30_log_peak_95	703445	703743	299	703589	793.08	136.926	2.81432	134.936
WT_LB30_log_peak_96	708906	709235	330	709061	851.67	170.445	3.10061	168.4
WT_LB30_log_peak_97	713682	714086	405	713888	2641.57	1091.66	5.92505	1089.27
WT_LB30_log_peak_98	714889	715190	302	715027	914.63	175.978	3.02187	173.926
WT_LB30_log_peak_99	776941	777210	270	777069	751.11	116.402	2.63899	114.456
WT_LB30_log_peak_100	781139	781372	234	781268	557.87	52.3307	2.06225	50.5744
WT_LB30_log_peak_101	802909	803194	286	803041	1041.41	220.488	3.22729	218.392
WT_LB30_log_peak_102	808212	808519	308	808363	895.83	166.908	2.95982	164.868
WT_LB30_log_peak_103	808989	809189	201	809102	444.63	24.241	1.69443	22.6288
WT_LB30_log_peak_104	813783	813975	193	813886	522.46	31.1111	1.74485	29.4642
WT_LB30_log_peak_105	816000	816317	318	816161	1197.5	264.399	3.32915	262.265
WT_LB30_log_peak_106	818712	819012	301	818856	927.74	163.482	2.85767	161.447
WT_LB30_log_peak_107	820052	820324	273	820131	446.38	24.7067	1.70108	23.0922
WT_LB30_log_peak_108	821774	822024	251	821913	550.87	44.9221	1.95009	43.2031
WT_LB30_log_peak_109	827518	827781	264	827642	754.17	106.638	2.50888	104.715
WT_LB30_log_peak_110	829122	829532	411	829329	1672.3	564.02	4.76723	561.729
WT_LB30_log_peak_111	834922	835269	348	835116	892.33	170.673	3.00784	168.628
WT_LB30_log_peak_112	840204	840562	359	840395	1152.9	268.644	3.46517	266.507
WT_LB30_log_peak_113	840933	841522	590	841072	933.86	152.862	2.73352	150.845
WT_LB30_log_peak_114	847004	847253	250	847137	632.19	71.3882	2.23743	69.5586
WT_LB30_log_peak_115	862198	862604	407	862406	1298.49	400.617	4.37538	398.393
WT_LB30_log_peak_116	871608	871880	273	871760	844.24	171.596	3.13051	169.55
WT_LB30_log_peak_117	878268	878464	197	878368	623.45	58.3387	2.06089	56.5568
WT_LB30_log_peak_118	904200	904566	367	904376	1796.02	501.425	4.01122	499.158
WT_LB30_log_peak_119	915733	916064	332	915909	1177.82	305.397	3.7662	303.235
WT_LB30_log_peak_120	928814	929650	837	929373	4280.64	2443.94	9.033	2441.47
WT_LB30_log_peak_121	932292	932520	229	932403	616.02	51.3179	1.96502	49.5666
WT_LB30_log_peak_122	946021	946338	318	946177	1573.93	412.23	3.80417	410
WT_LB30_log_peak_123	978140	978346	207	978228	574.92	49.4945	1.9928	47.7521
WT_LB30_log_peak_124	1001204	1001653	450	1001529	888.39	146	2.7366	143.994
WT_LB30_log_peak_125	1006972	1007272	301	1007134	880.09	184.959	3.20395	182.897
WT_LB30_log_peak_126	1011861	1012094	234	1011968	802.27	136.371	2.78912	134.383
WT_LB30_log_peak_127	1012905	1013204	300	1013062	1530.21	401.89	3.80897	399.666
WT_LB30_log_peak_128	1028459	1028707	249	1028591	770.35	107.138	2.48822	105.213
WT_LB30_log_peak_129	1034805	1035050	246	1034923	862.16	164.164	2.99709	162.128
WT_LB30_log_peak_130	1066954	1067150	197	1067038	625.64	75.5662	2.31231	73.723
WT_LB30_log_peak_131	1077320	1077503	184	1077415	485.73	45.8475	2.06302	44.124
WT_LB30_log_peak_132	1083420	1083634	215	1083517	605.52	67.8444	2.22987	66.0264
WT_LB30_log_peak_133	1086503	1086850	348	1086673	1164.71	338.793	4.14842	336.605
WT_LB30_log_peak_134	1087389	1087737	349	1087571	1313.35	344.135	3.79871	341.944
WT_LB30_log_peak_135	1133990	1134517	528	1134251	9119.59	5581.18	10.0558	5578.69
WT_LB30_log_peak_136	1139444	1139638	195	1139551	580.17	57.8303	2.11333	56.0504
WT_LB30_log_peak_137	1173139	1173423	285	1173282	1110.49	281.279	3.69267	279.133
WT_LB30_log_peak_138	1174867	1175098	232	1174997	672.85	92.8695	2.4774	90.9791
WT_LB30_log_peak_139	1195666	1196007	342	1195809	869.16	194.173	3.34676	192.101
WT_LB30_log_peak_140	1203491	1203762	272	1203618	899.32	166.24	2.94224	164.201
WT_LB30_log_peak_141	1214808	1215038	231	1214913	684.66	87.5317	2.38076	85.6546
WT_LB30_log_peak_142	1244108	1244340	233	1244219	678.54	95.2558	2.4983	93.3599
WT_LB30_log_peak_143	1254255	1254554	300	1254407	982.39	239.21	3.57597	237.098
WT_LB30_log_peak_144	1256212	1256482	271	1256350	843.8	158.571	2.97465	156.544
WT_LB30_log_peak_145	1265502	1265842	341	1265675	1409.54	408.173	4.13648	405.945
WT_LB30_log_peak_146	1266987	1267344	358	1267167	1369.75	402.645	4.19191	400.421
WT_LB30_log_peak_147	1275606	1275836	231	1275728	660.61	80.9264	2.32962	79.0672
WT_LB30_log_peak_148	1285368	1285637	270	1285494	842.92	158.097	2.97157	156.07
WT_LB30_log_peak_149	1291516	1291754	239	1291643	724.01	115.03	2.6753	113.087
WT_LB30_log_peak_150	1320528	1320834	307	1320692	1118.8	283.482	3.69571	281.334
WT_LB30_log_peak_151	1327807	1328087	281	1327945	852.98	166.407	3.04993	164.368
WT_LB30_log_peak_152	1329321	1329547	227	1329446	631.76	100.722	2.68117	98.8127
WT_LB30_log_peak_153	1331951	1332184	234	1332083	561.37	64.2745	2.24947	62.47
WT_LB30_log_peak_154	1344560	1345079	520	1344820	7878.81	4401.92	8.76509	4399.43
WT_LB30_log_peak_155	1347643	1347883	241	1347759	633.07	84.5771	2.42938	82.7079
WT_LB30_log_peak_156	1358910	1359189	280	1359046	758.11	135.602	2.87541	133.615
WT_LB30_log_peak_157	1366442	1366629	188	1366531	443.32	32.1649	1.85909	30.5128
WT_LB30_log_peak_158	1368879	1369115	237	1369006	573.61	67.4555	2.28019	65.639
WT_LB30_log_peak_159	1370802	1371100	299	1370955	852.54	185.292	3.28286	183.229
WT_LB30_log_peak_160	1400289	1400495	207	1400392	508.03	48.449	2.06922	46.712
WT_LB30_log_peak_161	1416037	1416448	412	1416257	2665.62	999.229	5.32259	996.852
WT_LB30_log_peak_162	1419960	1420324	365	1420137	1676.23	571.709	4.81963	569.414
WT_LB30_log_peak_163	1426863	1427134	272	1427003	772.54	142.11	2.93006	140.111
WT_LB30_log_peak_164	1477812	1478182	371	1477988	1591.41	543.503	4.8255	541.219
WT_LB30_log_peak_165	1484670	1484894	225	1484792	609.02	72.0201	2.28473	70.1888
WT_LB30_log_peak_166	1500655	1501013	359	1500837	1778.54	596.662	4.74543	594.361
WT_LB30_log_peak_167	1501199	1501494	296	1501359	757.23	145.605	3.01282	143.6
WT_LB30_log_peak_168	1507147	1507346	200	1507245	504.53	56.1281	2.21724	54.355
WT_LB30_log_peak_169	1509340	1509581	242	1509452	807.07	127.97	2.67574	125.999
WT_LB30_log_peak_170	1528114	1528509	396	1528312	2122.18	798.263	5.33462	795.918
WT_LB30_log_peak_171	1535209	1535490	282	1535350	851.67	192.915	3.38361	190.844
WT_LB30_log_peak_172	1539517	1539846	330	1539670	988.95	240.293	3.57383	238.179
WT_LB30_log_peak_173	1555271	1555471	201	1555363	491.41	49.1798	2.11337	47.4389
WT_LB30_log_peak_174	1594875	1595201	327	1595037	994.2	279.023	4.01289	276.878
WT_LB30_log_peak_175	1615658	1616051	394	1615853	2382.75	1072.17	6.54876	1069.78
WT_LB30_log_peak_176	1662942	1663180	239	1663062	614.71	79.1314	2.38646	77.2771
WT_LB30_log_peak_177	1676235	1676715	481	1676460	3250.59	1709.88	8.02863	1707.45
WT_LB30_log_peak_178	1742121	1742359	239	1742239	624.32	89.4056	2.52147	87.5235
WT_LB30_log_peak_179	1757935	1758157	223	1758046	615.58	96.7839	2.65767	94.8843
WT_LB30_log_peak_180	1766762	1767017	256	1766878	570.99	68.0613	2.29713	66.2425
WT_LB30_log_peak_181	1800032	1800220	189	1800133	407.03	32.6767	1.92469	31.0218
WT_LB30_log_peak_182	1802723	1803017	295	1802859	857.79	163.515	3.00276	161.481
WT_LB30_log_peak_183	1807018	1807366	349	1807190	1492.61	531.273	5.02898	528.994
WT_LB30_log_peak_184	1869482	1869786	305	1869626	878.34	198.933	3.38207	196.856
WT_LB30_log_peak_185	1931794	1932054	261	1931936	818	173.709	3.22443	171.66
WT_LB30_log_peak_186	1949832	1950155	324	1949983	999.01	265.417	3.83144	263.283
WT_LB30_log_peak_187	1991106	1991401	296	1991259	1091.69	290.832	3.84751	288.679
WT_LB30_log_peak_188	2004004	2004227	224	2004103	602.03	86.51	2.52312	84.6354
WT_LB30_log_peak_189	2041666	2041920	255	2041786	733.62	123.484	2.77217	121.522
WT_LB30_log_peak_190	2044153	2044465	313	2044308	645.75	146.95	3.38611	144.943
WT_LB30_log_peak_191	2058278	2058573	296	2058431	838.12	205.362	3.58596	203.279
WT_LB30_log_peak_192	2058980	2059314	335	2059147	1183.94	357.726	4.29327	355.526
WT_LB30_log_peak_193	2063535	2063759	225	2063650	497.1	63.1892	2.36066	61.3888
WT_LB30_log_peak_194	2071564	2071973	410	2071775	1014.31	268.019	3.81695	265.882
WT_LB30_log_peak_195	2081463	2081761	299	2081642	785.65	159.92	3.13407	157.891
WT_LB30_log_peak_196	2116586	2116832	247	2116716	453.38	53.9182	2.28331	52.1544
WT_LB30_log_peak_197	2137215	2137552	338	2137373	807.95	186.219	3.42775	184.155
WT_LB30_log_peak_198	2216719	2216913	195	2216813	452.07	50.2794	2.21008	48.5331
WT_LB30_log_peak_199	2217602	2217832	231	2217719	393.04	39.5255	2.10719	37.8336
WT_LB30_log_peak_200	2221891	2222110	220	2221993	604.65	84.0234	2.48217	82.1558
WT_LB30_log_peak_201	2238461	2238744	284	2238557	395.67	39.2078	2.09877	37.5177
WT_LB30_log_peak_202	2274254	2274618	365	2274422	844.67	214.506	3.6929	212.415
WT_LB30_log_peak_203	2284093	2284448	356	2284275	1291.93	465.548	5.09028	463.295
WT_LB30_log_peak_204	2284721	2285033	313	2284888	871.78	218.144	3.6518	216.05
WT_LB30_log_peak_205	2303185	2303384	200	2303302	473.93	48.1696	2.12972	46.434
WT_LB30_log_peak_206	2310434	2310674	241	2310548	699.96	142.252	3.12929	140.253
WT_LB30_log_peak_207	2331034	2331311	278	2331185	856.04	208.607	3.571	206.522
WT_LB30_log_peak_208	2334601	2334991	391	2334723	676.79	130.978	3.02584	129
WT_LB30_log_peak_209	2358422	2358657	236	2358540	564.43	92.4844	2.7184	90.5949
WT_LB30_log_peak_210	2374823	2375100	278	2374955	645.31	117.981	2.91131	116.031
WT_LB30_log_peak_211	2378238	2378471	234	2378353	448.13	53.8015	2.29149	52.0383
WT_LB30_log_peak_212	2385421	2385629	209	2385516	403.54	44.4448	2.19935	42.7282
WT_LB30_log_peak_213	2391688	2391954	267	2391832	631.76	135.582	3.24491	133.595
WT_LB30_log_peak_214	2412769	2412979	211	2412883	516.77	64.9629	2.35351	63.1558
WT_LB30_log_peak_215	2428289	2428570	282	2428412	636.13	117.129	2.92261	115.181
WT_LB30_log_peak_216	2433145	2433472	328	2433288	753.3	160.937	3.23733	158.906
WT_LB30_log_peak_217	2440002	2440251	250	2440128	514.59	64.2165	2.34357	62.4121
WT_LB30_log_peak_218	2442580	2442869	290	2442723	627.38	140.386	3.34008	138.389
WT_LB30_log_peak_219	2492233	2492617	385	2492430	1179.57	352.346	4.24666	350.15
WT_LB30_log_peak_220	2551349	2551688	340	2551515	1125.36	386.058	4.83415	383.843
WT_LB30_log_peak_221	2579338	2579540	203	2579443	447.26	49.0763	2.19734	47.3359
WT_LB30_log_peak_222	2606587	2606823	237	2606691	469.12	62.259	2.41086	60.4623
WT_LB30_log_peak_223	2626373	2626613	241	2626491	470.87	67.1328	2.50993	65.3173
WT_LB30_log_peak_224	2651978	2652201	224	2652095	486.17	54.6595	2.22451	52.8926
WT_LB30_log_peak_225	2652603	2652890	288	2652737	736.68	149.497	3.12578	147.486
WT_LB30_log_peak_226	2679971	2680231	261	2680090	442.45	56.2371	2.35877	54.4637
WT_LB30_log_peak_227	2687308	2687559	252	2687443	459.06	63.4026	2.46022	61.6014
WT_LB30_log_peak_228	2689777	2690037	261	2689899	454.69	53.7174	2.27845	51.9545
WT_LB30_log_peak_229	2717510	2717767	258	2717627	432.39	67.2583	2.62662	65.4424
WT_LB30_log_peak_230	2723101	2723423	323	2723263	796.58	242.916	4.31125	240.8
WT_LB30_log_peak_231	2735783	2735992	210	2735861	435.45	2.65029	1.14856	1.31143
WT_LB30_log_peak_232	2744949	2745406	458	2745340	407.03	2.64563	1.15264	1.30697
WT_LB30_log_peak_233	2760651	2761063	413	2760870	1609.78	605.919	5.3337	603.614
WT_LB30_log_peak_234	2782548	2782913	366	2782736	951.35	328.578	4.85893	326.397
WT_LB30_log_peak_235	2805023	2805211	189	2805068	231.72	4.94965	1.33745	3.53612
WT_LB30_log_peak_236	2808267	2808511	245	2808393	538.63	82.0885	2.60692	80.226
WT_LB30_log_peak_237	2833232	2833429	198	2833321	386.92	34.5167	2.00997	32.8522
WT_LB30_log_peak_238	2851872	2852183	312	2852029	631.32	99.9893	2.66801	98.082
WT_LB30_log_peak_239	2855087	2855360	274	2855212	724.44	136.503	2.97313	134.514
WT_LB30_log_peak_240	2868541	2868837	297	2868690	549.13	105.06	2.98981	103.14
WT_LB30_log_peak_241	2887048	2887899	852	2887720	1082.07	361.727	4.70902	359.525
WT_LB30_log_peak_242	2904118	2904372	255	2904268	358.94	41.5428	2.24964	39.8403
WT_LB30_log_peak_243	2914632	2915040	409	2914834	1246.9	404.602	4.58787	402.376
WT_LB30_log_peak_244	2956910	2957502	593	2957034	885.33	164.745	2.95444	162.709
WT_LB30_log_peak_245	2987010	2987360	351	2987219	570.11	143.172	3.63765	141.171
WT_LB30_log_peak_246	2989150	2989393	244	2989274	431.96	64.0457	2.56187	62.242
WT_LB30_log_peak_247	3006917	3007223	307	3007069	739.75	167.754	3.3824	165.713
WT_LB30_log_peak_248	3012716	3012957	242	3012836	487.04	77.6814	2.6669	75.8315
WT_LB30_log_peak_249	3018859	3019301	443	3019072	1472.5	666.753	6.5781	664.433
WT_LB30_log_peak_250	3026465	3026784	320	3026637	907.19	280.366	4.36632	278.221
WT_LB30_log_peak_251	3032209	3032428	220	3032295	308.66	25.7698	1.94757	24.1499
WT_LB30_log_peak_252	3053325	3053668	344	3053499	893.2	333.685	5.26002	331.501
WT_LB30_log_peak_253	3059865	3060129	265	3060002	488.35	87.4016	2.86172	85.5248
WT_LB30_log_peak_254	3077882	3078108	227	3078002	331.4	40.2087	2.29241	38.5132
WT_LB30_log_peak_255	3081301	3081601	301	3081459	706.08	119.996	2.78378	118.041
WT_LB30_log_peak_256	3096831	3097107	277	3096976	485.29	70.5327	2.53278	68.7059
WT_LB30_log_peak_257	3097769	3097954	186	3097865	269.32	23.5248	1.9729	21.9163
WT_LB30_log_peak_258	3126341	3126660	320	3126496	648.81	167.602	3.73453	165.561
WT_LB30_log_peak_259	3142707	3142936	230	3142832	308.66	26.6164	1.97238	24.992
WT_LB30_log_peak_260	3152452	3152826	375	3152706	456	64.1529	2.4837	62.3488
WT_LB30_log_peak_261	3154457	3154707	251	3154562	658.86	146.603	3.33264	144.596
WT_LB30_log_peak_262	3160818	3161366	549	3161110	2144.04	1060.45	7.37126	1058.07
WT_LB30_log_peak_263	3165615	3165906	292	3165781	556.56	86.8323	2.64245	84.9568
WT_LB30_log_peak_264	3204444	3204707	264	3204562	358.51	43.7866	2.30452	42.0728
WT_LB30_log_peak_265	3231007	3231359	353	3231182	741.93	180.735	3.57179	178.677
WT_LB30_log_peak_266	3241535	3241808	274	3241659	391.3	59.9286	2.59798	58.1409
WT_LB30_log_peak_267	3245783	3246173	391	3245986	1091.26	409.913	5.30221	407.684
WT_LB30_log_peak_268	3252417	3252734	318	3252570	681.16	163.193	3.51629	161.158
WT_LB30_log_peak_269	3255528	3255902	375	3255707	632.63	174.333	3.9356	172.283
WT_LB30_log_peak_270	3256708	3257014	307	3256864	379.49	53.6666	2.48687	51.904
WT_LB30_log_peak_271	3273230	3273549	320	3273388	637	166.068	3.75296	164.029
WT_LB30_log_peak_272	3317882	3318074	193	3317963	329.21	30.3759	2.02585	28.7327
WT_LB30_log_peak_273	3332186	3333181	996	3332769	820.19	270.742	4.63949	268.603
WT_LB30_log_peak_274	3333944	3334369	426	3334157	1390.74	561.432	5.75099	559.142
WT_LB30_log_peak_275	3335131	3335323	193	3335223	302.98	18.2402	1.73703	16.6625
WT_LB30_log_peak_276	3345076	3345379	304	3345231	1504.41	389.253	3.76353	387.035
WT_LB30_log_peak_277	3347154	3347707	554	3347482	2041.29	933.808	6.67417	931.441
WT_LB30_log_peak_278	3354456	3354773	318	3354602	410.97	51.3734	2.34074	49.6217
WT_LB30_log_peak_279	3387853	3388552	700	3388001	675.91	154.57	3.40158	152.549
WT_LB30_log_peak_280	3414183	3414484	302	3414303	488.79	73.1264	2.57785	71.2913
WT_LB30_log_peak_281	3502931	3503357	427	3503146	1518.84	619.573	5.82314	617.264
WT_LB30_log_peak_282	3505729	3506092	364	3505904	888.39	287.65	4.56099	285.499
WT_LB30_log_peak_283	3520380	3520566	187	3520480	389.55	35.4398	2.02356	33.7705
WT_LB30_log_peak_284	3522345	3522632	288	3522479	804.01	204.666	3.69272	202.584
WT_LB30_log_peak_285	3523595	3523812	218	3523693	475.24	69.1554	2.53318	67.3329
WT_LB30_log_peak_286	3539646	3539968	323	3539811	704.77	185.475	3.79446	183.412
WT_LB30_log_peak_287	3547370	3547708	339	3547523	680.72	199.606	4.15685	197.529
WT_LB30_log_peak_288	3566560	3566854	295	3566723	706.96	172.544	3.57553	170.497
WT_LB30_log_peak_289	3590141	3590933	793	3590349	1542.45	593.175	5.45388	590.874
WT_LB30_log_peak_290	3594764	3594984	221	3594878	496.22	67.1014	2.43737	65.2861
WT_LB30_log_peak_291	3602284	3602478	195	3602375	480.48	53.1019	2.20865	51.3421
WT_LB30_log_peak_292	3642012	3642216	205	3642111	361.13	22.1992	1.74941	20.5978
WT_LB30_log_peak_293	3666345	3666695	351	3666538	649.24	155.542	3.51484	153.52
WT_LB30_log_peak_294	3698860	3699163	304	3699018	683.35	176.956	3.7396	174.903
WT_LB30_log_peak_295	3721286	3721485	200	3721380	364.19	32.6592	2.00653	31.0043
WT_LB30_log_peak_296	3737835	3738032	198	3737943	390.42	36.6636	2.04933	34.9876
WT_LB30_log_peak_297	3741439	3741709	271	3741590	581.48	95.398	2.72186	93.5017
WT_LB30_log_peak_298	3754019	3754224	206	3754122	351.07	35.0375	2.09567	33.3702
WT_LB30_log_peak_299	3756029	3756255	227	3756135	501.03	73.0054	2.53552	71.1708
WT_LB30_log_peak_300	3758324	3758641	318	3758482	790.46	192.202	3.56514	190.132
WT_LB30_log_peak_301	3791053	3791265	213	3791157	463.43	62.4307	2.43159	60.6334
WT_LB30_log_peak_302	3814048	3814697	650	3814253	1631.2	647.66	5.64775	645.344
WT_LB30_log_peak_303	3822526	3822821	296	3822681	814.07	187.857	3.42466	185.792
WT_LB30_log_peak_304	3855660	3855923	264	3855778	595.47	99.2724	2.7487	97.3668
WT_LB30_log_peak_305	3859877	3860167	291	3860033	631.32	118.169	2.95476	116.219
WT_LB30_log_peak_306	3911644	3911838	195	3911749	415.34	49.7514	2.28759	48.0077
WT_LB30_log_peak_307	3939501	3939707	207	3939603	436.76	51.1551	2.26821	49.4045
WT_LB30_log_peak_308	3943336	3943556	221	3943447	456	72.9042	2.66725	71.0699
WT_LB30_log_peak_309	3955499	3955687	189	3955589	401.35	39.2311	2.08472	37.5408
WT_LB30_log_peak_310	3958630	3959039	410	3958837	1643	675.484	5.87144	673.161
WT_LB30_log_peak_311	3973918	3974221	304	3974073	707.39	133.597	2.97644	131.613
WT_LB30_log_peak_312	4000135	4000325	191	4000223	399.17	37.1917	2.04166	35.5128
WT_LB30_log_peak_313	4017643	4017828	186	4017726	410.1	28.8574	1.83525	27.2218
WT_LB30_log_peak_314	4019785	4019984	200	4019886	400.48	48.0801	2.28975	46.345
WT_LB30_log_peak_315	4050582	4050894	313	4050759	752.42	153.738	3.13927	151.719
WT_LB30_log_peak_316	4051815	4052147	333	4051980	885.33	264.927	4.24083	262.793
WT_LB30_log_peak_317	4065758	4066064	307	4065897	748.49	151.747	3.12287	149.731
WT_LB30_log_peak_318	4087446	4087644	199	4087541	482.67	49.167	2.13071	47.4262
WT_LB30_log_peak_319	4090679	4091118	440	4090894	1580.05	629.505	5.66684	627.193
WT_LB30_log_peak_320	4107035	4107270	236	4107153	553.93	103.511	2.95178	101.595
WT_LB30_log_peak_321	4108527	4108728	202	4108626	381.24	35.675	2.04406	34.0042
WT_LB30_log_peak_322	4148120	4148588	469	4148360	2152.34	1000.94	6.81438	998.568
WT_LB30_log_peak_323	4180975	4181218	244	4181089	447.26	51.7658	2.25255	50.0124
WT_LB30_log_peak_324	4193448	4193858	411	4193647	1406.48	520.484	5.23226	518.21
WT_LB30_log_peak_325	4196086	4196433	348	4196265	884.9	226.707	3.72225	224.606
WT_LB30_log_peak_326	4196883	4197128	246	4197011	588.47	95.4509	2.70401	93.5545
WT_LB30_log_peak_327	4198580	4198885	306	4198738	740.62	146.882	3.07726	144.875
WT_LB30_log_peak_328	4209193	4209544	352	4209371	1099.56	346.426	4.45572	344.233
WT_LB30_log_peak_329	4266178	4266391	214	4266296	559.62	75.9031	2.44811	74.0588
WT_LB30_log_peak_330	4273799	4274073	275	4273933	717.01	158.216	3.30881	156.189
WT_LB30_log_peak_331	4276748	4277034	287	4276897	598.53	94.6048	2.66457	92.7102
WT_LB30_log_peak_332	4339135	4339404	270	4339275	841.61	196.004	3.45333	193.93
WT_LB30_log_peak_333	4366239	4366467	229	4366349	676.79	106.867	2.66846	104.943
WT_LB30_log_peak_334	4372260	4372518	259	4372404	839.43	197.073	3.47284	194.998
WT_LB30_log_peak_335	4384376	4384721	346	4384563	1250.4	388.923	4.40633	386.706
WT_LB30_log_peak_336	4408365	4408614	250	4408489	725.32	142.939	3.06146	140.939
WT_LB30_log_peak_337	4408880	4409101	222	4408981	611.65	79.2055	2.39315	77.3509
WT_LB30_log_peak_338	4409764	4410052	289	4409911	808.82	160.249	3.07918	158.219
WT_LB30_log_peak_339	4472527	4472749	223	4472633	521.14	78.4948	2.58487	76.6423
WT_LB30_log_peak_340	4506092	4506680	589	4506277	1285.81	399.637	4.40688	397.414
WT_LB30_log_peak_341	4511290	4511623	334	4511451	1248.21	413.861	4.67869	411.631
WT_LB30_log_peak_342	4531642	4532126	485	4531785	1160.77	307.724	3.83423	305.559
WT_LB30_log_peak_343	4579112	4579357	246	4579223	653.18	122.589	2.96009	120.629
WT_LB30_log_peak_344	4595671	4595955	285	4595801	817.13	147.219	2.89092	145.211
WT_LB30_log_peak_345	4597172	4597480	309	4597317	1007.31	262.729	3.77645	260.597
WT_LB30_log_peak_346	4610357	4610556	200	4610465	478.74	52.9382	2.21076	51.1792
WT_LB30_log_peak_347	4625060	4625423	364	4625216	1175.64	314.039	3.85782	311.869
WT_LB30_log_peak_348	4627140	4627373	234	4627243	513.71	52.4926	2.13573	50.7355
WT_LB30_log_peak_349	4628669	4628856	188	4628769	459.5	35.839	1.91078	34.1673
WT_LB30_log_peak_350	4661312	4661641	330	4661486	1290.18	368.849	4.08602	366.643
WT_LB30_log_peak_351	4684680	4684866	187	4684777	480.05	43.3372	2.02121	41.6255
WT_LB30_log_peak_352	4706148	4706334	187	4706243	472.18	36.3334	1.90031	34.6591
WT_LB30_log_peak_353	4719841	4720119	279	4719986	884.46	161.737	2.92231	159.705
WT_LB30_log_peak_354	4777553	4777917	365	4777731	917.25	204.076	3.33909	201.994
WT_LB30_log_peak_355	4873996	4874231	236	4874114	680.72	108.585	2.68395	106.656
WT_LB30_log_peak_356	4874540	4874724	185	4874629	461.25	38.8944	1.96701	37.206
WT_LB30_log_peak_357	4889366	4889620	255	4889485	822.81	152.063	2.94219	150.047
WT_LB30_log_peak_358	4893314	4893518	205	4893416	595.91	67.0312	2.2356	65.2161
WT_LB30_log_peak_359	4900731	4900957	227	4900837	597.65	71.0624	2.2937	69.2339
WT_LB30_log_peak_360	4973514	4973831	318	4973680	1195.31	325.87	3.92233	323.69
WT_LB30_log_peak_361	4976322	4976722	401	4976520	2096.38	831.822	5.65332	829.472
WT_LB30_log_peak_362	5000691	5001069	379	5000885	1727.82	589.965	4.82911	587.665
WT_LB30_log_peak_363	5031211	5031396	186	5031287	522.89	44.6795	1.98444	42.9618
WT_LB30_log_peak_364	5036747	5036983	237	5036863	777.78	93.3318	2.31093	91.4403
WT_LB30_log_peak_365	5055627	5055971	345	5055797	1855.48	641.008	4.88548	638.693
WT_LB30_log_peak_366	5101950	5103281	1332	5102702	1578.3	338.247	3.2637	336.059
WT_LB30_log_peak_367	5112906	5113210	305	5113045	667.17	98.1544	2.56004	96.2516
WT_LB30_log_peak_368	5121444	5121646	203	5121577	298.17	4.79338	1.28143	3.38395
WT_LB30_log_peak_369	5138632	5139120	489	5138938	1751.87	591.44	4.77621	589.139
WT_LB30_log_peak_370	5142935	5143140	206	5143032	612.08	62.9672	2.14365	61.1676
WT_LB30_log_peak_371	5159196	5159395	200	5159289	543.44	56.7642	2.1566	54.9887
WT_LB30_log_peak_372	5205637	5206156	520	5205907	4239.98	2353.82	8.67277	2351.36
WT_LB30_log_peak_373	5214742	5214984	243	5214858	875.72	163.437	2.96188	161.402
WT_LB30_log_peak_374	5230540	5230750	211	5230641	578.42	73.3473	2.36497	71.5115
WT_LB30_log_peak_375	5264264	5264532	269	5264394	919	177.909	3.0363	175.855
WT_LB30_log_peak_376	5277138	5277331	194	5277226	503.22	47.7947	2.06647	46.0611
WT_LB30_log_peak_377	5310332	5310636	305	5310506	946.1	208.094	3.31155	206.009
WT_LB30_log_peak_378	5312634	5313148	515	5312902	2544.95	1156.32	6.63008	1153.92
WT_LB30_log_peak_379	5315791	5316179	389	5315974	1896.58	672.989	5.02006	670.666
WT_LB30_log_peak_380	5350817	5351190	374	5351005	1951.23	694.082	5.03152	691.756
WT_LB30_log_peak_381	5375262	5375525	264	5375396	876.15	157.187	2.88537	155.163
WT_LB30_log_peak_382	5423975	5424400	426	5424190	2166.33	780.302	5.09961	777.96
WT_LB30_log_peak_383	5471986	5472269	284	5472122	928.18	207.818	3.35444	205.733
WT_LB30_log_peak_384	5481047	5481261	215	5481159	610.77	64.3202	2.1694	62.5155
WT_LB30_log_peak_385	5495597	5495975	379	5495780	1339.59	389.525	4.15042	387.308
WT_LB30_log_peak_386	5496724	5497103	380	5496921	1597.54	465.578	4.16285	463.325
WT_LB30_log_peak_387	5497880	5498344	465	5498111	2981.72	1417.32	7.01816	1414.91
WT_LB30_log_peak_388	5503842	5504142	301	5503996	939.11	172.342	2.92869	170.295
WT_LB30_log_peak_389	5519459	5519750	292	5519607	952.23	185.48	3.04545	183.417
WT_LB30_log_peak_390	5524398	5524772	375	5524586	1480.8	424.727	4.10472	422.493
WT_LB30_log_peak_391	5528802	5529207	406	5529010	1456.32	399.628	3.94937	397.405
WT_LB30_log_peak_392	5532632	5533260	629	5532826	1104.37	243.114	3.31943	240.998
WT_LB30_log_peak_393	5539318	5539670	353	5539499	968.84	170.894	2.86088	168.849
WT_LB30_log_peak_394	5549847	5550052	206	5549926	436.76	23.3416	1.68446	21.734
WT_LB30_log_peak_395	5567069	5567415	347	5567225	1293.24	315.17	3.58516	312.999
WT_LB30_log_peak_396	5568000	5568189	190	5568094	517.21	31.8658	1.76262	30.2152
WT_LB30_log_peak_397	5571064	5571432	369	5571252	1594.47	525.951	4.66513	523.674
WT_LB30_log_peak_398	5578260	5578572	313	5578411	772.1	111.917	2.54309	109.981
WT_LB30_log_peak_399	5591599	5591837	239	5591715	346.7	6.64831	1.3271	5.19719
WT_LB30_log_peak_400	5603512	5603742	231	5603631	588.04	62.5037	2.17357	60.706
WT_LB30_log_peak_401	5615994	5616453	460	5616231	2982.59	1268.28	6.12647	1265.87
WT_LB30_log_peak_402	5617852	5618451	600	5618154	4856	2685.18	8.627	2682.71
WT_LB30_log_peak_403	5618892	5619224	333	5619069	981.96	212.259	3.27652	210.17
WT_LB30_log_peak_404	5627009	5627255	247	5627118	528.14	35.0071	1.80594	33.34
WT_LB30_log_peak_405	5632644	5632948	305	5632811	1469.87	416.649	4.06318	414.418
WT_LB30_log_peak_406	5655405	5655767	363	5655590	1468.56	433.796	4.21078	431.558
WT_LB30_log_peak_407	5665009	5665244	236	5665131	778.66	94.8506	2.32733	92.9555
WT_LB30_log_peak_408	5676127	5676445	319	5676281	1129.73	256.3	3.39558	254.173
WT_LB30_log_peak_409	5690666	5691085	420	5690876	2620.59	998.675	5.4165	996.298
WT_LB30_log_peak_410	5707048	5707377	330	5707201	808.82	106.772	2.42462	104.848
WT_LB30_log_peak_411	5716252	5716985	734	5716445	1810.45	538.643	4.24228	536.361
WT_LB30_log_peak_412	5733903	5734127	225	5734004	572.3	47.6128	1.96335	45.8803
WT_LB30_log_peak_413	5737604	5737803	200	5737701	699.96	67.5355	2.09242	65.7186
WT_LB30_log_peak_414	5765620	5765926	307	5765760	1065.46	216.411	3.13665	214.319
WT_LB30_log_peak_415	5766212	5766407	196	5766293	483.98	27.7358	1.72441	26.1057
WT_LB30_log_peak_416	5783089	5783274	186	5783176	430.21	21.0983	1.63976	19.503
WT_LB30_log_peak_417	5787557	5787845	289	5787707	881.84	162.86	2.94279	160.826
WT_LB30_log_peak_418	5803428	5803885	458	5803686	2319.79	787.01	4.80495	784.667
WT_LB30_log_peak_419	5818813	5819296	484	5818993	1610.21	427.675	3.84538	425.44
WT_LB30_log_peak_420	5836628	5836868	241	5836749	721.38	87.757	2.32277	85.8793
WT_LB30_log_peak_421	5839375	5839593	219	5839483	727.94	79.9287	2.21563	78.0721
WT_LB30_log_peak_422	5895280	5895731	452	5895499	3249.72	1332.67	5.87834	1330.26
WT_LB30_log_peak_423	5904045	5904456	412	5904252	2305.36	880.698	5.42674	878.34
WT_LB30_log_peak_424	5943844	5944089	246	5943957	855.6	134.67	2.66855	132.685
WT_LB30_log_peak_425	6012663	6012970	308	6012814	1293.24	330.199	3.71909	328.017
WT_LB30_log_peak_426	6050401	6051174	774	6050735	1271.38	318.86	3.66681	316.686
WT_LB30_log_peak_427	6055806	6056132	327	6055946	1148.97	222.573	3.04224	220.475
WT_LB30_log_peak_428	6067117	6067541	425	6067337	1968.72	676.681	4.8635	674.357
WT_LB30_log_peak_429	6069162	6069374	213	6069274	687.72	48.7168	1.85638	46.9783
WT_LB30_log_peak_430	6095951	6096369	419	6096156	2521.34	840.58	4.72349	838.228
WT_LB30_log_peak_431	6099708	6100153	446	6099955	1920.63	609.222	4.5003	606.916
WT_LB30_log_peak_432	6102291	6102719	429	6102498	2269.08	759.596	4.7392	757.258
WT_LB30_log_peak_433	6107298	6107602	305	6107467	696.03	61.0839	2.00872	59.2916
WT_LB30_log_peak_434	6126717	6126997	281	6126852	1096.06	181.187	2.74954	179.129
WT_LB30_log_peak_435	6130241	6130623	383	6130421	1294.12	317.992	3.60757	315.818
WT_LB30_log_peak_436	6141591	6141983	393	6141764	1074.2	199.383	2.95386	197.306
WT_LB30_log_peak_437	6147211	6147424	214	6147345	607.27	36.1682	1.74791	34.4947
WT_LB30_log_peak_438	6154986	6155242	257	6155133	581.48	24.0196	1.57427	22.4087
WT_LB30_log_peak_439	6167920	6168103	184	6167996	572.3	24.139	1.5818	22.5274
WT_LB30_log_peak_440	6182747	6183005	259	6182926	419.71	6.9967	1.30252	5.5386
WT_LB30_log_peak_441	6186421	6186605	185	6186497	555.25	12.6517	1.38026	11.1168
WT_LB30_log_peak_442	6187357	6187669	313	6187508	552.19	27.0703	1.64639	25.4436
WT_LB30_log_peak_443	6200808	6201040	233	6200905	485.29	14.3954	1.45162	12.8453
WT_LB30_log_peak_444	6208971	6209153	183	6209040	429.33	4.39918	1.21563	3.00005
WT_LB30_log_peak_445	6261637	6262471	835	6261920	7585.89	4121.48	8.42052	4119
WT_LB30_log_peak_446	6266294	6266531	238	6266423	671.1	50.523	1.89431	48.7754
WT_LB30_log_peak_447	6267544	6267825	282	6267666	523.33	17.3382	1.48958	15.7665
WT_LB30_log_peak_448	6270505	6271096	592	6270681	1090.82	190.247	2.84328	188.179
WT_LB30_log_peak_449	6297741	6298162	422	6297957	1319.91	268.33	3.14503	266.193
WT_LB30_log_peak_450	6324090	6325186	1097	6325031	602.03	27.82	1.62104	26.1895
WT_LB30_log_peak_451	6325408	6325786	379	6325736	452.5	10.0721	1.36997	8.56497
WT_LB30_log_peak_452	6327368	6328094	727	6327716	991.14	174.933	2.85918	172.883
WT_LB30_log_peak_453	6328957	6329193	237	6329095	444.63	7.30257	1.30078	5.83848
WT_LB30_log_peak_454	6329802	6330025	224	6329902	427.58	5.34517	1.24835	3.92177
WT_LB30_log_peak_455	6335088	6335759	672	6335384	3191.14	1288.23	5.7724	1285.82
WT_LB30_log_peak_456	6341451	6341764	314	6341729	416.65	4.00012	1.20606	2.61227
WT_LB30_log_peak_457	6342807	6343224	418	6342919	489.67	9.09723	1.32972	7.6034
WT_LB30_log_peak_458	6343869	6344420	552	6344072	2077.15	721.436	4.91287	719.104
WT_LB30_log_peak_459	6345551	6346028	478	6345880	455.56	8.65278	1.33248	7.16576
WT_LB30_log_peak_460	6346294	6346662	369	6346415	570.99	29.7221	1.6789	28.0821
WT_LB30_log_peak_461	6348805	6349092	288	6349060	421.46	4.32355	1.21566	2.92647
WT_LB30_log_peak_462	6349392	6350050	659	6349565	421.03	5.81405	1.26366	4.38006
WT_LB30_log_peak_463	6351229	6353937	2709	6353181	959.66	120.443	2.36615	118.487
WT_LB30_log_peak_464	6354246	6354460	215	6354402	413.59	5.71608	1.26519	4.28429
WT_LB30_log_peak_465	6355328	6356603	1276	6355949	481.8	14.3285	1.45405	12.779
WT_LB30_log_peak_466	6356821	6357094	274	6356885	410.53	4.51111	1.22574	3.10908
WT_LB30_log_peak_467	6357756	6358147	392	6357970	447.26	8.02279	1.31828	6.54598
WT_LB30_log_peak_468	6359021	6359983	963	6359570	452.94	9.2479	1.35036	7.7518
WT_LB30_log_peak_469	6361159	6361899	741	6361378	1200.12	268.018	3.35508	265.881
WT_LB30_log_peak_470	6362751	6363281	531	6363062	461.25	8.0381	1.3129	6.56103
WT_LB30_log_peak_471	6363557	6364289	733	6363815	468.24	9.90572	1.3574	8.40067
WT_LB30_log_peak_472	6364707	6365037	331	6364857	445.95	7.38402	1.30357	5.91835
WT_LB30_log_peak_473	6365687	6367031	1345	6366364	497.1	15.1427	1.45992	13.587
WT_LB30_log_peak_474	6369173	6369554	382	6369381	1410.41	383.713	3.92059	381.499
WT_LB30_log_peak_475	6372749	6383800	11052	6380291	3637.96	1629.04	6.52143	1626.61

## Sheet: WT_LB_30_st
name	start	end	length	abs_summit	pileup	-log10(pvalue)	fold_enrichment	-log10(qvalue)
WT_LB30_st_peak_1	58	39030	38973	3604	34412.5	30024.4	19.2254	30018.4
WT_LB30_st_peak_2	39952	40695	744	40509	628.81	10.7413	1.3176	9.64371
WT_LB30_st_peak_3	43577	44932	1356	43836	837.95	42.6443	1.67485	41.371
WT_LB30_st_peak_4	48038	48950	913	48567	609.79	7.72075	1.25997	6.65868
WT_LB30_st_peak_5	49281	50167	887	49489	577.2	4.62315	1.18883	3.61217
WT_LB30_st_peak_6	50893	52911	2019	51443	4181.62	2219.64	8.1374	2217.29
WT_LB30_st_peak_7	57193	58339	1147	57618	4112.36	2097.38	7.70292	2095.05
WT_LB30_st_peak_8	60724	61259	536	61177	584.67	6.75551	1.24345	5.7069
WT_LB30_st_peak_9	68099	68539	441	68262	659.36	21.7928	1.49403	20.6095
WT_LB30_st_peak_10	79653	80459	807	80106	3172.55	1339.96	6.07959	1337.87
WT_LB30_st_peak_11	93928	94207	280	94069	703.5	28.1495	1.56556	26.933
WT_LB30_st_peak_12	98032	98525	494	98385	641.03	18.1799	1.44368	17.0187
WT_LB30_st_peak_13	108196	108533	338	108336	879.38	62.7997	1.86521	61.4686
WT_LB30_st_peak_14	113553	113860	308	113714	926.23	74.8737	1.95207	73.5144
WT_LB30_st_peak_15	115160	115401	242	115290	681.09	24.0717	1.51725	22.8762
WT_LB30_st_peak_16	120753	122536	1784	121050	2274.16	758.103	4.72024	756.242
WT_LB30_st_peak_17	126209	126534	326	126378	733.38	36.3009	1.65774	35.0504
WT_LB30_st_peak_18	127592	127915	324	127700	568.37	8.21641	1.2812	7.14794
WT_LB30_st_peak_19	130464	130960	497	130832	609.79	14.4934	1.39483	13.3604
WT_LB30_st_peak_20	133225	133544	320	133467	536.45	3.68196	1.16838	2.6919
WT_LB30_st_peak_21	135960	137333	1374	136303	654.61	21.1307	1.48664	19.9513
WT_LB30_st_peak_22	139076	140261	1186	139210	750.36	38.8553	1.67978	37.5953
WT_LB30_st_peak_23	142123	144901	2779	143627	779.56	38.1617	1.65416	36.9042
WT_LB30_st_peak_24	146076	148884	2809	147483	15362.3	12286.7	16.0872	12283.3
WT_LB30_st_peak_25	153395	153636	242	153420	522.87	4.5051	1.19766	3.49655
WT_LB30_st_peak_26	154416	154678	263	154532	603.68	15.9806	1.42398	14.8355
WT_LB30_st_peak_27	155664	156730	1067	156252	9752.6	8148.7	17.5424	8145.45
WT_LB30_st_peak_28	161004	161368	365	161199	779.56	50.9837	1.80819	49.6838
WT_LB30_st_peak_29	193427	194074	648	193738	2888.02	1146.82	5.66475	1144.79
WT_LB30_st_peak_30	199307	199619	313	199491	841.35	67.8427	1.94883	66.4994
WT_LB30_st_peak_31	200574	201334	761	200948	4318.11	2172.58	7.56412	2170.24
WT_LB30_st_peak_32	204984	205406	423	205144	753.75	44.75	1.75223	43.4695
WT_LB30_st_peak_33	207719	208141	423	207838	666.83	27.5236	1.57789	26.3102
WT_LB30_st_peak_34	213283	214333	1051	213543	1923.09	450.443	3.48566	448.733
WT_LB30_st_peak_35	221997	222443	447	222235	1270.51	225.59	2.87673	224.035
WT_LB30_st_peak_36	225214	225504	291	225377	681.77	27.7276	1.57219	26.5132
WT_LB30_st_peak_37	236566	237680	1115	237222	2388.24	857.274	5.08349	855.367
WT_LB30_st_peak_38	247301	248217	917	247718	5550.6	3611.63	11.081	3608.98
WT_LB30_st_peak_39	251603	251955	353	251766	907.9	72.2439	1.94209	70.8906
WT_LB30_st_peak_40	255181	255456	276	255327	731.34	38.1224	1.68251	36.865
WT_LB30_st_peak_41	255737	256225	489	255960	1094.64	126.777	2.27783	125.331
WT_LB30_st_peak_42	260767	261127	361	260964	1208.04	169.494	2.50838	167.997
WT_LB30_st_peak_43	270876	271506	631	271157	1910.18	536.23	4.03203	534.475
WT_LB30_st_peak_44	277360	277624	265	277490	726.59	33.3069	1.62315	32.0683
WT_LB30_st_peak_45	278028	278429	402	278231	1273.91	208.723	2.74099	207.184
WT_LB30_st_peak_46	284979	286396	1418	285331	3492.38	1602.82	6.71804	1600.63
WT_LB30_st_peak_47	286966	287622	657	287284	2538.99	1001.05	5.62163	999.077
WT_LB30_st_peak_48	288030	288343	314	288189	903.82	77.1639	1.99494	75.7995
WT_LB30_st_peak_49	299350	300688	1339	299995	7414.61	5245.07	12.7855	5242.13
WT_LB30_st_peak_50	309508	309766	259	309651	751.04	44.0091	1.7428	42.7311
WT_LB30_st_peak_51	325617	326464	848	326024	8894.95	7052.12	15.801	7048.96
WT_LB30_st_peak_52	326835	327302	468	327007	644.42	22.9271	1.51941	21.7378
WT_LB30_st_peak_53	335680	336227	548	335824	867.83	58.1129	1.82528	56.7936
WT_LB30_st_peak_54	352265	353818	1554	353181	5719.69	3562.15	10.3262	3559.51
WT_LB30_st_peak_55	370699	371420	722	370848	903.14	71.9081	1.94022	70.5555
WT_LB30_st_peak_56	373138	373872	735	373442	2793.63	1179.62	6.07529	1177.58
WT_LB30_st_peak_57	375645	375886	242	375769	628.13	19.321	1.46871	18.1523
WT_LB30_st_peak_58	377932	378191	260	378061	911.29	69.3471	1.90856	68.0003
WT_LB30_st_peak_59	390178	390539	362	390252	563.62	9.58745	1.3139	8.50259
WT_LB30_st_peak_60	396793	397551	759	397173	5143.17	2933.94	9.02486	2931.43
WT_LB30_st_peak_61	400364	400922	559	400616	1821.91	521.988	4.10564	520.241
WT_LB30_st_peak_62	415011	415640	630	415307	3084.27	1361.1	6.40098	1359
WT_LB30_st_peak_63	418273	418528	256	418409	793.14	32.4485	1.57567	31.2131
WT_LB30_st_peak_64	420640	421115	476	421008	600.29	16.0726	1.42602	14.9268
WT_LB30_st_peak_65	432367	432606	240	432502	687.88	20.7084	1.46571	19.5315
WT_LB30_st_peak_66	433069	433938	870	433526	3319.9	1402.26	6.08224	1400.14
WT_LB30_st_peak_67	439875	440234	360	440043	936.42	101.165	2.2023	99.7565
WT_LB30_st_peak_68	443838	444187	350	444016	934.38	85.1446	2.04678	83.7639
WT_LB30_st_peak_69	453075	453712	638	453173	696.03	28.6059	1.5747	27.3871
WT_LB30_st_peak_70	454548	454954	407	454769	1139.46	172.677	2.61693	171.176
WT_LB30_st_peak_71	455361	455678	318	455515	782.95	40.2532	1.6787	38.9883
WT_LB30_st_peak_72	464631	465198	568	464908	2274.16	761.351	4.73991	759.49
WT_LB30_st_peak_73	471223	471539	317	471364	916.05	92.5393	2.13606	91.145
WT_LB30_st_peak_74	485279	486031	753	485675	4414.54	2402.08	8.4266	2399.68
WT_LB30_st_peak_75	487653	488361	709	487998	3359.29	1535.01	6.68049	1532.85
WT_LB30_st_peak_76	496874	497138	265	496993	861.04	57.9984	1.82657	56.6794
WT_LB30_st_peak_77	506323	507372	1050	506761	5363.18	3338.88	10.3157	3336.28
WT_LB30_st_peak_78	512003	512603	601	512287	2475.16	912.083	5.22396	910.151
WT_LB30_st_peak_79	524527	524834	308	524677	854.93	65.9696	1.91913	64.6307
WT_LB30_st_peak_80	534287	534805	519	534525	1590.35	409.652	3.75091	407.966
WT_LB30_st_peak_81	538171	538844	674	538514	2426.27	902.654	5.27666	900.727
WT_LB30_st_peak_82	544232	544922	691	544589	2177.73	710.649	4.62576	708.81
WT_LB30_st_peak_83	545215	546269	1055	545929	1356.75	284.608	3.21382	283.003
WT_LB30_st_peak_84	547226	547995	770	547650	3300.21	1564.45	6.99409	1562.27
WT_LB30_st_peak_85	550386	550688	303	550518	895.67	77.6086	2.00598	76.2432
WT_LB30_st_peak_86	552544	553321	778	552920	4266.51	2303.85	8.33497	2301.48
WT_LB30_st_peak_87	553936	554246	311	554089	823.69	60.0407	1.87858	58.7163
WT_LB30_st_peak_88	560483	560850	368	560662	1231.13	207.909	2.78762	206.372
WT_LB30_st_peak_89	563465	563817	353	563611	859.68	64.209	1.89578	62.8745
WT_LB30_st_peak_90	569061	569563	503	569213	847.46	64.7836	1.91095	63.4477
WT_LB30_st_peak_91	575444	575906	463	575683	1473.55	292.873	3.0978	291.262
WT_LB30_st_peak_92	578357	578953	597	578530	1051.18	118.089	2.24345	116.655
WT_LB30_st_peak_93	598303	598845	543	598581	1290.88	226.625	2.85815	225.069
WT_LB30_st_peak_94	603396	603761	366	603617	885.49	61.0582	1.84301	59.7313
WT_LB30_st_peak_95	604048	604411	364	604230	995.5	104.22	2.17281	102.806
WT_LB30_st_peak_96	606943	607212	270	607080	766.65	42.0303	1.7097	40.7592
WT_LB30_st_peak_97	611942	612463	522	612200	1840.92	513.589	4.0129	511.846
WT_LB30_st_peak_98	614688	615243	556	615012	1139.46	168.294	2.5797	166.798
WT_LB30_st_peak_99	615630	616328	699	616025	3271.01	1537.4	6.91757	1535.23
WT_LB30_st_peak_100	620453	621292	840	620841	10629.3	8341.98	15.496	8338.71
WT_LB30_st_peak_101	622766	623017	252	622900	679.73	18.9919	1.44223	17.8254
WT_LB30_st_peak_102	631730	633133	1404	632021	3178.66	1307.72	5.89918	1305.64
WT_LB30_st_peak_103	635430	636185	756	635885	2716.22	1111.17	5.85608	1109.16
WT_LB30_st_peak_104	637906	638416	511	638176	1591.71	373.511	3.48932	371.848
WT_LB30_st_peak_105	645367	645832	466	645617	1291.56	213.695	2.756	212.151
WT_LB30_st_peak_106	659675	660351	677	660026	2983.77	1348.3	6.5889	1346.2
WT_LB30_st_peak_107	665138	665684	547	665416	1514.29	304.849	3.12432	303.23
WT_LB30_st_peak_108	666834	667244	411	667047	1148.28	168.758	2.57218	167.261
WT_LB30_st_peak_109	672194	672526	333	672411	641.03	15.3414	1.39571	14.2014
WT_LB30_st_peak_110	672948	674453	1506	674061	2543.06	863.718	4.80919	861.808
WT_LB30_st_peak_111	694596	694957	362	694771	863.76	64.7064	1.89813	63.3706
WT_LB30_st_peak_112	698011	698422	412	698107	670.23	19.9849	1.46051	18.8122
WT_LB30_st_peak_113	703087	704018	932	703589	3036.74	1374.72	6.60378	1372.61
WT_LB30_st_peak_114	707118	709800	2683	709057	2953.21	1360.56	6.74478	1358.45
WT_LB30_st_peak_115	713253	715367	2115	713889	8315.04	6174.26	13.9531	6171.21
WT_LB30_st_peak_116	715841	716188	348	716034	797.89	49.9105	1.78324	48.6138
WT_LB30_st_peak_117	716558	716922	365	716756	886.85	76.2296	2.00001	74.8672
WT_LB30_st_peak_118	727339	727766	428	727540	2272.8	588.852	3.77645	587.071
WT_LB30_st_peak_119	734960	735275	316	735101	772.77	49.3522	1.79446	48.057
WT_LB30_st_peak_120	735884	736187	304	736023	800.61	59.0842	1.88612	57.7623
WT_LB30_st_peak_121	738827	739129	303	739000	826.41	66.0424	1.9421	64.7034
WT_LB30_st_peak_122	748186	748570	385	748316	882.09	69.9399	1.93661	68.5917
WT_LB30_st_peak_123	758655	759017	363	758848	878.02	84.6554	2.0929	83.2756
WT_LB30_st_peak_124	776775	777413	639	777075	2081.98	710.699	4.83291	708.861
WT_LB30_st_peak_125	780941	781548	608	781275	2000.5	721.591	5.10586	719.747
WT_LB30_st_peak_126	802737	803428	692	803041	4068.22	2004.78	7.35845	2002.48
WT_LB30_st_peak_127	807985	809342	1358	808363	2960.68	1363.01	6.74118	1360.91
WT_LB30_st_peak_128	813634	814134	501	813886	1879.63	501.04	3.86165	499.304
WT_LB30_st_peak_129	815820	816495	676	816161	3349.1	1551.7	6.79534	1549.53
WT_LB30_st_peak_130	818210	819599	1390	818859	2898.89	1240.05	6.16998	1237.99
WT_LB30_st_peak_131	819901	820939	1039	820132	1434.84	311.377	3.29322	309.753
WT_LB30_st_peak_132	821627	822161	535	821907	1562.51	394.781	3.69368	393.104
WT_LB30_st_peak_133	827377	828243	867	827640	2010	595.188	4.2248	593.403
WT_LB30_st_peak_134	828927	829665	739	829326	4917.04	2822.68	9.10748	2820.19
WT_LB30_st_peak_135	834796	835451	656	835117	3139.27	1465.09	6.85649	1462.95
WT_LB30_st_peak_136	838622	838918	297	838768	823.02	47.0454	1.73112	45.7574
WT_LB30_st_peak_137	840026	841662	1637	840395	3315.83	1520.95	6.71423	1518.79
WT_LB30_st_peak_138	846883	847439	557	847138	2032.41	609.032	4.27188	607.24
WT_LB30_st_peak_139	848430	849171	742	848659	974.44	99.505	2.14856	98.0989
WT_LB30_st_peak_140	854526	854879	354	854695	847.46	75.9497	2.0315	74.588
WT_LB30_st_peak_141	861977	862754	778	862408	4398.24	2532.5	9.14604	2530.08
WT_LB30_st_peak_142	871452	872083	632	871761	2883.95	1203.93	5.99782	1201.89
WT_LB30_st_peak_143	878086	878673	588	878368	2150.57	734.404	4.83363	732.554
WT_LB30_st_peak_144	880389	880701	313	880547	789.06	49.6008	1.78344	48.3049
WT_LB30_st_peak_145	881160	881561	402	881356	1060.68	128.043	2.32316	126.595
WT_LB30_st_peak_146	904011	904738	728	904375	5509.86	3244.72	9.46883	3242.14
WT_LB30_st_peak_147	905018	905775	758	905585	1030.81	107.679	2.17222	106.26
WT_LB30_st_peak_148	915518	916271	754	915910	4466.83	2493.57	8.7433	2491.16
WT_LB30_st_peak_149	928555	930266	1712	929373	11044.8	8409.26	14.6303	8405.99
WT_LB30_st_peak_150	932147	932635	489	932404	1586.27	376.301	3.51641	374.636
WT_LB30_st_peak_151	945893	946506	614	946177	5446.03	3322.92	9.99454	3320.32
WT_LB30_st_peak_152	946832	947295	464	947080	889.56	66.5348	1.89698	65.1947
WT_LB30_st_peak_153	951549	951896	348	951753	833.2	62.0362	1.89161	60.707
WT_LB30_st_peak_154	965212	965598	387	965374	862.4	80.4859	2.06555	79.1144
WT_LB30_st_peak_155	969712	970030	319	969864	856.97	67.088	1.92956	65.7465
WT_LB30_st_peak_156	970678	971223	546	970964	1926.48	554.045	4.11855	552.281
WT_LB30_st_peak_157	975710	976075	366	975878	1053.22	133.686	2.37972	132.231
WT_LB30_st_peak_158	977989	978516	528	978227	1814.44	505.746	4.00759	504.007
WT_LB30_st_peak_159	990299	990570	272	990450	787.7	50.1271	1.79251	48.8297
WT_LB30_st_peak_160	992860	993240	381	993028	875.98	70.1053	1.94596	68.7568
WT_LB30_st_peak_161	996377	997064	688	996830	1690.85	444.883	3.81945	443.176
WT_LB30_st_peak_162	1001040	1001853	814	1001529	3607.82	1633.56	6.60957	1631.36
WT_LB30_st_peak_163	1003510	1003958	449	1003740	1252.18	204.155	2.73024	202.621
WT_LB30_st_peak_164	1004485	1004907	423	1004740	1391.39	268.188	3.03352	266.596
WT_LB30_st_peak_165	1006781	1007487	707	1007134	3462.5	1613.08	6.84487	1610.89
WT_LB30_st_peak_166	1011590	1012243	654	1011966	2331.88	800.366	4.86094	798.486
WT_LB30_st_peak_167	1012729	1013455	727	1013062	6099.96	3291.13	8.33464	3288.54
WT_LB30_st_peak_168	1014242	1014720	479	1014473	1679.98	380.89	3.4028	379.223
WT_LB30_st_peak_169	1017466	1017893	428	1017653	1352.68	244.457	2.9105	242.885
WT_LB30_st_peak_170	1028268	1028901	634	1028589	2790.24	1195.11	6.17531	1193.06
WT_LB30_st_peak_171	1034545	1035251	707	1034923	3634.31	1941.74	8.20611	1939.46
WT_LB30_st_peak_172	1052975	1053253	279	1053106	866.47	71.4948	1.96694	70.1432
WT_LB30_st_peak_173	1065888	1066263	376	1066086	804	60.4899	1.89744	59.1645
WT_LB30_st_peak_174	1066748	1067346	599	1067038	2225.27	830.193	5.29012	828.299
WT_LB30_st_peak_175	1077119	1077654	536	1077411	1584.24	407.443	3.74565	405.758
WT_LB30_st_peak_176	1083272	1083766	495	1083517	1995.74	578.902	4.15124	577.125
WT_LB30_st_peak_177	1086015	1087944	1930	1087571	4976.8	3104.45	10.3489	3101.9
WT_LB30_st_peak_178	1096197	1096534	338	1096356	1015.19	124.216	2.33606	122.773
WT_LB30_st_peak_179	1098128	1098370	243	1098241	578.56	12.4173	1.36706	11.3032
WT_LB30_st_peak_180	1114551	1114823	273	1114664	750.36	34.6469	1.62631	33.4029
WT_LB30_st_peak_181	1116407	1116828	422	1116601	1390.03	303.543	3.3041	301.924
WT_LB30_st_peak_182	1126043	1126417	375	1126204	951.36	112.731	2.29936	111.304
WT_LB30_st_peak_183	1126702	1127245	544	1126954	1432.13	303.442	3.23505	301.823
WT_LB30_st_peak_184	1133526	1134721	1196	1134256	23459.3	23437.1	26.067	23433
WT_LB30_st_peak_185	1139335	1139736	402	1139554	1588.99	363.812	3.4267	362.156
WT_LB30_st_peak_186	1160707	1160950	244	1160813	629.48	14.2845	1.38264	13.1534
WT_LB30_st_peak_187	1166416	1166925	510	1166662	1671.16	454.668	3.92355	452.955
WT_LB30_st_peak_188	1172938	1173599	662	1173282	3849.57	2101.63	8.46278	2099.31
WT_LB30_st_peak_189	1174631	1175255	625	1174999	2060.25	637.051	4.395	635.246
WT_LB30_st_peak_190	1195449	1196188	740	1195803	3777.59	2031.9	8.28637	2029.59
WT_LB30_st_peak_191	1203323	1203947	625	1203624	2884.63	1277.26	6.42679	1275.19
WT_LB30_st_peak_192	1205686	1206070	385	1205869	1286.13	215.947	2.77879	214.402
WT_LB30_st_peak_193	1206841	1207158	318	1206996	868.51	67.143	1.91945	65.8013
WT_LB30_st_peak_194	1214615	1215460	846	1214916	3034.02	1365.79	6.55512	1363.69
WT_LB30_st_peak_195	1223379	1223750	372	1223548	1055.93	127.938	2.32804	126.49
WT_LB30_st_peak_196	1238401	1238671	271	1238515	642.39	18.2864	1.44581	17.1245
WT_LB30_st_peak_197	1243895	1244541	647	1244219	3081.55	1392.14	6.58665	1390.02
WT_LB30_st_peak_198	1247393	1247724	332	1247554	858.33	79.4726	2.05846	78.1031
WT_LB30_st_peak_199	1253657	1254759	1103	1254407	4104.89	2281.83	8.68793	2279.46
WT_LB30_st_peak_200	1255383	1256690	1308	1256351	3257.43	1517.97	6.84544	1515.81
WT_LB30_st_peak_201	1265291	1266337	1047	1265674	4997.17	2995.81	9.72407	2993.28
WT_LB30_st_peak_202	1266663	1267530	868	1267167	4606.71	2658.18	9.17871	2655.73
WT_LB30_st_peak_203	1268484	1269122	639	1268900	1038.96	125.155	2.32133	123.711
WT_LB30_st_peak_204	1275362	1276056	695	1275727	2898.89	1358.62	6.89396	1356.52
WT_LB30_st_peak_205	1277586	1277955	370	1277874	655.29	26.0286	1.56065	24.8229
WT_LB30_st_peak_206	1278481	1278792	312	1278637	742.21	45.0168	1.7622	43.7355
WT_LB30_st_peak_207	1285165	1285845	681	1285493	3122.3	1430.81	6.70236	1428.68
WT_LB30_st_peak_208	1286163	1286654	492	1286396	954.75	106.421	2.2355	105.003
WT_LB30_st_peak_209	1290874	1291995	1122	1291642	3099.89	1354.49	6.32834	1352.39
WT_LB30_st_peak_210	1293262	1293939	678	1293577	2558.68	985.89	5.48112	983.925
WT_LB30_st_peak_211	1300183	1300608	426	1300431	907.22	79.058	2.00933	77.6894
WT_LB30_st_peak_212	1308601	1309015	415	1308819	936.42	106.357	2.25359	104.94
WT_LB30_st_peak_213	1320322	1321105	784	1320691	4448.49	2463.27	8.63979	2460.85
WT_LB30_st_peak_214	1326009	1326589	581	1326292	1887.1	567.317	4.2814	565.546
WT_LB30_st_peak_215	1327516	1328306	791	1327945	3529.73	1758.67	7.46455	1756.43
WT_LB30_st_peak_216	1329147	1329755	609	1329447	2349.53	908.738	5.50099	906.808
WT_LB30_st_peak_217	1331776	1332331	556	1332082	2238.85	727.611	4.60874	725.764
WT_LB30_st_peak_218	1344224	1345949	1726	1344820	22196.3	21694	24.7461	21689.9
WT_LB30_st_peak_219	1347471	1348091	621	1347760	2469.73	918.861	5.27933	916.927
WT_LB30_st_peak_220	1350445	1350998	554	1350708	1001.61	79.3136	1.93928	77.9445
WT_LB30_st_peak_221	1358742	1359401	660	1359045	2591.96	1008.42	5.5405	1006.44
WT_LB30_st_peak_222	1365772	1366759	988	1366537	1777.09	507.387	4.08933	505.646
WT_LB30_st_peak_223	1368724	1369405	682	1369006	1923.09	603.509	4.45324	601.72
WT_LB30_st_peak_224	1370545	1371279	735	1370957	3059.82	1269.26	5.95491	1267.19
WT_LB30_st_peak_225	1381013	1381413	401	1381188	811.47	51.397	1.78958	50.0959
WT_LB30_st_peak_226	1390378	1390884	507	1390650	1504.11	322.734	3.26488	321.103
WT_LB30_st_peak_227	1400121	1400822	702	1400388	1909.5	576.958	4.30294	575.182
WT_LB30_st_peak_228	1402804	1403143	340	1402992	903.82	76.9729	1.993	75.6089
WT_LB30_st_peak_229	1415837	1416669	833	1416251	11578.6	9731.23	17.7601	9727.88
WT_LB30_st_peak_230	1419765	1420887	1123	1420137	5924.08	3975.25	11.6636	3972.52
WT_LB30_st_peak_231	1426482	1427333	852	1427004	3604.43	1798.89	7.48014	1796.64
WT_LB30_st_peak_232	1431717	1432329	613	1431993	1381.2	282.433	3.15571	280.829
WT_LB30_st_peak_233	1444745	1444991	247	1444873	664.12	20.9512	1.47804	19.7729
WT_LB30_st_peak_234	1449926	1450524	599	1450313	1237.92	186.11	2.60825	184.594
WT_LB30_st_peak_235	1451699	1452208	510	1451990	1407.68	308.249	3.31358	306.627
WT_LB30_st_peak_236	1453155	1453468	314	1453340	802.64	46.1659	1.73573	44.8808
WT_LB30_st_peak_237	1465864	1466380	517	1466139	1180.88	181.986	2.64402	180.474
WT_LB30_st_peak_238	1467185	1467622	438	1467380	984.63	121.193	2.34383	119.754
WT_LB30_st_peak_239	1477580	1478369	790	1477988	6137.3	3966.62	10.9613	3963.9
WT_LB30_st_peak_240	1479585	1479948	364	1479827	578.56	11.0372	1.33927	9.93654
WT_LB30_st_peak_241	1481385	1481791	407	1481561	1157.11	151.377	2.41777	149.901
WT_LB30_st_peak_242	1484475	1485098	624	1484791	2739.99	1051.53	5.46014	1049.54
WT_LB30_st_peak_243	1495299	1495641	343	1495449	859.01	78.0168	2.04123	76.6505
WT_LB30_st_peak_244	1499103	1499375	273	1499214	636.95	21.434	1.50114	20.2528
WT_LB30_st_peak_245	1500451	1501876	1426	1500837	7347.38	5206.78	12.8244	5203.84
WT_LB30_st_peak_246	1504991	1505651	661	1505116	843.39	66.462	1.93224	65.1221
WT_LB30_st_peak_247	1506919	1507586	668	1507247	2713.51	1134.61	6.00555	1132.59
WT_LB30_st_peak_248	1508773	1509798	1026	1509452	3231.63	1481.26	6.70669	1479.11
WT_LB30_st_peak_249	1510574	1510969	396	1510752	1197.18	187.613	2.66722	186.096
WT_LB30_st_peak_250	1527621	1529484	1864	1528312	8170.4	6316.79	15.0486	6313.71
WT_LB30_st_peak_251	1534749	1536005	1257	1535351	3920.87	2177.82	8.6767	2175.48
WT_LB30_st_peak_252	1539360	1539981	622	1539668	3455.04	1574.73	6.65903	1572.55
WT_LB30_st_peak_253	1555089	1555662	574	1555362	2140.38	737.816	4.87787	735.964
WT_LB30_st_peak_254	1565283	1565616	334	1565444	941.17	114.84	2.33133	113.41
WT_LB30_st_peak_255	1572899	1573142	244	1573015	704.18	35.7355	1.66822	34.4873
WT_LB30_st_peak_256	1594686	1595372	687	1595036	4204.03	2351.1	8.76049	2348.72
WT_LB30_st_peak_257	1598106	1598577	472	1598367	1399.53	304.328	3.29628	302.709
WT_LB30_st_peak_258	1599320	1599622	303	1599477	808.76	55.1376	1.83506	53.8261
WT_LB30_st_peak_259	1610714	1611160	447	1610928	1480.34	303.779	3.16526	302.16
WT_LB30_st_peak_260	1615472	1616313	842	1615852	8646.42	6756.17	15.3595	6753.04
WT_LB30_st_peak_261	1624905	1625491	587	1625242	540.53	8.31879	1.29243	7.24907
WT_LB30_st_peak_262	1628177	1629280	1104	1629028	1289.53	264.351	3.16108	262.762
WT_LB30_st_peak_263	1640246	1640721	476	1640480	1341.13	252.956	2.98916	251.377
WT_LB30_st_peak_264	1643644	1644185	542	1643915	2156.68	735.387	4.82703	733.537
WT_LB30_st_peak_265	1659067	1659975	909	1659478	952.04	97.0997	2.1457	95.6973
WT_LB30_st_peak_266	1661646	1662359	714	1662112	744.92	48.1178	1.80106	46.8265
WT_LB30_st_peak_267	1662737	1663294	558	1663059	2713.51	1161.19	6.16933	1159.16
WT_LB30_st_peak_268	1667330	1667875	546	1667714	898.39	85.4392	2.08254	84.0579
WT_LB30_st_peak_269	1675968	1677348	1381	1676460	10092.1	8665.11	18.5535	8661.81
WT_LB30_st_peak_270	1698280	1698684	405	1698500	909.26	70.3785	1.92037	69.0293
WT_LB30_st_peak_271	1705239	1705534	296	1705337	701.46	38.718	1.71095	37.4584
WT_LB30_st_peak_272	1716803	1717083	281	1716918	760.54	50.9094	1.82187	49.6097
WT_LB30_st_peak_273	1717453	1717780	328	1717610	863.76	78.497	2.04435	77.1297
WT_LB30_st_peak_274	1732186	1732620	435	1732398	1197.85	196.696	2.74337	195.169
WT_LB30_st_peak_275	1735340	1735962	623	1735449	591.46	16.5092	1.43837	15.3601
WT_LB30_st_peak_276	1736395	1736752	358	1736581	835.92	73.4429	2.01665	72.0869
WT_LB30_st_peak_277	1741939	1742533	595	1742240	2488.74	944.013	5.38904	942.067
WT_LB30_st_peak_278	1746689	1747156	468	1746977	861.72	76.0756	2.02043	74.7136
WT_LB30_st_peak_279	1751123	1751620	498	1751362	1490.53	357.073	3.54259	355.421
WT_LB30_st_peak_280	1757729	1758317	589	1758040	2978.34	1303.81	6.33902	1301.73
WT_LB30_st_peak_281	1762492	1762806	315	1762630	752.39	46.7561	1.77687	45.469
WT_LB30_st_peak_282	1764110	1764442	333	1764283	731.34	45.4039	1.7756	44.1213
WT_LB30_st_peak_283	1766568	1767349	782	1766880	2595.35	1092.78	6.0521	1090.78
WT_LB30_st_peak_284	1768809	1769159	351	1768975	916.73	72.7942	1.94022	71.4396
WT_LB30_st_peak_285	1773691	1774163	473	1773928	1334.34	288.358	3.27995	286.75
WT_LB30_st_peak_286	1780249	1780574	326	1780413	943.89	98.713	2.17215	97.3081
WT_LB30_st_peak_287	1781832	1782238	407	1782052	979.2	124.985	2.38491	123.542
WT_LB30_st_peak_288	1785232	1785641	410	1785354	785.67	46.5881	1.75204	45.3016
WT_LB30_st_peak_289	1787567	1788184	618	1787715	727.27	38.5921	1.69103	37.3331
WT_LB30_st_peak_290	1789373	1790259	887	1790078	876.66	87.887	2.13024	86.5009
WT_LB30_st_peak_291	1790768	1791334	567	1790908	671.59	34.1042	1.66884	32.8624
WT_LB30_st_peak_292	1794019	1794567	549	1794261	1412.44	302	3.25676	300.383
WT_LB30_st_peak_293	1799863	1800420	558	1800131	1978.77	576.616	4.16793	574.84
WT_LB30_st_peak_294	1802515	1803237	723	1802860	3595.6	1831.07	7.68504	1828.82
WT_LB30_st_peak_295	1806800	1807588	789	1807190	5797.78	3666.39	10.5817	3663.73
WT_LB30_st_peak_296	1856746	1857278	533	1857082	939.13	99.9275	2.18636	98.5207
WT_LB30_st_peak_297	1864914	1865544	631	1865196	3078.84	1404.37	6.66632	1402.25
WT_LB30_st_peak_298	1865994	1866501	508	1866290	759.18	43.5236	1.73163	42.2473
WT_LB30_st_peak_299	1868187	1868544	358	1868343	742.21	34.0411	1.62272	32.7995
WT_LB30_st_peak_300	1869274	1870818	1545	1869627	4688.88	2755.77	9.43638	2753.3
WT_LB30_st_peak_301	1872405	1872965	561	1872702	2405.89	874.726	5.15395	872.81
WT_LB30_st_peak_302	1874440	1875556	1117	1874639	1445.03	334.759	3.45115	333.12
WT_LB30_st_peak_303	1877685	1877982	298	1877865	734.74	45.8883	1.7804	44.604
WT_LB30_st_peak_304	1880610	1880913	304	1880753	804.68	64.9363	1.94965	63.5999
WT_LB30_st_peak_305	1882567	1883240	674	1882809	1760.11	450.239	3.73117	448.529
WT_LB30_st_peak_306	1901112	1901437	326	1901324	683.81	31.5741	1.62587	30.3422
WT_LB30_st_peak_307	1924724	1925329	606	1925234	668.87	29.5388	1.60621	28.3158
WT_LB30_st_peak_308	1931612	1932265	654	1931937	4019.33	2197.75	8.48171	2195.4
WT_LB30_st_peak_309	1934533	1934931	399	1934712	1225.7	188.858	2.64374	187.339
WT_LB30_st_peak_310	1942545	1942882	338	1942628	657.33	23.2132	1.51688	22.0223
WT_LB30_st_peak_311	1949533	1950359	827	1949982	4953.03	3300.64	11.521	3298.05
WT_LB30_st_peak_312	1952660	1953068	409	1952814	780.91	61.426	1.93122	60.0982
WT_LB30_st_peak_313	1956373	1956816	444	1956599	1054.57	114.322	2.20831	112.893
WT_LB30_st_peak_314	1961167	1961714	548	1961477	1549.6	393.873	3.71159	392.196
WT_LB30_st_peak_315	1966319	1966614	296	1966395	612.51	14.0654	1.38518	12.9362
WT_LB30_st_peak_316	1984320	1984575	256	1984432	1277.98	172.26	2.45958	170.759
WT_LB30_st_peak_317	1987820	1988264	445	1987905	601.64	12.2455	1.35534	11.1332
WT_LB30_st_peak_318	1990492	1991631	1140	1991259	5579.12	3555.62	10.7104	3552.98
WT_LB30_st_peak_319	1996368	1996742	375	1996498	758.51	52.1696	1.83866	50.8662
WT_LB30_st_peak_320	2003810	2004393	584	2004100	2290.45	795.642	4.91728	793.764
WT_LB30_st_peak_321	2029676	2030156	481	2029996	772.09	54.4696	1.85392	53.1599
WT_LB30_st_peak_322	2034570	2034909	340	2034712	801.96	64.0246	1.94262	62.6905
WT_LB30_st_peak_323	2041350	2042167	818	2041787	3420.4	1708.44	7.48666	1706.22
WT_LB30_st_peak_324	2043968	2044677	710	2044308	3164.4	1381.12	6.31816	1379.01
WT_LB30_st_peak_325	2049324	2049576	253	2049421	659.36	23.125	1.51459	21.9346
WT_LB30_st_peak_326	2053861	2054127	267	2053966	724.55	33.5001	1.6268	32.2607
WT_LB30_st_peak_327	2058091	2059564	1474	2059145	4559.86	2637.82	9.21386	2635.37
WT_LB30_st_peak_328	2063229	2063953	725	2063650	2331.2	876.831	5.33684	874.915
WT_LB30_st_peak_329	2066520	2066969	450	2066729	1272.55	244.99	3.03007	243.418
WT_LB30_st_peak_330	2071402	2072952	1551	2071774	4231.2	2366.44	8.76231	2364.05
WT_LB30_st_peak_331	2081211	2081949	739	2081642	3339.6	1668.61	7.49012	1666.4
WT_LB30_st_peak_332	2084299	2084555	257	2084433	645.78	27.9814	1.59717	26.7657
WT_LB30_st_peak_333	2090325	2090565	241	2090437	710.97	37.165	1.68525	35.9111
WT_LB30_st_peak_334	2109643	2110069	427	2109845	1290.21	272.062	3.22227	270.467
WT_LB30_st_peak_335	2111697	2111979	283	2111868	612.51	23.1242	1.5404	21.9337
WT_LB30_st_peak_336	2112371	2113205	835	2112911	1010.43	117.262	2.27801	115.828
WT_LB30_st_peak_337	2116420	2116993	574	2116716	1993.71	607.291	4.33632	605.5
WT_LB30_st_peak_338	2117954	2118331	378	2118198	614.55	12.8419	1.36183	11.7238
WT_LB30_st_peak_339	2124438	2124782	345	2124643	804.68	62.582	1.92287	61.2514
WT_LB30_st_peak_340	2128085	2128471	387	2128251	809.43	67.7987	1.97695	66.4555
WT_LB30_st_peak_341	2136667	2137922	1256	2137373	4264.47	2363.94	8.65207	2361.55
WT_LB30_st_peak_342	2139989	2140759	771	2140160	972.41	120.398	2.34964	118.961
WT_LB30_st_peak_343	2141451	2141968	518	2141765	1277.3	219.915	2.82186	218.366
WT_LB30_st_peak_344	2145829	2146470	642	2145961	757.15	38.4527	1.66993	37.1941
WT_LB30_st_peak_345	2151222	2151587	366	2151410	618.62	23.2728	1.53963	22.0816
WT_LB30_st_peak_346	2158657	2159343	687	2159025	1953.64	621.671	4.51419	619.874
WT_LB30_st_peak_347	2163983	2164274	292	2164133	814.87	51.1256	1.78527	49.8252
WT_LB30_st_peak_348	2167448	2167908	461	2167610	828.45	72.98	2.01704	71.625
WT_LB30_st_peak_349	2184630	2185139	510	2184904	1140.81	186.169	2.7323	184.652
WT_LB30_st_peak_350	2196818	2197139	322	2197011	861.72	89.3443	2.16168	87.9557
WT_LB30_st_peak_351	2198985	2199416	432	2199131	697.39	35.5077	1.67025	34.2602
WT_LB30_st_peak_352	2209609	2210044	436	2209775	611.15	16.414	1.42692	15.2656
WT_LB30_st_peak_353	2210300	2210634	335	2210496	864.44	81.1201	2.07043	79.7473
WT_LB30_st_peak_354	2211566	2212062	497	2211756	969.69	113.142	2.28398	111.715
WT_LB30_st_peak_355	2216518	2218022	1505	2216813	2625.23	1181.36	6.5492	1179.32
WT_LB30_st_peak_356	2221685	2222872	1188	2221993	2441.88	889.548	5.16466	887.627
WT_LB30_st_peak_357	2231794	2232042	249	2231934	663.44	31.5612	1.63756	30.3294
WT_LB30_st_peak_358	2238281	2239306	1026	2238558	1982.84	692.254	4.94068	690.424
WT_LB30_st_peak_359	2250679	2250957	279	2250858	624.05	25.2733	1.56654	24.0716
WT_LB30_st_peak_360	2256070	2256374	305	2256205	818.94	70.9112	2.00475	69.5608
WT_LB30_st_peak_361	2261899	2262175	277	2262032	579.23	19.6238	1.49931	18.4533
WT_LB30_st_peak_362	2262524	2262814	291	2262671	652.57	34.2991	1.68504	33.0565
WT_LB30_st_peak_363	2265733	2266022	290	2265886	596.21	22.1325	1.53258	20.9474
WT_LB30_st_peak_364	2274054	2274807	754	2274421	3436.7	1798.8	7.9761	1796.55
WT_LB30_st_peak_365	2280049	2280500	452	2280304	1081.06	163.713	2.61342	162.223
WT_LB30_st_peak_366	2283876	2285282	1407	2284273	6659.5	4832.33	13.3745	4829.44
WT_LB30_st_peak_367	2286254	2286653	400	2286472	1142.85	173.794	2.62351	172.291
WT_LB30_st_peak_368	2295063	2295400	338	2295233	801.96	56.3175	1.85442	55.0029
WT_LB30_st_peak_369	2296534	2297147	614	2296686	794.5	68.1436	1.99516	66.7996
WT_LB30_st_peak_370	2302956	2303609	654	2303302	2869.69	1262.8	6.37931	1260.73
WT_LB30_st_peak_371	2307324	2307594	271	2307496	738.81	30.577	1.5808	29.3494
WT_LB30_st_peak_372	2310145	2310880	736	2310552	3973.15	2333.54	9.41743	2331.16
WT_LB30_st_peak_373	2311467	2311952	486	2311721	1633.13	451.469	3.97598	449.758
WT_LB30_st_peak_374	2326456	2326789	334	2326597	819.62	72.8276	2.0244	71.4729
WT_LB30_st_peak_375	2329276	2329776	501	2329501	1473.55	362.477	3.61567	360.822
WT_LB30_st_peak_376	2330847	2331906	1060	2331185	3704.25	1886.97	7.68724	1884.7
WT_LB30_st_peak_377	2334335	2335211	877	2334724	4664.43	2869.41	10.1202	2866.91
WT_LB30_st_peak_378	2335591	2335940	350	2335760	920.12	94.5211	2.15207	93.1232
WT_LB30_st_peak_379	2342689	2343745	1057	2343470	1622.94	448.046	3.97495	446.337
WT_LB30_st_peak_380	2357813	2358873	1061	2358538	3005.5	1437.7	7.07412	1435.56
WT_LB30_st_peak_381	2359824	2360331	508	2360083	1267.12	245.523	3.0412	243.951
WT_LB30_st_peak_382	2374654	2375339	686	2374956	2631.34	1125.57	6.16473	1123.55
WT_LB30_st_peak_383	2378062	2378667	606	2378350	2396.39	938.376	5.57532	936.432
WT_LB30_st_peak_384	2385246	2387077	1832	2385981	1975.37	601.616	4.33415	599.828
WT_LB30_st_peak_385	2388955	2389273	319	2389062	666.83	30.8032	1.62565	29.5745
WT_LB30_st_peak_386	2391500	2392204	705	2391834	3556.21	1802.35	7.63351	1800.1
WT_LB30_st_peak_387	2397427	2398067	641	2397713	2380.77	908.879	5.42544	906.949
WT_LB30_st_peak_388	2399022	2399455	434	2399249	1357.43	299.431	3.32937	297.815
WT_LB30_st_peak_389	2409675	2410353	679	2409819	676.34	36.7581	1.70186	35.5058
WT_LB30_st_peak_390	2411823	2412093	271	2411915	594.85	12.0338	1.35421	10.9234
WT_LB30_st_peak_391	2412540	2413288	749	2412885	3221.44	1582.61	7.32373	1580.43
WT_LB30_st_peak_392	2428123	2428764	642	2428417	3501.89	1685.14	7.1342	1682.92
WT_LB30_st_peak_393	2432913	2433661	749	2433290	3796.6	2017.88	8.14936	2015.58
WT_LB30_st_peak_394	2439804	2440425	622	2440128	2657.82	1194.05	6.53967	1192.01
WT_LB30_st_peak_395	2442348	2443067	720	2442724	3274.41	1671.62	7.70684	1669.4
WT_LB30_st_peak_396	2463679	2464004	326	2463871	924.87	100.475	2.2092	99.0673
WT_LB30_st_peak_397	2472134	2472992	859	2472759	1737.7	450.795	3.77569	449.084
WT_LB30_st_peak_398	2492041	2493062	1022	2492430	6363.43	4381.66	12.1924	4378.86
WT_LB30_st_peak_399	2497727	2498167	441	2497942	1119.08	170.806	2.62579	169.307
WT_LB30_st_peak_400	2505694	2506022	329	2505851	909.93	104.736	2.26906	103.321
WT_LB30_st_peak_401	2509246	2509519	274	2509411	681.77	22.6343	1.49731	21.4465
WT_LB30_st_peak_402	2520614	2521585	972	2521304	1498	368.761	3.62	367.102
WT_LB30_st_peak_403	2522011	2522332	322	2522208	645.1	26.3489	1.57082	25.1416
WT_LB30_st_peak_404	2528301	2528600	300	2528455	706.22	30.8011	1.60004	29.5724
WT_LB30_st_peak_405	2551053	2551948	896	2551514	7180.33	5274.94	13.6787	5271.99
WT_LB30_st_peak_406	2552460	2552902	443	2552763	651.89	27.1211	1.58086	25.9097
WT_LB30_st_peak_407	2553371	2553946	576	2553646	1900.68	591.69	4.4225	589.907
WT_LB30_st_peak_408	2562278	2562615	338	2562430	778.2	63.3477	1.95381	62.0152
WT_LB30_st_peak_409	2565424	2565913	490	2565653	1500.03	375.15	3.66106	373.487
WT_LB30_st_peak_410	2570949	2571357	409	2571170	964.94	104.327	2.20534	102.913
WT_LB30_st_peak_411	2574156	2574672	517	2574411	1745.17	451.191	3.7633	449.481
WT_LB30_st_peak_412	2575247	2575495	249	2575407	630.84	14.7717	1.39172	13.6363
WT_LB30_st_peak_413	2579083	2579806	724	2579443	2271.44	896.046	5.61963	894.122
WT_LB30_st_peak_414	2583169	2583960	792	2583713	1297.68	258.352	3.09946	256.768
WT_LB30_st_peak_415	2589737	2590262	526	2589988	1795.42	477.839	3.85499	476.114
WT_LB30_st_peak_416	2592552	2592851	300	2592702	832.52	75.4718	2.04082	74.1112
WT_LB30_st_peak_417	2599948	2600435	488	2600196	1409.04	276.032	3.06531	274.433
WT_LB30_st_peak_418	2606308	2607120	813	2606694	3217.37	1552.01	7.15192	1549.84
WT_LB30_st_peak_419	2607470	2608106	637	2607806	2035.13	669.755	4.65934	667.936
WT_LB30_st_peak_420	2609163	2609647	485	2609406	1555.04	406.488	3.79396	404.804
WT_LB30_st_peak_421	2614936	2615277	342	2615105	754.43	53.4921	1.85784	52.1851
WT_LB30_st_peak_422	2621995	2622258	264	2622146	702.14	35.4964	1.66622	34.249
WT_LB30_st_peak_423	2622811	2623116	306	2622926	722.52	46.7656	1.80037	45.4785
WT_LB30_st_peak_424	2626184	2626814	631	2626493	2666.65	1075.01	5.76167	1073.02
WT_LB30_st_peak_425	2632725	2633327	603	2633021	2621.15	993.661	5.3843	991.694
WT_LB30_st_peak_426	2634184	2634745	562	2634455	1288.17	233.091	2.91009	231.53
WT_LB30_st_peak_427	2637605	2638052	448	2637801	1072.23	157.231	2.56753	155.749
WT_LB30_st_peak_428	2646491	2646772	282	2646631	787.7	58.8915	1.89498	57.5701
WT_LB30_st_peak_429	2651791	2653074	1284	2652738	4470.22	2545.31	8.99642	2542.88
WT_LB30_st_peak_430	2676522	2677009	488	2676758	1309.9	253.388	3.04153	251.808
WT_LB30_st_peak_431	2679780	2680352	573	2680090	1804.93	474.457	3.81803	472.734
WT_LB30_st_peak_432	2687182	2687685	504	2687445	1890.49	587.822	4.41672	586.04
WT_LB30_st_peak_433	2689617	2690220	604	2689897	2503.68	939.783	5.3291	937.838
WT_LB30_st_peak_434	2706893	2707218	326	2707070	682.45	36.8246	1.69874	35.5721
WT_LB30_st_peak_435	2709273	2709897	625	2709630	1415.83	340.859	3.55631	339.217
WT_LB30_st_peak_436	2712576	2712859	284	2712694	662.08	29.9055	1.61333	28.6808
WT_LB30_st_peak_437	2717325	2717932	608	2717630	2611.65	1070.65	5.87112	1068.65
WT_LB30_st_peak_438	2722859	2723587	729	2723263	3837.34	2033.5	8.11489	2031.2
WT_LB30_st_peak_439	2760453	2761271	819	2760865	9364.86	7416.24	15.7674	7413.04
WT_LB30_st_peak_440	2762751	2763057	307	2762909	730.66	45.9878	1.78455	44.7032
WT_LB30_st_peak_441	2771591	2771951	361	2771790	985.31	124.495	2.37333	123.052
WT_LB30_st_peak_442	2772390	2772909	520	2772657	1933.95	399.841	3.18773	398.161
WT_LB30_st_peak_443	2774791	2775122	332	2774928	727.95	43.1398	1.7512	41.8647
WT_LB30_st_peak_444	2782402	2783087	686	2782736	4962.54	3014.82	9.92708	3012.29
WT_LB30_st_peak_445	2804836	2805320	485	2805081	971.73	113.302	2.2834	111.875
WT_LB30_st_peak_446	2808120	2808718	599	2808394	2615.72	1024.33	5.57937	1022.36
WT_LB30_st_peak_447	2809879	2810472	594	2810085	945.25	112.261	2.30134	110.835
WT_LB30_st_peak_448	2819367	2819727	361	2819539	1024.02	139.253	2.46398	137.792
WT_LB30_st_peak_449	2827457	2827699	243	2827571	706.9	35.831	1.66989	34.5823
WT_LB30_st_peak_450	2828385	2829101	717	2828579	1063.4	156.838	2.57617	155.355
WT_LB30_st_peak_451	2830128	2830818	691	2830341	1015.87	137.799	2.46371	136.34
WT_LB30_st_peak_452	2833076	2833586	511	2833323	1774.37	505.296	4.08132	503.557
WT_LB30_st_peak_453	2851745	2852338	594	2852029	2911.11	1124.14	5.49455	1122.13
WT_LB30_st_peak_454	2854924	2855530	607	2855212	3141.99	1289.84	5.88575	1287.76
WT_LB30_st_peak_455	2860458	2860985	528	2860725	1159.83	185.424	2.69995	183.909
WT_LB30_st_peak_456	2863213	2863603	391	2863442	858.33	67.1112	1.92674	65.7696
WT_LB30_st_peak_457	2866618	2868973	2356	2868690	2569.55	1034.32	5.75066	1032.33
WT_LB30_st_peak_458	2875831	2876627	797	2876112	1510.22	362.575	3.54746	360.919
WT_LB30_st_peak_459	2886819	2888145	1327	2887720	6726.73	4832.91	13.1401	4830.03
WT_LB30_st_peak_460	2888765	2889571	807	2889311	1286.81	210.733	2.74002	209.192
WT_LB30_st_peak_461	2900953	2901358	406	2901141	1022.66	139.746	2.4726	138.285
WT_LB30_st_peak_462	2903991	2904528	538	2904272	1807.65	477.438	3.83188	475.713
WT_LB30_st_peak_463	2914181	2915214	1034	2914836	6002.85	4082.42	11.9361	4079.68
WT_LB30_st_peak_464	2923663	2923926	264	2923806	626.77	23.5779	1.54032	22.385
WT_LB30_st_peak_465	2941995	2942357	363	2942281	590.1	18.2477	1.46894	17.0861
WT_LB30_st_peak_466	2955450	2955772	323	2955576	824.37	58.8901	1.86424	57.5687
WT_LB30_st_peak_467	2956708	2957736	1029	2957035	5745.49	3051.67	8.15105	3049.13
WT_LB30_st_peak_468	2958718	2959266	549	2958939	2240.88	714.2	4.52458	712.359
WT_LB30_st_peak_469	2961463	2961815	353	2961617	896.35	77.2023	2.00025	75.8378
WT_LB30_st_peak_470	2966765	2967048	284	2966913	820.3	56.9649	1.84562	55.6487
WT_LB30_st_peak_471	2976145	2976571	427	2976360	1290.21	243.381	2.9889	241.81
WT_LB30_st_peak_472	2980625	2981006	382	2980806	839.31	66.1263	1.93175	64.7871
WT_LB30_st_peak_473	2984812	2985236	425	2985040	968.33	109.784	2.25203	108.361
WT_LB30_st_peak_474	2986817	2987553	737	2987215	3308.36	1638.74	7.40349	1636.54
WT_LB30_st_peak_475	2988900	2989601	702	2989271	3139.27	1569.8	7.49469	1567.62
WT_LB30_st_peak_476	2995558	2996003	446	2995799	1066.12	163.536	2.63234	162.046
WT_LB30_st_peak_477	3006602	3007397	796	3007069	3706.96	1815.28	7.29914	1813.03
WT_LB30_st_peak_478	3012522	3013186	665	3012840	2522.69	1053.28	5.99452	1051.29
WT_LB30_st_peak_479	3018662	3019845	1184	3019070	8355.1	6789.74	16.5796	6786.6
WT_LB30_st_peak_480	3020602	3021205	604	3020836	1277.98	238.925	2.97438	237.358
WT_LB30_st_peak_481	3026251	3027011	761	3026639	6910.07	4846.22	12.5885	4843.33
WT_LB30_st_peak_482	3031841	3032629	789	3032295	1775.05	574.65	4.58299	572.875
WT_LB30_st_peak_483	3038605	3038853	249	3038764	573.12	22.2163	1.5477	21.0307
WT_LB30_st_peak_484	3051221	3051527	307	3051386	738.13	41.6852	1.72292	40.4153
WT_LB30_st_peak_485	3053132	3053872	741	3053499	5695.92	3818.92	11.6501	3816.23
WT_LB30_st_peak_486	3059672	3060406	735	3060005	2687.7	1149.62	6.16675	1147.59
WT_LB30_st_peak_487	3061737	3062006	270	3061887	661.4	28.7667	1.59808	27.5473
WT_LB30_st_peak_488	3071750	3072038	289	3071914	630.16	17.18	1.43198	16.026
WT_LB30_st_peak_489	3077748	3078466	719	3078006	1653.5	439.241	3.84768	437.537
WT_LB30_st_peak_490	3081124	3081811	688	3081459	3723.94	1909.71	7.76029	1907.43
WT_LB30_st_peak_491	3083301	3083588	288	3083443	776.84	58.0074	1.89432	56.6883
WT_LB30_st_peak_492	3084800	3085264	465	3085030	1364.9	276.755	3.14	275.156
WT_LB30_st_peak_493	3090218	3090674	457	3090423	1252.86	244.476	3.05819	242.904
WT_LB30_st_peak_494	3096668	3098112	1445	3096972	2383.49	899.604	5.35839	897.678
WT_LB30_st_peak_495	3099021	3099268	248	3099129	645.78	23.7575	1.53266	22.5636
WT_LB30_st_peak_496	3104928	3105257	330	3105090	1107.54	161.358	2.56014	159.871
WT_LB30_st_peak_497	3116442	3116795	354	3116619	892.96	96.7022	2.20572	95.3005
WT_LB30_st_peak_498	3126157	3126827	671	3126496	3282.55	1491.25	6.63344	1489.1
WT_LB30_st_peak_499	3127557	3128028	472	3127774	1381.2	285.266	3.17747	283.66
WT_LB30_st_peak_500	3142377	3143047	671	3142832	1442.31	278.648	3.03856	277.047
WT_LB30_st_peak_501	3152306	3153395	1090	3152706	2191.99	787.308	5.08815	785.434
WT_LB30_st_peak_502	3153781	3154082	302	3153958	836.6	62.8742	1.89931	61.5429
WT_LB30_st_peak_503	3154353	3154866	514	3154562	3216.69	1359.01	6.08258	1356.91
WT_LB30_st_peak_504	3155810	3156123	314	3156001	689.24	32.3721	1.63195	31.1371
WT_LB30_st_peak_505	3160492	3161545	1054	3161110	9839.52	8072.81	16.9081	8069.57
WT_LB30_st_peak_506	3165442	3166094	653	3165777	3205.82	1536.43	7.09474	1534.27
WT_LB30_st_peak_507	3174772	3175015	244	3174875	680.41	28.104	1.57735	26.8877
WT_LB30_st_peak_508	3175673	3175981	309	3175830	757.15	44.6587	1.74688	43.3785
WT_LB30_st_peak_509	3185197	3185447	251	3185315	715.05	31.6054	1.60548	30.3734
WT_LB30_st_peak_510	3189031	3189402	372	3189238	1212.11	213.635	2.86112	212.092
WT_LB30_st_peak_511	3197563	3197864	302	3197676	691.96	36.115	1.68394	34.8652
WT_LB30_st_peak_512	3204338	3204876	539	3204562	1718.01	471.416	3.95175	469.695
WT_LB30_st_peak_513	3205149	3205471	323	3205297	774.8	60.996	1.93129	59.6692
WT_LB30_st_peak_514	3211589	3211844	256	3211714	737.45	47.7748	1.80111	46.4846
WT_LB30_st_peak_515	3223422	3223688	267	3223523	677.02	22.1455	1.49015	20.9603
WT_LB30_st_peak_516	3225355	3225655	301	3225512	755.79	52.1324	1.84134	50.8291
WT_LB30_st_peak_517	3230842	3231507	666	3231181	3486.27	1693.8	7.22002	1691.58
WT_LB30_st_peak_518	3236137	3236556	420	3236369	911.97	94.0361	2.15833	92.639
WT_LB30_st_peak_519	3241410	3242097	688	3241660	1915.62	589.514	4.37584	587.732
WT_LB30_st_peak_520	3244879	3245170	292	3245034	797.89	52.51	1.81341	51.2057
WT_LB30_st_peak_521	3245538	3246348	811	3245988	4609.43	2845.86	10.1776	2843.37
WT_LB30_st_peak_522	3252250	3252896	647	3252570	3129.77	1407.18	6.54972	1405.06
WT_LB30_st_peak_523	3255380	3256113	734	3255711	3292.74	1501.95	6.66749	1499.79
WT_LB30_st_peak_524	3256478	3257162	685	3256866	2371.26	874.091	5.22525	872.176
WT_LB30_st_peak_525	3271763	3272156	394	3271950	1010.43	127.671	2.37426	126.224
WT_LB30_st_peak_526	3273077	3273758	682	3273390	3697.46	1852.06	7.51719	1849.8
WT_LB30_st_peak_527	3278500	3278842	343	3278654	783.63	66.7451	1.98992	65.4044
WT_LB30_st_peak_528	3282879	3283183	305	3282979	653.93	28.5705	1.60138	27.352
WT_LB30_st_peak_529	3284633	3285452	820	3285291	883.45	85.6631	2.0995	84.2815
WT_LB30_st_peak_530	3297368	3297629	262	3297509	676.34	34.8685	1.67552	33.6236
WT_LB30_st_peak_531	3300579	3301052	474	3300790	1074.27	157.796	2.57009	156.312
WT_LB30_st_peak_532	3301824	3302708	885	3301945	764.62	37.1141	1.65004	35.8605
WT_LB30_st_peak_533	3313770	3314154	385	3313971	1081.06	171.336	2.6821	169.836
WT_LB30_st_peak_534	3317764	3318173	410	3317968	1478.98	311.372	3.22436	309.748
WT_LB30_st_peak_535	3324871	3325370	500	3325203	622.01	16.6319	1.42566	15.4818
WT_LB30_st_peak_536	3332025	3334587	2563	3334156	6950.13	4742.43	12.0054	4739.56
WT_LB30_st_peak_537	3334965	3335736	772	3335219	1508.18	373.025	3.63002	371.362
WT_LB30_st_peak_538	3341961	3342402	442	3342143	1125.87	170.837	2.6201	169.338
WT_LB30_st_peak_539	3344897	3345676	780	3345231	6288.06	3398.3	8.352	3395.69
WT_LB30_st_peak_540	3346905	3347945	1041	3347482	8327.94	6597.42	15.7745	6594.31
WT_LB30_st_peak_541	3354360	3354950	591	3354602	1597.14	425.015	3.85094	423.32
WT_LB30_st_peak_542	3372134	3372376	243	3372247	702.82	21.8027	1.47552	20.6194
WT_LB30_st_peak_543	3387534	3388839	1306	3388001	3618.01	1945.99	8.28148	1943.71
WT_LB30_st_peak_544	3389661	3389942	282	3389802	708.26	39.9246	1.72149	38.6608
WT_LB30_st_peak_545	3394707	3395107	401	3394880	1172.05	174.406	2.58951	172.903
WT_LB30_st_peak_546	3397686	3397969	284	3397847	586.03	14.8678	1.40952	13.7317
WT_LB30_st_peak_547	3414022	3414654	633	3414306	2480.59	1077.51	6.27712	1075.51
WT_LB30_st_peak_548	3419338	3419708	371	3419532	812.15	74.9172	2.05359	73.5579
WT_LB30_st_peak_549	3421205	3421487	283	3421347	817.58	59.9249	1.8818	58.6008
WT_LB30_st_peak_550	3422002	3422244	243	3422124	671.59	27.8252	1.57884	26.6103
WT_LB30_st_peak_551	3447103	3447482	380	3447286	1186.99	183.99	2.65323	182.476
WT_LB30_st_peak_552	3449463	3449783	321	3449732	580.59	8.21375	1.27823	7.1453
WT_LB30_st_peak_553	3469839	3470126	288	3469977	795.85	49.0669	1.77473	47.7726
WT_LB30_st_peak_554	3487401	3487666	266	3487475	556.15	12.2915	1.37228	11.1786
WT_LB30_st_peak_555	3495269	3495585	317	3495419	727.95	30.152	1.58123	28.9262
WT_LB30_st_peak_556	3502665	3503603	939	3503146	8790.38	6688.42	14.6036	6685.3
WT_LB30_st_peak_557	3505416	3506295	880	3505904	4462.07	2548.13	9.03456	2545.7
WT_LB30_st_peak_558	3509118	3509755	638	3509522	1153.72	174.877	2.6184	173.373
WT_LB30_st_peak_559	3512632	3512871	240	3512757	684.49	34.4359	1.66443	33.1927
WT_LB30_st_peak_560	3517028	3517530	503	3517418	659.36	24.5116	1.53573	23.3138
WT_LB30_st_peak_561	3518294	3519061	768	3518477	1073.59	153.313	2.53201	151.835
WT_LB30_st_peak_562	3520159	3520763	605	3520485	2165.51	792.215	5.18303	790.339
WT_LB30_st_peak_563	3522140	3522835	696	3522478	4517.08	2622.33	9.25836	2619.88
WT_LB30_st_peak_564	3523311	3524074	764	3523694	3398.67	1629.21	7.09744	1627.01
WT_LB30_st_peak_565	3537976	3538246	271	3538108	724.55	44.7018	1.77249	43.4215
WT_LB30_st_peak_566	3539442	3540521	1080	3539812	3464.54	1782	7.78773	1779.75
WT_LB30_st_peak_567	3547164	3547857	694	3547524	3613.93	1910.15	8.0871	1907.87
WT_LB30_st_peak_568	3552763	3553012	250	3552880	624.05	24.4998	1.55434	23.302
WT_LB30_st_peak_569	3553407	3553706	300	3553570	769.37	59.4502	1.91639	58.1274
WT_LB30_st_peak_570	3565194	3565520	327	3565375	746.96	49.789	1.82027	48.4926
WT_LB30_st_peak_571	3566024	3567055	1032	3566723	4648.14	2631.83	8.92348	2629.39
WT_LB30_st_peak_572	3577106	3577666	561	3577376	1656.9	438.522	3.83772	436.818
WT_LB30_st_peak_573	3579424	3579726	303	3579573	719.12	47.3153	1.80885	46.0266
WT_LB30_st_peak_574	3580045	3580325	281	3580149	650.54	29.0041	1.60873	27.7835
WT_LB30_st_peak_575	3580820	3581291	472	3581092	1187.67	199.727	2.78186	198.197
WT_LB30_st_peak_576	3589884	3591218	1335	3590351	8079.4	6320.48	15.3912	6317.4
WT_LB30_st_peak_577	3594545	3595173	629	3594878	4024.08	2296.91	9.02485	2294.54
WT_LB30_st_peak_578	3597836	3598138	303	3597980	784.99	61.3706	1.92717	60.0429
WT_LB30_st_peak_579	3602062	3602690	629	3602379	2811.97	1258.48	6.5115	1256.41
WT_LB30_st_peak_580	3611766	3612126	361	3612028	712.33	34.8247	1.65123	33.5799
WT_LB30_st_peak_581	3622916	3623182	267	3623061	618.62	27.9646	1.61394	26.749
WT_LB30_st_peak_582	3628771	3629068	298	3628925	641.71	32.3658	1.66505	31.1308
WT_LB30_st_peak_583	3641818	3642367	550	3642111	1802.89	530.822	4.20488	529.07
WT_LB30_st_peak_584	3666210	3666887	678	3666537	3160.32	1464.87	6.79855	1462.73
WT_LB30_st_peak_585	3676707	3676998	292	3676812	679.73	31.5754	1.62821	30.3436
WT_LB30_st_peak_586	3697169	3697541	373	3697315	1029.45	128.002	2.35577	126.555
WT_LB30_st_peak_587	3698691	3699347	657	3699018	3084.27	1424.34	6.7664	1422.21
WT_LB30_st_peak_588	3702744	3703168	425	3702994	1141.49	178.137	2.66104	176.629
WT_LB30_st_peak_589	3721132	3721679	548	3721384	1925.12	579.926	4.28981	578.149
WT_LB30_st_peak_590	3723269	3723690	422	3723486	1223.66	220.152	2.90044	218.603
WT_LB30_st_peak_591	3728582	3729027	446	3728776	950.68	89.2631	2.07337	87.8746
WT_LB30_st_peak_592	3733606	3733867	262	3733735	764.62	50.0305	1.80831	48.7334
WT_LB30_st_peak_593	3734555	3734959	405	3734748	1167.3	193.643	2.75751	192.119
WT_LB30_st_peak_594	3737699	3738228	530	3737948	1795.42	482.842	3.88836	481.114
WT_LB30_st_peak_595	3741289	3741857	569	3741593	2792.96	1161.31	5.96976	1159.28
WT_LB30_st_peak_596	3753812	3754408	597	3754121	2120.01	746.182	4.9789	744.326
WT_LB30_st_peak_597	3755773	3756478	706	3756131	3391.2	1720.07	7.6401	1717.85
WT_LB30_st_peak_598	3758140	3759213	1074	3758482	4385.34	2401.14	8.50066	2398.74
WT_LB30_st_peak_599	3762882	3763253	372	3763070	858.33	68.7467	1.94418	67.4013
WT_LB30_st_peak_600	3765465	3765869	405	3765604	688.56	36.2469	1.68686	34.9966
WT_LB30_st_peak_601	3779998	3780620	623	3780311	2160.08	786.825	5.1577	784.951
WT_LB30_st_peak_602	3789712	3790183	472	3789973	1179.52	205.036	2.83779	203.501
WT_LB30_st_peak_603	3790829	3791883	1055	3791157	3520.9	1890.79	8.26738	1888.52
WT_LB30_st_peak_604	3792981	3793356	376	3793197	745.6	52.6292	1.85527	51.3246
WT_LB30_st_peak_605	3795773	3796425	653	3796113	1817.83	538.811	4.22984	537.055
WT_LB30_st_peak_606	3803545	3803981	437	3803728	1082.41	158.941	2.57032	157.456
WT_LB30_st_peak_607	3804561	3804909	349	3804715	870.55	77.9523	2.03158	76.5862
WT_LB30_st_peak_608	3813815	3814926	1112	3814253	9450.42	7250.82	14.8374	7247.64
WT_LB30_st_peak_609	3819394	3819915	522	3819677	1421.26	332.282	3.47555	330.645
WT_LB30_st_peak_610	3822351	3823237	887	3822678	5365.9	3619.82	11.7695	3617.17
WT_LB30_st_peak_611	3831306	3831875	570	3831574	1977.41	614.659	4.41609	612.864
WT_LB30_st_peak_612	3837613	3838179	567	3837874	2068.4	746.78	5.11113	744.924
WT_LB30_st_peak_613	3847961	3848464	504	3848124	921.48	91.3866	2.12064	89.9944
WT_LB30_st_peak_614	3849203	3849824	622	3849423	752.39	40.9213	1.70451	39.654
WT_LB30_st_peak_615	3855260	3856365	1106	3855780	3262.86	1585.21	7.22093	1583.03
WT_LB30_st_peak_616	3857602	3857936	335	3857690	647.14	20.5543	1.47977	19.3783
WT_LB30_st_peak_617	3858408	3859348	941	3858692	1947.53	623.875	4.54203	622.077
WT_LB30_st_peak_618	3859616	3860389	774	3860031	3974.51	2280.59	9.09728	2278.22
WT_LB30_st_peak_619	3862573	3862822	250	3862721	622.01	23.0556	1.53237	21.8655
WT_LB30_st_peak_620	3910954	3912099	1146	3911753	2714.19	1161.98	6.17088	1159.95
WT_LB30_st_peak_621	3912673	3912935	263	3912777	583.99	16.1732	1.43732	15.0266
WT_LB30_st_peak_622	3914016	3914358	343	3914193	846.78	78.6792	2.06273	77.3116
WT_LB30_st_peak_623	3928800	3929082	283	3929053	489.6	3.44506	1.16926	2.46089
WT_LB30_st_peak_624	3934650	3935023	374	3934828	881.41	87.0774	2.1161	85.6928
WT_LB30_st_peak_625	3939222	3940001	780	3939605	2769.19	1149.97	5.9574	1147.95
WT_LB30_st_peak_626	3943095	3943791	697	3943447	2623.19	1143.24	6.30136	1141.22
WT_LB30_st_peak_627	3944788	3945270	483	3945037	1559.11	402.998	3.75993	401.316
WT_LB30_st_peak_628	3948255	3948621	367	3948418	820.98	71.7093	2.01185	70.3572
WT_LB30_st_peak_629	3951698	3951974	277	3951830	684.49	35.0506	1.67294	33.805
WT_LB30_st_peak_630	3955318	3955855	538	3955592	1976.05	655.788	4.69609	653.975
WT_LB30_st_peak_631	3958393	3959527	1135	3958837	10247.6	8658.1	17.9486	8654.81
WT_LB30_st_peak_632	3959918	3960548	631	3960241	2175.69	735.104	4.78394	733.253
WT_LB30_st_peak_633	3967629	3968006	378	3967799	782.95	60.0074	1.91291	58.6831
WT_LB30_st_peak_634	3973729	3974414	686	3974073	3709.68	1935.94	7.94578	1933.66
WT_LB30_st_peak_635	3975033	3975288	256	3975145	613.19	22.6707	1.53164	21.4827
WT_LB30_st_peak_636	3976475	3976815	341	3976635	655.29	31.1929	1.63711	29.9625
WT_LB30_st_peak_637	3989501	3989790	290	3989648	712.33	41.4822	1.73925	40.2129
WT_LB30_st_peak_638	3990094	3990431	338	3990271	736.1	46.2037	1.78129	44.9184
WT_LB30_st_peak_639	4000023	4000961	939	4000223	1530.59	335.212	3.31513	333.573
WT_LB30_st_peak_640	4005740	4006030	291	4005883	772.77	42.1956	1.70809	40.924
WT_LB30_st_peak_641	4009860	4010238	379	4010098	1314.65	188.322	2.53987	186.804
WT_LB30_st_peak_642	4017459	4018011	553	4017733	1696.96	455.801	3.88549	454.088
WT_LB30_st_peak_643	4019615	4020190	576	4019887	1705.11	494.6	4.14526	492.867
WT_LB30_st_peak_644	4020708	4020990	283	4020864	746.96	49.1785	1.81272	47.8839
WT_LB30_st_peak_645	4044043	4044484	442	4044193	693.32	39.7776	1.73062	38.5143
WT_LB30_st_peak_646	4047798	4048063	266	4048004	615.22	15.5503	1.41012	14.4086
WT_LB30_st_peak_647	4050377	4051200	824	4050759	3885.56	2096.31	8.32239	2093.99
WT_LB30_st_peak_648	4051629	4052329	701	4051982	4125.94	2317.14	8.81825	2314.77
WT_LB30_st_peak_649	4054466	4054974	509	4054717	1284.77	259.357	3.12893	257.772
WT_LB30_st_peak_650	4057492	4057869	378	4057670	885.49	87.5972	2.11766	86.2117
WT_LB30_st_peak_651	4063483	4064088	606	4063813	1596.46	438.333	3.95411	436.63
WT_LB30_st_peak_652	4065487	4066289	803	4065895	3866.54	2056.83	8.15937	2054.52
WT_LB30_st_peak_653	4073359	4074192	834	4073536	944.57	108.082	2.26212	106.662
WT_LB30_st_peak_654	4076740	4077178	439	4076987	1072.23	166.074	2.64741	164.581
WT_LB30_st_peak_655	4083330	4083571	242	4083451	700.11	20.2428	1.45157	19.0687
WT_LB30_st_peak_656	4087238	4087816	579	4087542	2429.66	921.817	5.38949	919.881
WT_LB30_st_peak_657	4090364	4091449	1086	4090894	6774.94	4886.72	13.2342	4883.82
WT_LB30_st_peak_658	4100596	4100957	362	4100741	875.98	78.531	2.03406	77.1637
WT_LB30_st_peak_659	4104169	4104499	331	4104349	718.44	41.5472	1.736	40.2778
WT_LB30_st_peak_660	4106870	4107456	587	4107153	2093.53	645.001	4.38186	643.192
WT_LB30_st_peak_661	4108380	4108911	532	4108627	1779.13	529.971	4.24506	528.219
WT_LB30_st_peak_662	4110572	4110933	362	4110732	990.06	123.145	2.35407	121.704
WT_LB30_st_peak_663	4116662	4116907	246	4116806	653.25	27.641	1.58589	26.427
WT_LB30_st_peak_664	4138544	4138834	291	4138681	772.77	40.3663	1.68576	39.1009
WT_LB30_st_peak_665	4141166	4141581	416	4141372	1123.84	157.146	2.5052	155.663
WT_LB30_st_peak_666	4145680	4146043	364	4145838	889.56	80.681	2.04258	79.3091
WT_LB30_st_peak_667	4146787	4147034	248	4146887	629.48	21.7259	1.50834	20.543
WT_LB30_st_peak_668	4147684	4149043	1360	4148359	9670.43	8691.1	20.447	8687.8
WT_LB30_st_peak_669	4149648	4150631	984	4149966	1536.02	382.699	3.65065	381.03
WT_LB30_st_peak_670	4165609	4166080	472	4165868	1504.11	382.567	3.71078	380.898
WT_LB30_st_peak_671	4173034	4173582	549	4173364	1364.9	302.098	3.33961	300.48
WT_LB30_st_peak_672	4180855	4181364	510	4181085	1616.83	420.142	3.77998	418.45
WT_LB30_st_peak_673	4192881	4194018	1138	4193648	5742.77	3664.46	10.736	3661.8
WT_LB30_st_peak_674	4195653	4197342	1690	4196264	3774.87	1943.39	7.80138	1941.11
WT_LB30_st_peak_675	4198396	4199530	1135	4198741	2810.61	1197.44	6.13889	1195.4
WT_LB30_st_peak_676	4200895	4201154	260	4200993	614.55	18.2706	1.45867	17.1087
WT_LB30_st_peak_677	4201838	4202158	321	4202004	768.01	50.9673	1.81509	49.6675
WT_LB30_st_peak_678	4208972	4210556	1585	4209370	4794.81	2789.68	9.29421	2787.2
WT_LB30_st_peak_679	4211167	4211531	365	4211362	788.38	57.4885	1.87705	56.1708
WT_LB30_st_peak_680	4212642	4212923	282	4212795	745.6	51.7693	1.84466	50.467
WT_LB30_st_peak_681	4216884	4217399	516	4217155	1448.43	301.918	3.19962	300.301
WT_LB30_st_peak_682	4218063	4218334	272	4218220	601.64	19.3115	1.48315	18.1429
WT_LB30_st_peak_683	4243704	4244017	314	4243833	746.96	42.6429	1.73139	41.3697
WT_LB30_st_peak_684	4244475	4244901	427	4244654	883.45	89.0363	2.13454	87.6483
WT_LB30_st_peak_685	4251432	4251680	249	4251538	609.79	19.6436	1.48506	18.473
WT_LB30_st_peak_686	4265957	4266633	677	4266296	2605.54	1036.97	5.67873	1034.99
WT_LB30_st_peak_687	4273611	4274310	700	4273933	3486.27	1825.05	7.97599	1822.79
WT_LB30_st_peak_688	4276547	4277244	698	4276897	3046.92	1470.42	7.15732	1468.28
WT_LB30_st_peak_689	4277540	4278017	478	4277701	694.67	30.6996	1.60664	29.4713
WT_LB30_st_peak_690	4278422	4278815	394	4278728	640.35	17.7684	1.438	16.61
WT_LB30_st_peak_691	4291870	4292370	501	4292234	666.15	32.1177	1.64288	30.8836
WT_LB30_st_peak_692	4301894	4302298	405	4302101	1035.56	138.481	2.44472	137.021
WT_LB30_st_peak_693	4318360	4318654	295	4318506	821.66	74.6986	2.0434	73.3398
WT_LB30_st_peak_694	4338711	4339661	951	4339272	4017.97	2098.58	7.95836	2096.26
WT_LB30_st_peak_695	4366048	4366702	655	4366348	3232.98	1457.54	6.57314	1455.4
WT_LB30_st_peak_696	4372042	4372760	719	4372404	4468.19	2621.91	9.40881	2619.46
WT_LB30_st_peak_697	4377852	4378261	410	4378052	819.62	69.0434	1.98217	67.6972
WT_LB30_st_peak_698	4384135	4384918	784	4384563	5075.94	3140.1	10.2152	3137.54
WT_LB30_st_peak_699	4387556	4387932	377	4387731	877.34	85.8415	2.10705	84.4594
WT_LB30_st_peak_700	4389311	4389871	561	4389575	1042.35	117.633	2.2486	116.199
WT_LB30_st_peak_701	4393805	4394397	593	4394115	2194.71	741.448	4.78368	739.595
WT_LB30_st_peak_702	4403460	4403877	418	4403713	938.45	103.311	2.22142	101.899
WT_LB30_st_peak_703	4404616	4405297	682	4404884	1130.63	153.448	2.46542	151.97
WT_LB30_st_peak_704	4408181	4410280	2100	4409908	4920.44	3027.73	10.1264	3025.2
WT_LB30_st_peak_705	4411549	4411854	306	4411715	619.98	15.0758	1.40176	13.938
WT_LB30_st_peak_706	4417468	4417981	514	4417644	689.92	30.7252	1.61054	29.4968
WT_LB30_st_peak_707	4423835	4424185	351	4423956	804	47.6275	1.75	46.3378
WT_LB30_st_peak_708	4436316	4436686	371	4436462	877.34	77.2049	2.01692	75.8405
WT_LB30_st_peak_709	4439707	4440162	456	4439918	1373.73	252.431	2.94188	250.852
WT_LB30_st_peak_710	4446550	4446902	353	4446792	780.91	42.4695	1.70663	41.1969
WT_LB30_st_peak_711	4461011	4461922	912	4461155	726.59	45.9047	1.78641	44.6204
WT_LB30_st_peak_712	4471624	4472953	1330	4472634	3211.25	1549.56	7.15424	1547.39
WT_LB30_st_peak_713	4476312	4476608	297	4476430	600.96	17.2162	1.44798	16.0619
WT_LB30_st_peak_714	4479608	4479960	353	4479786	844.07	77.3709	2.04878	76.0061
WT_LB30_st_peak_715	4496379	4496848	470	4496611	1170.01	204.154	2.84226	202.619
WT_LB30_st_peak_716	4503838	4504101	264	4503963	685.17	33.0043	1.6431	31.7668
WT_LB30_st_peak_717	4505757	4508002	2246	4506277	5836.48	4057.6	12.3938	4054.87
WT_LB30_st_peak_718	4510823	4511812	990	4511461	4703.82	2803.92	9.64102	2801.44
WT_LB30_st_peak_719	4519793	4520185	393	4520013	985.99	119.537	2.3278	118.1
WT_LB30_st_peak_720	4523143	4523645	503	4523439	1179.52	214.07	2.91519	212.526
WT_LB30_st_peak_721	4531413	4532361	949	4531785	4794.13	2684.8	8.78229	2682.34
WT_LB30_st_peak_722	4540698	4541087	390	4540892	1341.81	228.98	2.80923	227.422
WT_LB30_st_peak_723	4544873	4545427	555	4545044	769.37	51.5832	1.82254	50.2815
WT_LB30_st_peak_724	4551348	4552165	818	4551654	2016.8	622.024	4.38651	620.226
WT_LB30_st_peak_725	4554520	4554771	252	4554651	687.2	34.8255	1.66712	33.5807
WT_LB30_st_peak_726	4557081	4557429	349	4557250	960.18	99.8615	2.16483	98.4547
WT_LB30_st_peak_727	4573981	4574318	338	4574192	586.7	17.7212	1.46313	16.5632
WT_LB30_st_peak_728	4578865	4579550	686	4579223	3384.41	1555.7	6.73044	1553.52
WT_LB30_st_peak_729	4581257	4581606	350	4581419	849.5	77.3691	2.04499	76.0043
WT_LB30_st_peak_730	4595480	4596133	654	4595798	3766.72	1909.95	7.64244	1907.68
WT_LB30_st_peak_731	4596918	4597648	731	4597316	4068.9	2227.01	8.49666	2224.66
WT_LB30_st_peak_732	4599754	4600054	301	4599884	605.04	13.7233	1.3805	12.5971
WT_LB30_st_peak_733	4601762	4602337	576	4602043	2242.92	728.698	4.60764	726.851
WT_LB30_st_peak_734	4602696	4603084	389	4602870	865.12	82.9896	2.08847	81.613
WT_LB30_st_peak_735	4610134	4610737	604	4610467	2093.53	675.273	4.57321	673.451
WT_LB30_st_peak_736	4611238	4611737	500	4611527	1523.12	311.196	3.15553	309.572
WT_LB30_st_peak_737	4622437	4622821	385	4622644	978.52	117.832	2.3184	116.398
WT_LB30_st_peak_738	4624841	4625846	1006	4625216	5401.21	3341.06	10.2121	3338.46
WT_LB30_st_peak_739	4626970	4627521	552	4627244	2182.48	765.216	4.96247	763.352
WT_LB30_st_peak_740	4628518	4629011	494	4628770	1708.5	449.185	3.81586	447.475
WT_LB30_st_peak_741	4629289	4629537	249	4629401	647.14	24.0166	1.53407	22.8214
WT_LB30_st_peak_742	4633587	4633996	410	4633790	1121.12	169.224	2.60958	167.727
WT_LB30_st_peak_743	4638407	4638704	298	4638564	825.73	65.7825	1.94083	64.4441
WT_LB30_st_peak_744	4641006	4641890	885	4641256	1585.59	316.005	3.10488	314.378
WT_LB30_st_peak_745	4650276	4650753	478	4650508	1464.72	308.115	3.22137	306.493
WT_LB30_st_peak_746	4661099	4662076	978	4661486	5391.02	3450.66	10.7841	3448.04
WT_LB30_st_peak_747	4676337	4676744	408	4676524	1009.08	127.602	2.37394	126.155
WT_LB30_st_peak_748	4683253	4683650	398	4683431	922.16	88.6827	2.09205	87.2953
WT_LB30_st_peak_749	4684483	4685414	932	4684780	2247	813.798	5.13241	811.912
WT_LB30_st_peak_750	4704002	4704598	597	4704191	1184.27	175.223	2.58229	173.719
WT_LB30_st_peak_751	4705931	4706547	617	4706242	2041.92	662.813	4.602	660.997
WT_LB30_st_peak_752	4713934	4714399	466	4714140	1632.45	440.205	3.89528	438.501
WT_LB30_st_peak_753	4719630	4720311	682	4719986	3333.48	1610.6	7.16824	1608.41
WT_LB30_st_peak_754	4732913	4733588	676	4733224	3287.99	1563.9	7.02775	1561.73
WT_LB30_st_peak_755	4736172	4736431	260	4736281	681.09	31.2612	1.621	30.0306
WT_LB30_st_peak_756	4755044	4755286	243	4755166	649.86	21.7677	1.49967	20.5846
WT_LB30_st_peak_757	4764417	4764704	288	4764540	799.93	47.7183	1.75642	46.4283
WT_LB30_st_peak_758	4777358	4778059	702	4777729	2725.73	1130.93	5.95356	1128.92
WT_LB30_st_peak_759	4783288	4783620	333	4783469	835.92	66.1134	1.93637	64.7743
WT_LB30_st_peak_760	4793783	4794028	246	4793895	1129.27	77.8783	1.84633	76.5123
WT_LB30_st_peak_761	4843421	4843951	531	4843691	2772.58	1106.06	5.69524	1104.05
WT_LB30_st_peak_762	4852290	4852535	246	4852411	676.34	30.1571	1.60896	28.9313
WT_LB30_st_peak_763	4853683	4853940	258	4853837	748.32	39.9921	1.69529	38.7281
WT_LB30_st_peak_764	4857187	4857540	354	4857317	780.23	55.5583	1.86066	54.2457
WT_LB30_st_peak_765	4859002	4859633	632	4859314	2089.45	717.866	4.86152	716.024
WT_LB30_st_peak_766	4866865	4867285	421	4867172	662.76	19.3795	1.45561	18.2105
WT_LB30_st_peak_767	4869373	4869782	410	4869612	916.05	96.4819	2.17562	95.0806
WT_LB30_st_peak_768	4873844	4874855	1012	4874117	2427.62	870.629	5.0808	868.716
WT_LB30_st_peak_769	4878437	4878706	270	4878580	666.15	19.4388	1.45349	18.2693
WT_LB30_st_peak_770	4882845	4883640	796	4883098	1809.68	502.729	3.99709	500.991
WT_LB30_st_peak_771	4885172	4885418	247	4885306	706.22	37.7094	1.69341	36.4536
WT_LB30_st_peak_772	4886361	4886851	491	4886639	1516.33	360.35	3.52049	358.696
WT_LB30_st_peak_773	4889213	4889831	619	4889485	3220.76	1462.32	6.62914	1460.17
WT_LB30_st_peak_774	4893115	4893706	592	4893419	2762.4	1114.95	5.7691	1112.94
WT_LB30_st_peak_775	4900536	4901126	591	4900834	2339.35	869.516	5.27105	867.604
WT_LB30_st_peak_776	4901803	4902272	470	4902044	1364.9	229.105	2.78188	227.547
WT_LB30_st_peak_777	4912531	4913028	498	4912800	1153.04	178.436	2.64687	176.929
WT_LB30_st_peak_778	4917669	4918093	425	4917888	1234.52	222.132	2.90029	220.581
WT_LB30_st_peak_779	4919992	4920375	384	4920070	593.49	6.98167	1.24632	5.9298
WT_LB30_st_peak_780	4927011	4927349	339	4927190	893.64	82.3916	2.05664	81.0162
WT_LB30_st_peak_781	4928256	4928733	478	4928451	1195.14	151.829	2.38274	150.352
WT_LB30_st_peak_782	4931014	4931433	420	4931186	918.08	91.996	2.12873	90.6028
WT_LB30_st_peak_783	4935034	4935277	244	4935166	787.03	37.6043	1.64172	36.3489
WT_LB30_st_peak_784	4945075	4945459	385	4945288	854.25	79.349	2.06083	77.9798
WT_LB30_st_peak_785	4953642	4954158	517	4953891	1436.88	276.635	3.03351	275.036
WT_LB30_st_peak_786	4964604	4965135	532	4964871	1409.04	305.403	3.28681	303.783
WT_LB30_st_peak_787	4970658	4971477	820	4971308	936.42	79.9657	1.99451	78.5952
WT_LB30_st_peak_788	4972954	4974080	1127	4973683	5508.5	3361.47	9.99909	3358.87
WT_LB30_st_peak_789	4974351	4974833	483	4974633	907.9	86.932	2.09033	85.5478
WT_LB30_st_peak_790	4976086	4977107	1022	4976519	7297.81	5453.66	14.1176	5450.69
WT_LB30_st_peak_791	4987678	4988290	613	4987971	2458.18	958.818	5.5512	956.865
WT_LB30_st_peak_792	4991879	4992329	451	4992042	800.61	54.5745	1.83434	53.2645
WT_LB30_st_peak_793	4993732	4994003	272	4993863	728.63	37.306	1.6745	36.0516
WT_LB30_st_peak_794	5000432	5001365	934	5000884	6264.97	4117.15	11.2697	4114.4
WT_LB30_st_peak_795	5009478	5009897	420	5009695	998.21	122.593	2.34007	121.153
WT_LB30_st_peak_796	5011038	5011300	263	5011142	704.86	37.3145	1.69104	36.0601
WT_LB30_st_peak_797	5017967	5018322	356	5018177	983.95	95.1053	2.10011	93.7064
WT_LB30_st_peak_798	5024157	5024530	374	5024357	988.03	112.178	2.25291	110.752
WT_LB30_st_peak_799	5028393	5028768	376	5028553	1178.16	170.708	2.5523	169.209
WT_LB30_st_peak_800	5030886	5031579	694	5031291	2143.1	736.511	4.8619	734.66
WT_LB30_st_peak_801	5036510	5037189	680	5036863	3467.94	1682.88	7.21193	1680.67
WT_LB30_st_peak_802	5038000	5038543	544	5038207	1045.75	141.066	2.45664	139.602
WT_LB30_st_peak_803	5055446	5056177	732	5055798	6602.46	4462.69	11.813	4459.87
WT_LB30_st_peak_804	5059758	5060059	302	5059899	950.68	98.4943	2.16259	97.0898
WT_LB30_st_peak_805	5069712	5070141	430	5069924	1492.56	323.48	3.28979	321.848
WT_LB30_st_peak_806	5072384	5072639	256	5072529	707.58	30.7439	1.59949	29.5155
WT_LB30_st_peak_807	5075103	5075559	457	5075368	1212.11	201.354	2.75985	199.823
WT_LB30_st_peak_808	5077381	5077774	394	5077497	718.44	16.8882	1.39427	15.7362
WT_LB30_st_peak_809	5080028	5080471	444	5080210	958.83	105.621	2.22372	104.206
WT_LB30_st_peak_810	5095352	5095739	388	5095551	1317.37	212.886	2.71757	211.343
WT_LB30_st_peak_811	5101799	5103425	1627	5102698	4296.38	1758.9	5.87074	1756.66
WT_LB30_st_peak_812	5112797	5113309	513	5113048	1846.35	501.681	3.92219	499.944
WT_LB30_st_peak_813	5124113	5124361	249	5124155	554.79	7.39125	1.26679	6.33369
WT_LB30_st_peak_814	5138429	5139257	829	5138938	5879.94	3619.43	10.1396	3616.78
WT_LB30_st_peak_815	5142856	5143222	367	5143033	1462.01	254.262	2.84079	252.682
WT_LB30_st_peak_816	5150785	5151293	509	5151058	1421.26	295.36	3.19191	293.747
WT_LB30_st_peak_817	5159057	5159518	462	5159290	1626.34	396.497	3.59174	394.819
WT_LB30_st_peak_818	5164202	5164466	265	5164332	660.04	24.6739	1.53691	23.4753
WT_LB30_st_peak_819	5164918	5165295	378	5165115	860.36	70.1615	1.95764	68.8128
WT_LB30_st_peak_820	5202656	5202959	304	5202842	688.56	26.9941	1.55732	25.7833
WT_LB30_st_peak_821	5204928	5206356	1429	5205909	11971.1	9946.92	17.3508	9943.56
WT_LB30_st_peak_822	5207589	5208097	509	5207850	1314.65	229.505	2.84773	227.946
WT_LB30_st_peak_823	5214154	5215707	1554	5214858	3359.97	1447.3	6.22401	1445.17
WT_LB30_st_peak_824	5223284	5224791	1508	5223562	1476.27	330.317	3.36507	328.681
WT_LB30_st_peak_825	5226051	5226636	586	5226367	2223.23	743.122	4.7324	741.269
WT_LB30_st_peak_826	5228593	5229107	515	5228823	1578.8	385.685	3.59864	384.014
WT_LB30_st_peak_827	5230385	5230987	603	5230641	2236.13	760.171	4.81103	758.31
WT_LB30_st_peak_828	5239073	5239576	504	5239341	1630.41	423.438	3.7767	421.743
WT_LB30_st_peak_829	5264088	5264704	617	5264396	3269.65	1380.71	6.07928	1378.6
WT_LB30_st_peak_830	5264953	5265210	258	5265074	823.02	44.5491	1.7027	43.2694
WT_LB30_st_peak_831	5268360	5268824	465	5268582	1435.52	288.816	3.12288	287.208
WT_LB30_st_peak_832	5274130	5274615	486	5274337	753.07	35.157	1.63051	33.9109
WT_LB30_st_peak_833	5275664	5275985	322	5275790	733.38	34.8792	1.63924	33.6342
WT_LB30_st_peak_834	5276940	5277543	604	5277226	2134.27	723.672	4.79836	721.827
WT_LB30_st_peak_835	5283049	5283445	397	5283247	871.23	70.8771	1.95567	69.5268
WT_LB30_st_peak_836	5291072	5291449	378	5291227	983.95	107.082	2.21227	105.664
WT_LB30_st_peak_837	5310155	5311347	1193	5310502	3441.45	1649.92	7.09784	1647.72
WT_LB30_st_peak_838	5312394	5313443	1050	5312906	9296.27	7322.12	15.5994	7318.94
WT_LB30_st_peak_839	5315321	5316397	1077	5315975	6065.32	4028.72	11.4675	4025.99
WT_LB30_st_peak_840	5318965	5319335	371	5319145	953.39	108.187	2.2529	106.767
WT_LB30_st_peak_841	5336201	5336622	422	5336483	696.03	34.9946	1.66307	33.7492
WT_LB30_st_peak_842	5341233	5341671	439	5341410	1017.9	130.12	2.38995	128.67
WT_LB30_st_peak_843	5348310	5348585	276	5348423	753.07	39.0701	1.67997	37.8093
WT_LB30_st_peak_844	5350626	5351391	766	5351006	6105.39	3704.49	9.91297	3701.83
WT_LB30_st_peak_845	5375101	5375691	591	5375396	2789.56	1076.8	5.49323	1074.81
WT_LB30_st_peak_846	5378237	5378549	313	5378391	861.72	67.9728	1.93435	66.6291
WT_LB30_st_peak_847	5401424	5401863	440	5401619	871.91	71.2957	1.96159	69.9445
WT_LB30_st_peak_848	5404312	5404623	312	5404439	694.67	27.1298	1.55632	25.9184
WT_LB30_st_peak_849	5423687	5424612	926	5424191	7657.71	5437.35	12.8718	5434.38
WT_LB30_st_peak_850	5425095	5425752	658	5425398	1857.22	509.52	3.95365	507.779
WT_LB30_st_peak_851	5430846	5431341	496	5431097	1508.86	334.861	3.34781	333.223
WT_LB30_st_peak_852	5434461	5434786	326	5434638	852.21	71.6347	1.97993	70.2827
WT_LB30_st_peak_853	5435490	5435859	370	5435650	879.38	72.389	1.96513	71.0354
WT_LB30_st_peak_854	5444443	5444700	258	5444583	770.73	44.2443	1.73422	42.9655
WT_LB30_st_peak_855	5448551	5448888	338	5448705	964.26	100.192	2.16426	98.7846
WT_LB30_st_peak_856	5453538	5453779	242	5453670	655.97	26.7243	1.57272	25.5149
WT_LB30_st_peak_857	5459060	5459300	241	5459218	630.84	15.0581	1.39679	13.9204
WT_LB30_st_peak_858	5471770	5472436	667	5472123	3007.54	1297.09	6.22886	1295.01
WT_LB30_st_peak_859	5480916	5481381	466	5481163	1586.95	334.421	3.22755	332.783
WT_LB30_st_peak_860	5493794	5494116	323	5493971	958.83	103.311	2.20144	101.898
WT_LB30_st_peak_861	5495367	5496230	864	5495781	3736.16	1855.17	7.42975	1852.91
WT_LB30_st_peak_862	5496540	5497282	743	5496922	4735.73	2622.57	8.64367	2620.12
WT_LB30_st_peak_863	5497698	5498498	801	5498111	7930.01	5879.81	13.9141	5876.79
WT_LB30_st_peak_864	5503716	5504571	856	5503994	2408.61	771.549	4.54643	769.683
WT_LB30_st_peak_865	5505511	5505791	281	5505633	859.01	51.5555	1.7585	50.2538
WT_LB30_st_peak_866	5507516	5507807	292	5507676	799.25	43.3274	1.70355	42.0517
WT_LB30_st_peak_867	5510449	5510732	284	5510589	880.74	70.1653	1.94197	68.8165
WT_LB30_st_peak_868	5517732	5519949	2218	5519607	3450.28	1536.72	6.4752	1534.55
WT_LB30_st_peak_869	5520266	5520675	410	5520479	978.52	93.494	2.08853	92.098
WT_LB30_st_peak_870	5524258	5524935	678	5524584	4407.75	2389.16	8.38165	2386.76
WT_LB30_st_peak_871	5528643	5529381	739	5529009	4420.65	2528.94	9.06076	2526.51
WT_LB30_st_peak_872	5532533	5533386	854	5532827	2979.02	1125.95	5.3694	1123.94
WT_LB30_st_peak_873	5538080	5538526	447	5538265	1324.16	236.532	2.88706	234.968
WT_LB30_st_peak_874	5539201	5539810	610	5539499	3536.52	1631.83	6.7639	1629.63
WT_LB30_st_peak_875	5544299	5544589	291	5544431	724.55	34.0529	1.63413	32.8113
WT_LB30_st_peak_876	5549739	5550187	449	5549920	1228.41	210.352	2.81219	208.812
WT_LB30_st_peak_877	5565765	5566015	251	5565855	585.35	11.2631	1.34093	10.1602
WT_LB30_st_peak_878	5566525	5567612	1088	5567225	4801.6	2760.7	9.13042	2758.22
WT_LB30_st_peak_879	5567902	5568299	398	5568094	1344.53	240.831	2.89361	239.263
WT_LB30_st_peak_880	5570874	5571926	1053	5571252	5279.66	3327.09	10.5192	3324.49
WT_LB30_st_peak_881	5577742	5578711	970	5578409	2163.47	688.953	4.51873	687.124
WT_LB30_st_peak_882	5591458	5591991	534	5591732	921.48	84.0865	2.04801	82.7079
WT_LB30_st_peak_883	5603407	5603939	533	5603631	1866.72	562.258	4.2912	560.489
WT_LB30_st_peak_884	5610142	5610381	240	5610191	539.85	6.85118	1.25779	5.80116
WT_LB30_st_peak_885	5615797	5616633	837	5616230	7887.91	5737.19	13.4394	5734.19
WT_LB30_st_peak_886	5617371	5619464	2094	5618154	12199.9	10370.5	18.1832	10367.1
WT_LB30_st_peak_887	5624348	5624679	332	5624474	772.77	47.3816	1.77081	46.0926
WT_LB30_st_peak_888	5626815	5627375	561	5627112	1602.57	416.886	3.78201	415.196
WT_LB30_st_peak_889	5631951	5633096	1146	5632811	3400.03	1463.98	6.21761	1461.84
WT_LB30_st_peak_890	5641418	5641744	327	5641588	737.45	40.8188	1.71335	39.5518
WT_LB30_st_peak_891	5647958	5648302	345	5648140	1061.36	115.687	2.21326	114.255
WT_LB30_st_peak_892	5655118	5656606	1489	5655589	4994.45	3168.27	10.6286	3165.7
WT_LB30_st_peak_893	5664767	5665526	760	5665133	2766.47	1095.43	5.6479	1093.43
WT_LB30_st_peak_894	5675932	5676908	977	5676281	3780.3	1966.67	7.91068	1964.38
WT_LB30_st_peak_895	5684200	5684662	463	5684428	1616.15	366.159	3.39738	364.501
WT_LB30_st_peak_896	5687999	5688345	347	5688165	904.5	82.1687	2.04402	80.7939
WT_LB30_st_peak_897	5690336	5691289	954	5690877	8363.25	6184.27	13.8481	6181.2
WT_LB30_st_peak_898	5693544	5693809	266	5693666	744.24	39.8702	1.69618	38.6065
WT_LB30_st_peak_899	5706896	5707489	594	5707201	2199.46	796.683	5.1301	794.805
WT_LB30_st_peak_900	5716079	5717122	1044	5716438	6120.33	4064.26	11.4632	4061.52
WT_LB30_st_peak_901	5724346	5725650	1305	5725417	1143.53	184.15	2.71004	182.636
WT_LB30_st_peak_902	5731368	5731697	330	5731550	818.94	60.704	1.89056	59.378
WT_LB30_st_peak_903	5733668	5734371	704	5734004	2283.66	827.522	5.13408	825.629
WT_LB30_st_peak_904	5736794	5737160	367	5736883	655.97	14.2919	1.37441	13.1607
WT_LB30_st_peak_905	5737408	5737954	547	5737701	2369.23	829.935	4.95863	828.041
WT_LB30_st_peak_906	5747828	5748280	453	5748040	1379.84	254.655	2.95052	253.074
WT_LB30_st_peak_907	5754604	5754846	243	5754721	636.28	14.2723	1.37938	13.1412
WT_LB30_st_peak_908	5756247	5756576	330	5756394	810.11	63.5958	1.92783	62.2627
WT_LB30_st_peak_909	5761278	5761733	456	5761483	1139.46	168.194	2.57885	166.698
WT_LB30_st_peak_910	5765447	5766589	1143	5765760	3482.2	1760.07	7.60523	1757.83
WT_LB30_st_peak_911	5776782	5777056	275	5776933	701.46	26.069	1.53712	24.8631
WT_LB30_st_peak_912	5779231	5779827	597	5779585	2021.55	592.289	4.18747	590.505
WT_LB30_st_peak_913	5781456	5781772	317	5781630	776.16	40.0818	1.67853	38.8174
WT_LB30_st_peak_914	5782927	5783438	512	5783179	1331.63	243.111	2.92885	241.541
WT_LB30_st_peak_915	5786926	5788004	1079	5787706	2264.65	766.036	4.78996	764.172
WT_LB30_st_peak_916	5803210	5804105	896	5803688	7405.78	5037.62	11.9464	5034.7
WT_LB30_st_peak_917	5806504	5807015	512	5806813	1023.34	122.491	2.31187	121.05
WT_LB30_st_peak_918	5817392	5817635	244	5817544	588.06	11.8003	1.34996	10.6923
WT_LB30_st_peak_919	5818668	5819467	800	5818993	3821.05	2111.62	8.60821	2109.29
WT_LB30_st_peak_920	5825703	5825964	262	5825813	781.59	45.4616	1.74117	44.1788
WT_LB30_st_peak_921	5834196	5834487	292	5834338	808.76	56.9444	1.85563	55.6282
WT_LB30_st_peak_922	5836415	5837070	656	5836749	2226.62	808.651	5.14515	806.767
WT_LB30_st_peak_923	5839230	5839770	541	5839487	1966.55	619.52	4.47169	617.723
WT_LB30_st_peak_924	5840934	5841184	251	5841064	738.81	40.9253	1.71486	39.6579
WT_LB30_st_peak_925	5843540	5843850	311	5843689	861.04	70.7924	1.96277	69.4423
WT_LB30_st_peak_926	5861146	5861446	301	5861270	751.04	39.1548	1.68221	37.8936
WT_LB30_st_peak_927	5867292	5867626	335	5867427	807.4	49.704	1.7728	48.4079
WT_LB30_st_peak_928	5868127	5868609	483	5868352	1276.62	226.714	2.87753	225.159
WT_LB30_st_peak_929	5891712	5892153	442	5891914	1039.63	119.311	2.26718	117.875
WT_LB30_st_peak_930	5893579	5894021	443	5893806	990.06	106.757	2.20028	105.339
WT_LB30_st_peak_931	5894421	5895984	1564	5895499	9015.14	7025.59	15.2816	7022.44
WT_LB30_st_peak_932	5899963	5900305	343	5900141	835.92	64.4745	1.9184	63.1393
WT_LB30_st_peak_933	5903865	5904674	810	5904251	5904.39	3935.49	11.534	3932.78
WT_LB30_st_peak_934	5909840	5910235	396	5909954	786.35	48.4498	1.77266	47.1574
WT_LB30_st_peak_935	5911938	5912204	267	5912064	676.34	28.4952	1.5851	27.277
WT_LB30_st_peak_936	5918458	5918724	267	5918607	694.67	23.1916	1.4993	22.0008
WT_LB30_st_peak_937	5919368	5919616	249	5919498	615.22	16.5824	1.4283	15.4327
WT_LB30_st_peak_938	5924138	5924382	245	5924281	716.4	27.4948	1.54947	26.2815
WT_LB30_st_peak_939	5943613	5944272	660	5943956	2390.28	893.385	5.30216	891.462
WT_LB30_st_peak_940	5953558	5954341	784	5953774	1408.36	240.977	2.8131	239.408
WT_LB30_st_peak_941	5995927	5996167	241	5996068	655.97	25.4916	1.55417	24.2888
WT_LB30_st_peak_942	5999979	6000792	814	6000550	1193.78	178.26	2.59735	176.752
WT_LB30_st_peak_943	6007841	6008345	505	6008126	1316.69	256.785	3.05728	255.202
WT_LB30_st_peak_944	6012449	6013162	714	6012814	4183.66	2268.88	8.3861	2266.51
WT_LB30_st_peak_945	6018346	6018613	268	6018456	579.23	10.2421	1.32172	9.14989
WT_LB30_st_peak_946	6023033	6023434	402	6023253	1102.79	146.563	2.43879	145.093
WT_LB30_st_peak_947	6044043	6044530	488	6044354	564.97	5.90902	1.22771	4.87393
WT_LB30_st_peak_948	6050378	6051275	898	6050733	3200.39	1500.88	6.89955	1498.73
WT_LB30_st_peak_949	6054231	6054702	472	6054602	713.69	29.634	1.58117	28.4106
WT_LB30_st_peak_950	6055681	6056278	598	6055946	3023.83	1282.75	6.11078	1280.67
WT_LB30_st_peak_951	6066953	6067753	801	6067337	5723.08	3486.58	9.97227	3483.95
WT_LB30_st_peak_952	6068993	6069512	520	6069274	1923.09	533.593	3.99188	531.839
WT_LB30_st_peak_953	6078064	6078329	266	6078204	750.36	29.6967	1.56207	28.473
WT_LB30_st_peak_954	6078618	6079320	703	6078805	941.17	98.9594	2.17493	97.5542
WT_LB30_st_peak_955	6084114	6084410	297	6084213	715.05	33.9213	1.63664	32.6801
WT_LB30_st_peak_956	6095721	6096513	793	6096157	7972.79	5950.61	14.088	5947.58
WT_LB30_st_peak_957	6099559	6100380	822	6099952	4626.41	2659.69	9.12703	2657.24
WT_LB30_st_peak_958	6102028	6102915	888	6102498	6196.38	4081.33	11.3091	4078.59
WT_LB30_st_peak_959	6107168	6107710	543	6107466	1608	372.438	3.4528	370.776
WT_LB30_st_peak_960	6114367	6114635	269	6114480	716.4	31.0877	1.59871	29.8578
WT_LB30_st_peak_961	6117760	6118074	315	6117934	698.75	23.6858	1.50483	22.4923
WT_LB30_st_peak_962	6126517	6127163	647	6126846	3115.51	1457.76	6.87971	1455.62
WT_LB30_st_peak_963	6129657	6130886	1230	6130422	3997.6	2257.32	8.88578	2254.96
WT_LB30_st_peak_964	6133788	6134076	289	6133941	744.24	35.5683	1.64136	34.3207
WT_LB30_st_peak_965	6139202	6139446	245	6139295	691.28	29.2617	1.5873	28.0399
WT_LB30_st_peak_966	6141431	6142118	688	6141765	2914.51	1328.3	6.65641	1326.21
WT_LB30_st_peak_967	6146791	6147587	797	6147340	1453.18	326.416	3.37397	324.783
WT_LB30_st_peak_968	6154919	6155361	443	6155143	1205.32	172.657	2.5374	171.155
WT_LB30_st_peak_969	6167309	6168177	869	6167489	1270.51	180.113	2.52467	178.604
WT_LB30_st_peak_970	6177978	6178424	447	6178198	1142.17	153.066	2.44791	151.587
WT_LB30_st_peak_971	6182816	6183082	267	6182914	632.2	18.8385	1.45901	17.6729
WT_LB30_st_peak_972	6186317	6186677	361	6186491	1127.91	141.192	2.36669	139.728
WT_LB30_st_peak_973	6187339	6187686	348	6187509	909.93	64.5395	1.86285	63.2041
WT_LB30_st_peak_974	6200315	6201066	752	6200908	847.46	67.6168	1.94156	66.274
WT_LB30_st_peak_975	6211140	6211414	275	6211278	696.71	27.3404	1.55834	26.1279
WT_LB30_st_peak_976	6213654	6214182	529	6213935	1965.87	426.957	3.30011	425.26
WT_LB30_st_peak_977	6228126	6228570	445	6228319	742.21	44.8561	1.76019	43.5753
WT_LB30_st_peak_978	6253241	6253538	298	6253391	575.84	9.61068	1.311	8.52558
WT_LB30_st_peak_979	6255014	6255305	292	6255130	844.75	58.955	1.85065	57.6335
WT_LB30_st_peak_980	6261466	6262990	1525	6261920	18790.8	17880.9	23.2572	17877.1
WT_LB30_st_peak_981	6266221	6266697	477	6266425	1289.53	230.478	2.88892	228.919
WT_LB30_st_peak_982	6267120	6267948	829	6267671	1038.28	133.444	2.39465	131.99
WT_LB30_st_peak_983	6270352	6271270	919	6270683	2761.72	1177.34	6.14342	1175.3
WT_LB30_st_peak_984	6285449	6286017	569	6285672	901.79	75.7326	1.98202	74.3714
WT_LB30_st_peak_985	6292417	6292726	310	6292605	687.88	28.1929	1.57577	26.9762
WT_LB30_st_peak_986	6297554	6298289	736	6297957	3133.84	1420.18	6.61359	1418.05
WT_LB30_st_peak_987	6300480	6301059	580	6300821	984.63	104.826	2.18939	103.411
WT_LB30_st_peak_988	6306333	6306765	433	6306533	878.7	84.7402	2.0954	83.3603
WT_LB30_st_peak_989	6308822	6310034	1213	6309745	827.77	71.8973	2.00681	70.5448
WT_LB30_st_peak_990	6319230	6319492	263	6319321	605.72	11.0402	1.33052	9.93943
WT_LB30_st_peak_991	6320449	6320909	461	6320662	880.74	84.4763	2.09078	83.0969
WT_LB30_st_peak_992	6324687	6325892	1206	6325031	1033.52	125.629	2.33001	124.184
WT_LB30_st_peak_993	6327141	6328154	1014	6327716	2651.71	1090.84	5.89492	1088.84
WT_LB30_st_peak_994	6334193	6335909	1717	6335385	6638.45	4683.11	12.7193	4680.26
WT_LB30_st_peak_995	6336355	6337122	768	6336872	538.49	6.93949	1.25945	5.88822
WT_LB30_st_peak_996	6340499	6341034	536	6340650	764.62	46.0487	1.76004	44.764
WT_LB30_st_peak_997	6342458	6343239	782	6342924	673.62	28.4842	1.58735	27.2661
WT_LB30_st_peak_998	6343551	6344491	941	6344072	5353.67	3403	10.6667	3400.39
WT_LB30_st_peak_999	6345604	6346668	1065	6346411	985.99	121.284	2.34439	119.845
WT_LB30_st_peak_1000	6347078	6347550	473	6347217	516.08	5.79867	1.23443	4.76547
WT_LB30_st_peak_1001	6351525	6353555	2031	6353181	1912.9	566.06	4.22494	564.289
WT_LB30_st_peak_1002	6354814	6355055	242	6354928	514.05	5.49151	1.2263	4.46353
WT_LB30_st_peak_1003	6359357	6360066	710	6359951	634.24	17.7741	1.44045	16.6157
WT_LB30_st_peak_1004	6360410	6362108	1699	6361378	2223.91	815.509	5.19838	813.622
WT_LB30_st_peak_1005	6365785	6367083	1299	6366964	653.93	21.3018	1.49055	20.1213
WT_LB30_st_peak_1006	6368231	6371166	2936	6369381	3945.31	2051.86	7.90844	2049.55
WT_LB30_st_peak_1007	6371572	6383783	12212	6380292	8304.85	6218.46	14.1738	6215.39

## Sheet: WT_M9_37_log
name	start	end	length	abs_summit	pileup	-log10(pvalue)	fold_enrichment	-log10(qvalue)
WT_M937_log_peak_1	10	53336	53327	3577	33325.5	29763	20.2101	29758.2
WT_M937_log_peak_2	54249	54551	303	54355	595.4	7.58242	1.25953	6.34897
WT_M937_log_peak_3	55970	65816	9847	57618	2824.63	1114.83	5.62874	1112.6
WT_M937_log_peak_4	66288	112125	45838	80106	1614.48	425.078	3.81909	423
WT_M937_log_peak_5	112509	123616	11108	121047	1090.02	113.141	2.16473	111.385
WT_M937_log_peak_6	123941	158049	34109	147470	6856.18	2151.13	4.47013	2148.82
WT_M937_log_peak_7	158375	158739	365	158519	568.8	16.1748	1.44411	14.8325
WT_M937_log_peak_8	159030	161588	2559	161199	691.34	29.556	1.59159	28.0921
WT_M937_log_peak_9	161859	163830	1972	162116	570.01	17.8365	1.47166	16.4758
WT_M937_log_peak_10	164525	165044	520	164823	509.54	7.34042	1.27836	6.11068
WT_M937_log_peak_11	165291	166230	940	165982	551.06	8.93563	1.30202	7.68278
WT_M937_log_peak_12	167537	168017	481	167772	511.15	7.25687	1.27463	6.02849
WT_M937_log_peak_13	168690	170253	1564	169964	508.73	8.54918	1.30928	7.30161
WT_M937_log_peak_14	173745	173978	234	173796	485.75	5.27167	1.22918	4.07877
WT_M937_log_peak_15	175669	175985	317	175836	479.3	3.8918	1.18594	2.72918
WT_M937_log_peak_16	176383	176872	490	176543	476.08	5.26437	1.22968	4.07162
WT_M937_log_peak_17	177637	178320	684	177776	507.12	7.59431	1.2844	6.36068
WT_M937_log_peak_18	178730	179346	617	178874	488.58	3.49761	1.17123	2.34458
WT_M937_log_peak_19	180825	181194	370	180953	551.06	10.2105	1.33026	8.94103
WT_M937_log_peak_20	182921	183307	387	183174	472.05	3.51773	1.17382	2.36411
WT_M937_log_peak_21	186204	186666	463	186451	528.08	11.0423	1.35721	9.7613
WT_M937_log_peak_22	190454	191069	616	190753	480.11	6.38611	1.261	5.17221
WT_M937_log_peak_23	192507	192875	369	192688	459.95	4.18341	1.20203	3.01386
WT_M937_log_peak_24	193488	194071	584	193735	1560.46	331.848	3.24628	329.831
WT_M937_log_peak_25	200612	201205	594	200947	1652.77	413.459	3.6669	411.387
WT_M937_log_peak_26	213372	213691	320	213543	815.1	41.4951	1.67233	39.9553
WT_M937_log_peak_27	222067	222352	286	222235	674.01	34.788	1.67496	33.2899
WT_M937_log_peak_28	236674	237408	735	237222	1033.99	162.137	2.66846	160.308
WT_M937_log_peak_29	247462	247980	519	247718	2067.18	543.064	3.81582	540.941
WT_M937_log_peak_30	271002	271300	299	271164	805.02	51.2525	1.79116	49.6668
WT_M937_log_peak_31	278122	278350	229	278224	638.94	24.0876	1.54202	22.6651
WT_M937_log_peak_32	285071	285580	510	285332	1417.35	272.773	3.03067	270.811
WT_M937_log_peak_33	285832	286256	425	286053	1077.12	172.143	2.69531	170.304
WT_M937_log_peak_34	287149	287450	302	287285	932.41	87.287	2.06964	85.5819
WT_M937_log_peak_35	299750	300279	530	299995	2254.62	665.278	4.21612	663.123
WT_M937_log_peak_36	325783	326257	475	326023	2885.5	854.346	4.2324	852.155
WT_M937_log_peak_37	352936	353399	464	353180	1814.82	367.533	3.14157	365.488
WT_M937_log_peak_38	373313	373631	319	373444	880	81.0701	2.05361	79.3792
WT_M937_log_peak_39	396961	397373	413	397175	1563.28	304.329	3.05524	302.336
WT_M937_log_peak_40	415166	415456	291	415307	913.06	82.6971	2.0403	81.0022
WT_M937_log_peak_41	433244	433693	450	433527	1023.11	155.651	2.6192	153.831
WT_M937_log_peak_42	464800	465043	244	464912	815.91	74.9232	2.05253	73.2489
WT_M937_log_peak_43	485484	485869	386	485675	1407.68	225.963	2.709	224.059
WT_M937_log_peak_44	487818	488179	362	487998	1108.16	180.389	2.72522	178.54
WT_M937_log_peak_45	506563	507189	627	506763	1423.4	288.424	3.13744	286.447
WT_M937_log_peak_46	538356	538660	305	538515	678.04	56.9628	1.97395	55.3521
WT_M937_log_peak_47	547490	547804	315	547646	828	81.1164	2.10941	79.4253
WT_M937_log_peak_48	552621	553214	594	552919	1404.86	299.856	3.2543	297.868
WT_M937_log_peak_49	612096	612332	237	612201	624.02	44.0419	1.84918	42.4888
WT_M937_log_peak_50	615839	616159	321	616024	802.2	53.6533	1.82131	52.0572
WT_M937_log_peak_51	620608	621083	476	620843	2652.9	753.953	4.08293	751.781
WT_M937_log_peak_52	635775	636014	240	635885	682.88	56.874	1.97083	55.2636
WT_M937_log_peak_53	659894	660161	268	660025	973.52	117.436	2.32029	115.672
WT_M937_log_peak_54	703474	703708	235	703587	634.5	45.0633	1.85553	43.5053
WT_M937_log_peak_55	708914	709182	269	709058	687.71	65.1102	2.07444	63.4676
WT_M937_log_peak_56	713667	714099	433	713887	2074.43	553.344	3.86486	551.219
WT_M937_log_peak_57	714900	715158	259	715033	744.15	59.9945	1.94556	58.372
WT_M937_log_peak_58	802935	803174	240	803041	821.95	83.0674	2.13754	81.3716
WT_M937_log_peak_59	808257	808481	225	808363	668.77	45.8458	1.83498	44.2842
WT_M937_log_peak_60	815998	816286	289	816161	973.93	110.694	2.25677	108.942
WT_M937_log_peak_61	818732	818987	256	818860	746.97	64.8521	2.00529	63.2105
WT_M937_log_peak_62	829115	829523	409	829326	1435.49	330.441	3.43659	328.425
WT_M937_log_peak_63	834963	835243	281	835109	701.02	55.3559	1.92862	53.752
WT_M937_log_peak_64	840225	840556	332	840395	1010.21	136.944	2.46036	135.148
WT_M937_log_peak_65	840995	841458	464	841074	711.1	43.5916	1.76699	42.041
WT_M937_log_peak_66	862223	862572	350	862407	1036.01	175.397	2.78765	173.554
WT_M937_log_peak_67	871643	871863	221	871761	628.46	45.5039	1.86782	43.9439
WT_M937_log_peak_68	904170	904564	395	904375	1513.7	274.466	2.91849	272.502
WT_M937_log_peak_69	915719	916079	361	915909	1064.63	183.253	2.81912	181.4
WT_M937_log_peak_70	928912	929653	742	929373	3765.1	1659.22	6.39405	1656.93
WT_M937_log_peak_71	946014	946353	340	946178	1558.44	332.783	3.25562	330.765
WT_M937_log_peak_72	1001197	1001658	462	1001529	891.29	89.3812	2.12957	87.6714
WT_M937_log_peak_73	1006965	1007282	318	1007134	848.56	122.639	2.54359	120.866
WT_M937_log_peak_74	1011840	1012119	280	1011968	911.04	134.154	2.56913	132.363
WT_M937_log_peak_75	1012847	1013225	379	1013062	1612.46	327.541	3.14515	325.527
WT_M937_log_peak_76	1028461	1028711	251	1028588	755.03	75.6017	2.12369	73.9256
WT_M937_log_peak_77	1034787	1035080	294	1034923	850.98	118.8	2.49846	117.034
WT_M937_log_peak_78	1066893	1067185	293	1067040	686.91	75.2527	2.21192	73.5775
WT_M937_log_peak_79	1083402	1083645	244	1083517	657.88	60.274	2.04622	58.6502
WT_M937_log_peak_80	1086498	1086860	363	1086673	950.14	163.515	2.81403	161.685
WT_M937_log_peak_81	1087404	1087728	325	1087571	947.72	111.95	2.29715	110.196
WT_M937_log_peak_82	1133938	1134569	632	1134256	8791.94	4622.61	8.04478	4620.22
WT_M937_log_peak_83	1173109	1173444	336	1173282	1046.08	171.37	2.7339	169.532
WT_M937_log_peak_84	1195609	1196035	427	1195806	946.11	180.815	3.0067	178.966
WT_M937_log_peak_85	1203472	1203800	329	1203624	897.74	121.274	2.45557	119.503
WT_M937_log_peak_86	1214796	1215075	280	1214916	718.75	68.4147	2.08022	66.7605
WT_M937_log_peak_87	1244090	1244372	283	1244220	700.21	69.3055	2.11208	67.6481
WT_M937_log_peak_88	1254218	1254601	384	1254404	1006.98	204.739	3.14013	202.862
WT_M937_log_peak_89	1256207	1256501	295	1256350	780.43	97.349	2.35371	95.6226
WT_M937_log_peak_90	1265463	1265863	401	1265674	1237.16	240.765	3.04966	238.841
WT_M937_log_peak_91	1266951	1267394	444	1267167	1337.13	312.862	3.47567	310.861
WT_M937_log_peak_92	1275580	1275855	276	1275729	630.47	45.2915	1.86275	43.7324
WT_M937_log_peak_93	1285332	1285666	335	1285492	844.12	113.857	2.44963	112.099
WT_M937_log_peak_94	1291501	1291804	304	1291642	736.09	89.2286	2.31789	87.5192
WT_M937_log_peak_95	1293469	1293707	239	1293577	559.12	34.2715	1.76139	32.7769
WT_M937_log_peak_96	1320492	1320883	392	1320691	1182.74	249.699	3.22545	247.764
WT_M937_log_peak_97	1326173	1326400	228	1326292	522.84	37.2367	1.85421	35.7218
WT_M937_log_peak_98	1327760	1328122	363	1327945	996.1	200.699	3.11593	198.827
WT_M937_log_peak_99	1329320	1329568	249	1329448	623.22	63.631	2.13773	61.9941
WT_M937_log_peak_100	1331948	1332178	231	1332083	514.78	31.7899	1.76636	30.3111
WT_M937_log_peak_101	1344514	1345112	599	1344820	7080.32	3195.85	6.5934	3193.51
WT_M937_log_peak_102	1347637	1347898	262	1347761	647.4	65.6265	2.13291	63.9819
WT_M937_log_peak_103	1358909	1359214	306	1359042	711.9	83.5452	2.28494	81.8483
WT_M937_log_peak_104	1368845	1369122	278	1369003	624.83	64.9696	2.15803	63.3275
WT_M937_log_peak_105	1370764	1371140	377	1370957	915.47	160.426	2.84619	158.599
WT_M937_log_peak_106	1416017	1416468	452	1416257	2124.42	530.451	3.66451	528.332
WT_M937_log_peak_107	1419923	1420358	436	1420137	1550.38	409.869	3.83057	407.799
WT_M937_log_peak_108	1426806	1427174	369	1427003	815.5	120.69	2.57572	118.92
WT_M937_log_peak_109	1477778	1478195	418	1477989	1441.14	337.971	3.48342	335.948
WT_M937_log_peak_110	1484647	1484938	292	1484793	696.99	76.0708	2.20882	74.3934
WT_M937_log_peak_111	1500578	1501556	979	1500837	2157.07	737.742	4.83872	735.573
WT_M937_log_peak_112	1507086	1507404	319	1507248	637.33	82.4117	2.39073	80.7175
WT_M937_log_peak_113	1509299	1509647	349	1509452	916.68	133.477	2.55622	131.687
WT_M937_log_peak_114	1528061	1528567	507	1528311	2448.52	903.707	5.23402	901.51
WT_M937_log_peak_115	1535134	1535561	428	1535351	1009.4	221.796	3.31279	219.897
WT_M937_log_peak_116	1539482	1539871	390	1539668	1040.84	202.299	3.04633	200.424
WT_M937_log_peak_117	1555238	1555500	263	1555365	589.76	61.3113	2.15605	59.6834
WT_M937_log_peak_118	1594852	1595220	369	1595037	1056.97	244.648	3.44615	242.719
WT_M937_log_peak_119	1615626	1616103	478	1615853	2408.61	897.083	5.28424	894.888
WT_M937_log_peak_120	1643796	1644035	240	1643916	543.4	43.3032	1.93049	41.754
WT_M937_log_peak_121	1662931	1663183	253	1663062	617.98	60.1962	2.09822	58.5729
WT_M937_log_peak_122	1676176	1676786	611	1676460	3289.42	1472.72	6.51568	1470.46
WT_M937_log_peak_123	1757900	1758166	267	1758046	595.4	56.9255	2.07805	55.315
WT_M937_log_peak_124	1766735	1767121	387	1766880	610.72	57.48	2.06662	55.8673
WT_M937_log_peak_125	1800011	1800248	238	1800130	495.43	39.6748	1.93163	38.1447
WT_M937_log_peak_126	1802683	1803042	360	1802860	878.39	135.792	2.64081	133.998
WT_M937_log_peak_127	1806955	1807416	462	1807191	1632.62	513.793	4.46343	511.678
WT_M937_log_peak_128	1865115	1865342	228	1865196	560.73	34.1856	1.76092	32.6915
WT_M937_log_peak_129	1869412	1870209	798	1869627	1052.53	246.778	3.47701	244.847
WT_M937_log_peak_130	1882691	1882926	236	1882812	429.72	28.4473	1.80218	26.9912
WT_M937_log_peak_131	1931739	1932133	395	1931935	953.37	186.862	3.05887	185.006
WT_M937_log_peak_132	1949773	1950207	435	1949983	1162.18	277.356	3.52479	275.39
WT_M937_log_peak_133	1991048	1991460	413	1991258	1254.9	300.304	3.53774	298.316
WT_M937_log_peak_134	2003990	2004279	290	2004101	643.37	69.3634	2.19174	67.7059
WT_M937_log_peak_135	2041655	2041967	313	2041788	703.84	80.6807	2.2591	78.9909
WT_M937_log_peak_136	2044108	2044503	396	2044308	746.17	159.306	3.23449	157.481
WT_M937_log_peak_137	2058229	2058597	369	2058430	928.37	196.82	3.22699	194.952
WT_M937_log_peak_138	2058926	2059386	461	2059147	1229.1	303.286	3.61794	301.294
WT_M937_log_peak_139	2063462	2063818	357	2063653	608.7	73.3599	2.30948	71.6899
WT_M937_log_peak_140	2071517	2072045	529	2071775	1100.91	263.162	3.53176	261.211
WT_M937_log_peak_141	2081426	2081788	363	2081641	873.55	143.966	2.74154	142.161
WT_M937_log_peak_142	2116553	2116872	320	2116716	561.94	70.54	2.35541	68.8784
WT_M937_log_peak_143	2136893	2137756	864	2137372	979.17	228.768	3.46349	226.859
WT_M937_log_peak_144	2216642	2216990	349	2216813	661.51	104.818	2.67142	103.077
WT_M937_log_peak_145	2217583	2217851	269	2217718	418.84	31.4147	1.88268	29.9384
WT_M937_log_peak_146	2221887	2222147	261	2221991	650.22	65.6287	2.12819	63.9841
WT_M937_log_peak_147	2238426	2238810	385	2238557	535.74	70.6364	2.41191	68.9745
WT_M937_log_peak_148	2274219	2274667	449	2274421	921.12	211.388	3.41525	209.502
WT_M937_log_peak_149	2284041	2285106	1066	2284270	1544.33	527.986	4.82917	525.867
WT_M937_log_peak_150	2303117	2303463	347	2303302	678.44	94.603	2.4888	92.8819
WT_M937_log_peak_151	2310355	2310722	368	2310552	891.69	186.693	3.19961	184.837
WT_M937_log_peak_152	2330988	2331373	386	2331185	922.73	189.01	3.15266	187.151
WT_M937_log_peak_153	2334534	2335043	510	2334723	1021.09	260.011	3.70323	258.063
WT_M937_log_peak_154	2358406	2358676	271	2358538	563.56	64.9851	2.25822	63.343
WT_M937_log_peak_155	2374779	2375174	396	2374955	813.89	169.246	3.18316	167.409
WT_M937_log_peak_156	2378198	2378517	320	2378352	574.44	85.2287	2.56893	83.528
WT_M937_log_peak_157	2385395	2385648	254	2385513	448.26	40.2011	2.01482	38.6681
WT_M937_log_peak_158	2391654	2392028	375	2391836	825.98	194.878	3.48938	193.012
WT_M937_log_peak_159	2397569	2397856	288	2397712	561.54	77.3268	2.46728	75.646
WT_M937_log_peak_160	2412727	2413012	286	2412885	666.75	91.7857	2.47316	90.0703
WT_M937_log_peak_161	2428232	2428627	396	2428419	782.04	145.969	2.95488	144.161
WT_M937_log_peak_162	2433082	2433500	419	2433290	885.64	198.5	3.3585	196.63
WT_M937_log_peak_163	2439979	2440265	287	2440129	540.58	50.6702	2.05923	49.0871
WT_M937_log_peak_164	2442535	2442917	383	2442724	792.93	180.304	3.39285	178.455
WT_M937_log_peak_165	2492206	2492661	456	2492429	1282.71	326.282	3.71015	324.269
WT_M937_log_peak_166	2521184	2521457	274	2521304	401.5	32.5808	1.93511	31.0971
WT_M937_log_peak_167	2551345	2551685	341	2551514	909.83	208.128	3.41135	206.247
WT_M937_log_peak_168	2606592	2606826	235	2606694	458.34	37.1763	1.93815	35.6619
WT_M937_log_peak_169	2626360	2626612	253	2626492	477.69	43.762	2.03699	42.2105
WT_M937_log_peak_170	2632899	2633140	242	2633022	518.81	37.853	1.86982	36.3341
WT_M937_log_peak_171	2651901	2652249	349	2652095	648.61	103.63	2.68435	101.891
WT_M937_log_peak_172	2652545	2652934	390	2652738	975.54	232.02	3.51273	230.108
WT_M937_log_peak_173	2679959	2680229	271	2680089	437.38	40.393	2.03898	38.859
WT_M937_log_peak_174	2687298	2687580	283	2687445	476.89	52.7745	2.21243	51.1821
WT_M937_log_peak_175	2689721	2690057	337	2689895	558.72	72.4108	2.39196	70.7435
WT_M937_log_peak_176	2717463	2717804	342	2717630	556.3	97.4588	2.82893	95.7322
WT_M937_log_peak_177	2723083	2723456	374	2723263	833.64	200.356	3.53662	198.484
WT_M937_log_peak_178	2735361	2737620	2260	2735888	852.59	61.5014	1.87191	59.8727
WT_M937_log_peak_179	2744893	2747026	2134	2746132	845.74	72.964	2.00174	71.2951
WT_M937_log_peak_180	2760628	2761086	459	2760870	1344.39	351.167	3.78983	349.134
WT_M937_log_peak_181	2782536	2782930	395	2782736	838.88	214.624	3.7163	212.734
WT_M937_log_peak_182	2868585	2868810	226	2868689	419.24	30.9211	1.86773	29.4478
WT_M937_log_peak_183	2887034	2887916	883	2887719	1031.98	270.569	3.7977	268.61
WT_M937_log_peak_184	2914586	2915105	520	2914835	1497.98	515.826	4.86681	513.711
WT_M937_log_peak_185	2956893	2957534	642	2957040	1171.05	263.005	3.36796	261.055
WT_M937_log_peak_186	2986965	2987406	442	2987215	700.61	183.154	3.77212	181.302
WT_M937_log_peak_187	2989106	2989418	313	2989272	496.23	66.4735	2.42554	64.8259
WT_M937_log_peak_188	3006854	3007266	413	3007069	821.15	167.598	3.13796	165.763
WT_M937_log_peak_189	3012689	3012973	285	3012840	529.29	67.4614	2.36737	65.8105
WT_M937_log_peak_190	3018804	3019364	561	3019072	1751.94	778.867	6.44463	776.691
WT_M937_log_peak_191	3026438	3026794	357	3026637	894.11	211.809	3.49652	209.923
WT_M937_log_peak_192	3032192	3032492	301	3032299	364.01	27.6662	1.88151	26.2154
WT_M937_log_peak_193	3053268	3053753	486	3053499	1150.49	432.116	5.30641	430.035
WT_M937_log_peak_194	3059822	3060165	344	3060005	488.17	65.2473	2.42165	63.6041
WT_M937_log_peak_195	3077842	3078153	312	3078002	424.88	57.5055	2.43795	55.8927
WT_M937_log_peak_196	3081250	3081643	394	3081459	830.01	136.465	2.7336	134.669
WT_M937_log_peak_197	3096798	3097196	399	3096972	543.4	63.932	2.27782	62.2939
WT_M937_log_peak_198	3097736	3098006	271	3097861	353.94	35.691	2.11271	34.1868
WT_M937_log_peak_199	3126283	3126713	431	3126495	735.69	179.652	3.57614	177.804
WT_M937_log_peak_200	3142577	3142931	355	3142835	331.76	23.2111	1.82837	21.7966
WT_M937_log_peak_201	3152397	3152857	461	3152706	565.97	84.2664	2.57715	82.5679
WT_M937_log_peak_202	3154438	3154761	324	3154564	809.46	178.986	3.32154	177.138
WT_M937_log_peak_203	3160776	3161419	644	3161109	2388.05	1119.46	6.88488	1117.24
WT_M937_log_peak_204	3165584	3165945	362	3165775	674.41	111.204	2.73446	109.451
WT_M937_log_peak_205	3189115	3189356	242	3189240	331.36	24.3264	1.85676	22.9018
WT_M937_log_peak_206	3204426	3204744	319	3204563	410.37	41.6812	2.12047	40.1405
WT_M937_log_peak_207	3230968	3231410	443	3231182	807.04	185.162	3.40944	183.308
WT_M937_log_peak_208	3241537	3241810	274	3241660	376.51	35.4844	2.05168	33.9815
WT_M937_log_peak_209	3245767	3246216	450	3245986	1006.98	289.008	4.09749	287.03
WT_M937_log_peak_210	3252403	3252754	352	3252572	715.53	129.734	2.90093	127.949
WT_M937_log_peak_211	3255492	3255932	441	3255711	685.3	169.899	3.61208	168.062
WT_M937_log_peak_212	3256686	3257027	342	3256863	445.04	62.3764	2.478	60.7444
WT_M937_log_peak_213	3273187	3273592	406	3273388	696.18	159.485	3.40088	157.659
WT_M937_log_peak_214	3332185	3333184	1000	3332771	954.98	298.825	4.42583	296.838
WT_M937_log_peak_215	3333874	3334406	533	3334157	1467.34	529.57	5.0984	527.45
WT_M937_log_peak_216	3345022	3345436	415	3345231	1626.57	346.099	3.24864	344.069
WT_M937_log_peak_217	3347096	3347755	660	3347482	2310.66	986.365	6.14802	984.159
WT_M937_log_peak_218	3354483	3354809	327	3354595	371.27	24.7277	1.7984	23.2996
WT_M937_log_peak_219	3387831	3388573	743	3388001	637.73	101.835	2.68373	100.099
WT_M937_log_peak_220	3414189	3414482	294	3414302	434.56	33.9386	1.91034	32.4461
WT_M937_log_peak_221	3502900	3503421	522	3503146	1496.36	511.784	4.83021	509.67
WT_M937_log_peak_222	3505673	3506124	452	3505904	923.13	237.159	3.72635	235.24
WT_M937_log_peak_223	3520355	3520582	228	3520484	437.38	32.426	1.87342	30.9432
WT_M937_log_peak_224	3522293	3522690	398	3522479	1104.94	308.785	4.00703	306.788
WT_M937_log_peak_225	3523479	3523909	431	3523698	730.44	159.958	3.2948	158.132
WT_M937_log_peak_226	3539586	3540009	424	3539812	725.2	144.977	3.09023	143.171
WT_M937_log_peak_227	3547305	3547760	456	3547525	908.62	279.54	4.35226	277.572
WT_M937_log_peak_228	3566475	3566940	466	3566721	870.73	204.176	3.47302	202.299
WT_M937_log_peak_229	3590065	3591004	940	3590352	1995.42	821.311	5.88915	819.126
WT_M937_log_peak_230	3594676	3595050	375	3594878	755.84	160.984	3.23436	159.157
WT_M937_log_peak_231	3602226	3602560	335	3602376	585.32	64.0802	2.20422	62.4415
WT_M937_log_peak_232	3666299	3666747	449	3666540	789.7	193.9	3.5941	192.035
WT_M937_log_peak_233	3698775	3699213	439	3699019	929.58	266.038	4.08151	264.084
WT_M937_log_peak_234	3721249	3721549	301	3721384	433.35	39.1509	2.02023	37.6238
WT_M937_log_peak_235	3734625	3734866	242	3734752	412.39	29.7682	1.85375	28.3027
WT_M937_log_peak_236	3741371	3741770	400	3741592	766.73	159.822	3.18558	157.996
WT_M937_log_peak_237	3753950	3754286	337	3754124	499.06	68.9144	2.46333	67.2584
WT_M937_log_peak_238	3755953	3756316	364	3756131	711.5	135.505	2.99369	133.711
WT_M937_log_peak_239	3758256	3758737	482	3758481	991.26	247.667	3.64802	245.735
WT_M937_log_peak_240	3780182	3780429	248	3780311	430.93	39.1227	2.02784	37.5957
WT_M937_log_peak_241	3790992	3791330	339	3791158	610.32	99.7922	2.71696	98.061
WT_M937_log_peak_242	3795998	3796241	244	3796112	405.94	31.3035	1.90158	29.8279
WT_M937_log_peak_243	3813948	3814781	834	3814253	2008.32	820.716	5.84105	818.53
WT_M937_log_peak_244	3819543	3819770	228	3819678	278.96	11.5209	1.55492	10.2332
WT_M937_log_peak_245	3822465	3822932	468	3822678	984.81	244.878	3.63768	242.949
WT_M937_log_peak_246	3831473	3831694	222	3831573	438.19	29.7234	1.81482	28.2582
WT_M937_log_peak_247	3837774	3837998	225	3837875	382.56	27.6422	1.85293	26.1916
WT_M937_log_peak_248	3855596	3856004	409	3855780	806.23	168.574	3.19063	166.738
WT_M937_log_peak_249	3858582	3858830	249	3858694	414.81	25.0087	1.74708	23.5781
WT_M937_log_peak_250	3859812	3860232	421	3860031	830.01	161.978	3.04401	160.15
WT_M937_log_peak_251	3911096	3911947	852	3911749	646.19	128.027	3.06727	126.245
WT_M937_log_peak_252	3939431	3939830	400	3939606	653.05	111.915	2.79507	110.161
WT_M937_log_peak_253	3943283	3943622	340	3943443	623.22	120.781	3.02134	119.011
WT_M937_log_peak_254	3944924	3945150	227	3945037	493.41	39.5065	1.9313	37.9773
WT_M937_log_peak_255	3955462	3955719	258	3955596	485.75	46.2829	2.07129	44.7192
WT_M937_log_peak_256	3958538	3959128	591	3958837	2192.54	991.818	6.58722	989.611
WT_M937_log_peak_257	3960090	3960391	302	3960244	529.69	55.8361	2.1661	54.23
WT_M937_log_peak_258	3973846	3974290	445	3974073	847.75	173.091	3.14352	171.251
WT_M937_log_peak_259	4000085	4000383	299	4000223	542.19	65.2651	2.30165	63.6219
WT_M937_log_peak_260	4017587	4017829	243	4017734	436.17	21.5515	1.6435	20.1526
WT_M937_log_peak_261	4019763	4020026	264	4019877	430.93	39.4334	2.03441	37.9047
WT_M937_log_peak_262	4050542	4050936	395	4050758	823.16	150.007	2.91223	148.194
WT_M937_log_peak_263	4051768	4052203	436	4051982	1102.12	356.048	4.55834	354.011
WT_M937_log_peak_264	4063696	4063916	221	4063812	368.85	19.3998	1.67195	18.0221
WT_M937_log_peak_265	4065675	4066138	464	4065895	992.47	238.045	3.53548	236.124
WT_M937_log_peak_266	4090605	4091178	574	4090894	1689.46	573.951	4.80243	571.821
WT_M937_log_peak_267	4107019	4107284	266	4107155	545.41	72.9683	2.42851	71.2994
WT_M937_log_peak_268	4108483	4108765	283	4108628	515.58	61.1292	2.28577	59.5022
WT_M937_log_peak_269	4148061	4148651	591	4148361	2496.9	1146.35	6.71477	1144.11
WT_M937_log_peak_270	4149807	4150056	250	4149962	435.36	26.8774	1.75953	25.4322
WT_M937_log_peak_271	4180970	4181242	273	4181087	454.31	40.4663	2.01002	38.9319
WT_M937_log_peak_272	4193383	4193926	544	4193648	1734.6	674.781	5.5274	672.625
WT_M937_log_peak_273	4196033	4196494	462	4196264	969.09	215.061	3.33364	213.171
WT_M937_log_peak_274	4196827	4197152	326	4197012	703.84	98.6977	2.49943	96.9688
WT_M937_log_peak_275	4198539	4198922	384	4198739	790.51	134.129	2.787	132.338
WT_M937_log_peak_276	4209118	4209600	483	4209369	1294.4	416.118	4.54527	414.045
WT_M937_log_peak_277	4266146	4266434	289	4266295	740.52	117.507	2.67698	115.743
WT_M937_log_peak_278	4273739	4274114	376	4273933	897.33	203.824	3.38994	201.948
WT_M937_log_peak_279	4276716	4277082	367	4276897	728.03	125.946	2.81477	124.167
WT_M937_log_peak_280	4339098	4339474	377	4339275	1050.92	253.362	3.55379	251.422
WT_M937_log_peak_281	4366175	4366550	376	4366349	841.3	144.447	2.80767	142.641
WT_M937_log_peak_282	4372203	4372606	404	4372404	912.25	182.191	3.09576	180.34
WT_M937_log_peak_283	4384323	4384782	460	4384561	1249.66	316.901	3.70017	314.896
WT_M937_log_peak_284	4408333	4409163	831	4408979	741.73	100.193	2.45126	98.4611
WT_M937_log_peak_285	4409729	4410075	347	4409909	841.3	134.52	2.69106	132.728
WT_M937_log_peak_286	4472491	4472790	300	4472632	597.01	84.3484	2.4998	82.6497
WT_M937_log_peak_287	4506024	4506734	711	4506276	1501.2	446.056	4.23155	443.969
WT_M937_log_peak_288	4511223	4511686	464	4511461	1402.84	413.493	4.20312	411.421
WT_M937_log_peak_289	4531577	4532135	559	4531784	1147.67	251.423	3.31029	249.486
WT_M937_log_peak_290	4551532	4551777	246	4551639	415.21	24.3288	1.72815	22.9042
WT_M937_log_peak_291	4579062	4579414	353	4579225	773.18	142.579	2.93248	140.775
WT_M937_log_peak_292	4595604	4596007	404	4595803	953.37	173.85	2.91856	172.009
WT_M937_log_peak_293	4597136	4597514	379	4597316	948.13	187.126	3.07161	185.269
WT_M937_log_peak_294	4625016	4625468	453	4625219	1294.81	314.6	3.57958	312.598
WT_M937_log_peak_295	4627115	4627401	287	4627241	607.49	64.3286	2.1732	62.689
WT_M937_log_peak_296	4641118	4641380	263	4641253	610.72	50.391	1.96064	48.8091
WT_M937_log_peak_297	4661266	4661700	435	4661487	1529.42	462.309	4.29893	460.215
WT_M937_log_peak_298	4706101	4706371	271	4706241	600.24	56.6405	2.06611	55.0312
WT_M937_log_peak_299	4719821	4720122	302	4719985	828.8	95.4354	2.26723	93.7127
WT_M937_log_peak_300	4777541	4777926	386	4777728	820.34	120.008	2.55869	118.24
WT_M937_log_peak_301	4874506	4874739	234	4874632	515.99	38.5642	1.88682	37.0407
WT_M937_log_peak_302	4889342	4889631	290	4889486	809.86	102.274	2.37093	100.538
WT_M937_log_peak_303	4900691	4900993	303	4900834	721.17	88.92	2.33713	87.2113
WT_M937_log_peak_304	4973416	4973894	479	4973685	1406.47	364.035	3.76329	361.992
WT_M937_log_peak_305	4976300	4976755	456	4976519	1728.16	465.902	3.89449	463.806
WT_M937_log_peak_306	4987856	4988090	235	4987971	573.63	55.0811	2.082	53.4785
WT_M937_log_peak_307	5000685	5001070	386	5000883	1408.89	303.891	3.27881	301.899
WT_M937_log_peak_308	5036746	5036972	227	5036863	649.82	31.5452	1.64765	30.0681
WT_M937_log_peak_309	5055634	5055980	347	5055798	1447.18	308.19	3.24705	306.194
WT_M937_log_peak_310	5101974	5103251	1278	5102698	1268.6	130.307	2.15863	128.522
WT_M937_log_peak_311	5112892	5113225	334	5113049	698.2	87.419	2.35419	85.7135
WT_M937_log_peak_312	5138647	5139146	500	5138938	1839.42	556.976	4.31011	554.849
WT_M937_log_peak_313	5205607	5206214	608	5205907	4067.84	1900.24	6.87303	1897.94
WT_M937_log_peak_314	5214720	5214995	276	5214858	804.21	84.4308	2.17039	82.7319
WT_M937_log_peak_315	5230522	5230777	256	5230640	650.22	70.7231	2.20008	69.0609
WT_M937_log_peak_316	5264252	5264560	309	5264397	887.26	114.913	2.40069	113.154
WT_M937_log_peak_317	5310321	5310637	317	5310500	821.15	102.018	2.34899	100.282
WT_M937_log_peak_318	5312637	5313146	510	5312907	1839.42	501.34	3.93251	499.229
WT_M937_log_peak_319	5315754	5316200	447	5315976	1739.44	472.425	3.91992	470.326
WT_M937_log_peak_320	5350800	5351176	377	5351007	1572.15	364.78	3.45747	362.737
WT_M937_log_peak_321	5375252	5375544	293	5375397	837.27	91.5659	2.2118	89.8511
WT_M937_log_peak_322	5423958	5424401	444	5424190	1627.38	337.904	3.19289	335.881
WT_M937_log_peak_323	5471990	5472275	286	5472122	827.19	104.264	2.36626	102.524
WT_M937_log_peak_324	5495584	5495987	404	5495781	1164.2	212.892	2.92763	211.005
WT_M937_log_peak_325	5496736	5497115	380	5496921	1216.6	185.772	2.62981	183.916
WT_M937_log_peak_326	5497870	5498353	484	5498110	2454.17	814.805	4.70338	812.621
WT_M937_log_peak_327	5503839	5504147	309	5503994	880	106.355	2.31842	104.611
WT_M937_log_peak_328	5519435	5519774	340	5519607	936.44	134.205	2.53361	132.414
WT_M937_log_peak_329	5524382	5524784	403	5524585	1291.98	252.692	3.06394	250.753
WT_M937_log_peak_330	5528818	5529198	381	5529010	1131.95	162.36	2.54024	160.531
WT_M937_log_peak_331	5532672	5533199	528	5532825	927.57	117.373	2.37485	115.609
WT_M937_log_peak_332	5539319	5539669	351	5539499	955.79	129.379	2.4596	127.595
WT_M937_log_peak_333	5567043	5567446	404	5567225	1275.86	245.822	3.03292	243.892
WT_M937_log_peak_334	5571026	5571465	440	5571252	1482.66	357.137	3.55793	355.099
WT_M937_log_peak_335	5578265	5578568	304	5578417	628.86	34.8116	1.71158	33.3133
WT_M937_log_peak_336	5603512	5603741	230	5603639	574.04	35.6589	1.76934	34.1549
WT_M937_log_peak_337	5615971	5616476	506	5616231	2489.64	740.968	4.25024	738.799
WT_M937_log_peak_338	5617858	5618465	608	5618154	4255.69	1880.75	6.42034	1878.45
WT_M937_log_peak_339	5618892	5619235	344	5619071	898.14	122.303	2.4634	120.531
WT_M937_log_peak_340	5626995	5627261	267	5627113	589.35	28.6374	1.64444	27.18
WT_M937_log_peak_341	5632624	5632954	331	5632812	1250.46	223.756	2.89022	221.854
WT_M937_log_peak_342	5655380	5655803	424	5655588	1565.7	422.435	3.89726	420.359
WT_M937_log_peak_343	5664984	5665242	259	5665131	736.89	48.5752	1.81301	47.0009
WT_M937_log_peak_344	5676090	5676458	369	5676281	1056.97	178.093	2.78413	176.246
WT_M937_log_peak_345	5690634	5691120	487	5690876	2433.2	722.71	4.24077	720.544
WT_M937_log_peak_346	5707074	5707320	247	5707200	647.81	32.5401	1.66361	31.0566
WT_M937_log_peak_347	5716241	5716885	645	5716447	1441.94	253.557	2.86298	251.617
WT_M937_log_peak_348	5733889	5734145	257	5734004	634.1	41.6046	1.80426	40.0643
WT_M937_log_peak_349	5765620	5765929	310	5765760	957.4	106.145	2.22883	104.401
WT_M937_log_peak_350	5787568	5787839	272	5787706	690.94	50.6751	1.88027	49.0921
WT_M937_log_peak_351	5803394	5803920	527	5803687	2297.76	620.926	3.90945	618.781
WT_M937_log_peak_352	5818811	5819213	403	5818993	1436.3	263.659	2.93926	261.707
WT_M937_log_peak_353	5836565	5836910	346	5836750	847.35	96.6904	2.25625	94.9653
WT_M937_log_peak_354	5839367	5839614	248	5839485	751.41	56.354	1.89523	54.7458
WT_M937_log_peak_355	5895242	5895776	535	5895498	2679.51	770.526	4.12386	768.351
WT_M937_log_peak_356	5903995	5904491	497	5904252	2169.16	633.133	4.17339	630.984
WT_M937_log_peak_357	5943764	5944120	357	5943952	873.55	100.99	2.27156	99.2569
WT_M937_log_peak_358	6007983	6008213	231	6008126	557.11	16.2695	1.44962	14.9262
WT_M937_log_peak_359	6012614	6013025	412	6012815	1150.89	189.72	2.74915	187.86
WT_M937_log_peak_360	6050345	6051533	1189	6050733	1253.69	221.859	2.87114	219.96
WT_M937_log_peak_361	6055776	6056171	396	6055950	1082.36	129.779	2.31488	127.994
WT_M937_log_peak_362	6067089	6067570	482	6067337	1769.68	420.959	3.52724	418.883
WT_M937_log_peak_363	6095875	6096410	536	6096156	2311.87	558.687	3.57475	556.559
WT_M937_log_peak_364	6099657	6100201	545	6099953	1766.45	428.196	3.57784	426.118
WT_M937_log_peak_365	6102239	6102785	547	6102498	2288.08	642.699	4.03718	640.548
WT_M937_log_peak_366	6107258	6107635	378	6107466	789.3	62.7458	1.93701	61.1123
WT_M937_log_peak_367	6114405	6114634	230	6114502	508.33	6.20763	1.24835	4.99698
WT_M937_log_peak_368	6126697	6127041	345	6126847	940.87	73.9905	1.93403	72.3187
WT_M937_log_peak_369	6130160	6130765	606	6130423	1477.01	355.49	3.55292	353.453
WT_M937_log_peak_370	6141502	6142061	560	6141764	1167.42	186.62	2.69843	184.764
WT_M937_log_peak_371	6146839	6147433	595	6147340	635.31	19.34	1.46615	17.963
WT_M937_log_peak_372	6152855	6153209	355	6153031	504.3	6.27983	1.25137	5.06784
WT_M937_log_peak_373	6153732	6154158	427	6153893	500.67	7.57146	1.28755	6.33818
WT_M937_log_peak_374	6154897	6155667	771	6155140	663.12	21.202	1.48242	19.8066
WT_M937_log_peak_375	6167301	6168371	1071	6167482	772.37	42.8247	1.71486	41.2779
WT_M937_log_peak_376	6168989	6169554	566	6169153	510.34	7.00137	1.26884	5.77707
WT_M937_log_peak_377	6170174	6170947	774	6170670	505.51	8.80029	1.31588	7.5493
WT_M937_log_peak_378	6171338	6171591	254	6171548	460.36	4.12234	1.19818	2.95422
WT_M937_log_peak_379	6173608	6173861	254	6173667	457.94	3.66785	1.18461	2.5106
WT_M937_log_peak_380	6174166	6174539	374	6174252	468.42	4.56151	1.21083	3.38374
WT_M937_log_peak_381	6176437	6176826	390	6176677	488.98	4.86704	1.21677	3.68261
WT_M937_log_peak_382	6178121	6178381	261	6178192	602.66	13.1316	1.37195	11.8238
WT_M937_log_peak_383	6181932	6182498	567	6182102	495.43	6.6693	1.2649	5.45048
WT_M937_log_peak_384	6182729	6183548	820	6182942	551.46	14.1056	1.41165	12.7862
WT_M937_log_peak_385	6186350	6186618	269	6186489	619.99	8.63732	1.27776	7.3885
WT_M937_log_peak_386	6187299	6187697	399	6187497	680.46	32.3701	1.63812	30.8876
WT_M937_log_peak_387	6193647	6193873	227	6193716	481.32	3.07358	1.15664	1.93174
WT_M937_log_peak_388	6197892	6198228	337	6198169	473.26	4.1766	1.19667	3.0072
WT_M937_log_peak_389	6199202	6199531	330	6199382	499.86	6.25105	1.25344	5.03957
WT_M937_log_peak_390	6200299	6201291	993	6200908	597.82	21.0889	1.516	19.6946
WT_M937_log_peak_391	6202497	6203023	527	6202632	539.77	11.6235	1.36694	10.3344
WT_M937_log_peak_392	6203387	6210150	6764	6209033	720.77	41.2016	1.73086	39.6634
WT_M937_log_peak_393	6210424	6214027	3604	6213929	696.58	11.5939	1.31372	10.3051
WT_M937_log_peak_394	6214401	6216238	1838	6215980	559.93	12.7172	1.38159	11.4142
WT_M937_log_peak_395	6217074	6218563	1490	6217211	546.22	11.6289	1.36281	10.3397
WT_M937_log_peak_396	6218833	6219877	1045	6219646	540.17	7.2807	1.26663	6.05195
WT_M937_log_peak_397	6221609	6222189	581	6222034	490.99	6.65266	1.26747	5.43417
WT_M937_log_peak_398	6222649	6223494	846	6222758	501.88	7.98019	1.2981	6.74087
WT_M937_log_peak_399	6224754	6225286	533	6225184	489.79	7.52407	1.2904	6.29156
WT_M937_log_peak_400	6225537	6225877	341	6225784	456.73	2.76266	1.15007	1.62965
WT_M937_log_peak_401	6227614	6228462	849	6228316	539.77	15.6032	1.44786	14.2671
WT_M937_log_peak_402	6230611	6233097	2487	6231589	495.43	9.1593	1.32819	7.90344
WT_M937_log_peak_403	6233359	6236915	3557	6234494	544.21	14.3571	1.41928	13.0348
WT_M937_log_peak_404	6237245	6237687	443	6237469	482.13	5.27575	1.22851	4.08276
WT_M937_log_peak_405	6239961	6240666	706	6240092	500.27	6.45626	1.25724	5.24116
WT_M937_log_peak_406	6241695	6242168	474	6241951	502.28	5.11439	1.21899	3.92472
WT_M937_log_peak_407	6243168	6243477	310	6243471	469.63	2.70076	1.14508	1.56953
WT_M937_log_peak_408	6244964	6247233	2270	6245679	530.9	11.2236	1.36244	9.94002
WT_M937_log_peak_409	6247540	6251457	3918	6250810	547.03	11.3331	1.3557	10.0479
WT_M937_log_peak_410	6252466	6253592	1127	6253415	518.41	9.13959	1.31891	7.88403
WT_M937_log_peak_411	6256364	6257031	668	6256800	533.32	10.647	1.34717	9.37145
WT_M937_log_peak_412	6257426	6258779	1354	6258084	565.57	7.81255	1.27319	6.57569
WT_M937_log_peak_413	6259437	6260783	1347	6260659	547.83	8.54382	1.29617	7.2963
WT_M937_log_peak_414	6261578	6263401	1824	6261920	7132.32	3250.85	6.67289	3248.5
WT_M937_log_peak_415	6265992	6268288	2297	6266422	754.63	45.2767	1.75774	43.7178
WT_M937_log_peak_416	6268621	6269545	925	6268828	536.14	3.84147	1.1728	2.68004
WT_M937_log_peak_417	6270084	6271160	1077	6270680	966.67	98.8421	2.15038	97.1129
WT_M937_log_peak_418	6271501	6273283	1783	6271669	526.07	7.77878	1.28278	6.5424
WT_M937_log_peak_419	6273550	6275879	2330	6275285	562.75	15.4643	1.43352	14.1297
WT_M937_log_peak_420	6276614	6302940	26327	6297957	1411.71	230.71	2.73781	228.799
WT_M937_log_peak_421	6303215	6305863	2649	6303547	611.53	17.9726	1.45493	16.6104
WT_M937_log_peak_422	6306306	6307416	1111	6306530	640.15	25.4421	1.55997	24.0081
WT_M937_log_peak_423	6307678	6307991	314	6307777	507.52	7.31908	1.27841	6.08966
WT_M937_log_peak_424	6308451	6310098	1648	6309765	654.26	32.5232	1.65707	31.0398
WT_M937_log_peak_425	6310651	6314403	3753	6314032	599.03	20.5053	1.50303	19.1165
WT_M937_log_peak_426	6314736	6344648	29913	6335391	2846.4	862.494	4.32078	860.302
WT_M937_log_peak_427	6344973	6383800	38828	6383509	7462.47	6388.76	18.4283	6386.33

## Sheet: WT_M9_37_st
name	start	end	length	abs_summit	pileup	-log10(pvalue)	fold_enrichment	-log10(qvalue)
WT_M937_st_peak_1	106	41913	41808	3605	79087.4	11690.3	2.60056	11686.8
WT_M937_st_peak_2	43014	53206	10193	51446	5453.65	1405.97	3.76962	1403.73
WT_M937_st_peak_3	56141	60249	4109	57618	5033.87	1321.74	3.82589	1319.51
WT_M937_st_peak_4	60524	64583	4060	61186	1022.67	16.4821	1.31365	15.1541
WT_M937_st_peak_5	66463	68830	2368	68257	1172.09	40.2028	1.51562	38.7679
WT_M937_st_peak_6	69252	71500	2249	69412	931.11	9.24189	1.22808	7.97931
WT_M937_st_peak_7	71983	74132	2150	73912	896.56	7.8061	1.20965	6.56255
WT_M937_st_peak_8	75207	75799	593	75638	946.66	15.1947	1.3117	13.8764
WT_M937_st_peak_9	76909	78108	1200	77153	919.02	5.3112	1.16017	4.10699
WT_M937_st_peak_10	79248	80468	1221	80106	3467.05	812.886	3.49602	810.786
WT_M937_st_peak_11	83245	83631	387	83506	854.24	5.92901	1.17964	4.71332
WT_M937_st_peak_12	84942	85495	554	85153	804.14	3.85145	1.13881	2.67749
WT_M937_st_peak_13	92829	93126	298	92900	818.82	6.02978	1.18688	4.81248
WT_M937_st_peak_14	93917	94199	283	94070	1072.76	17.2752	1.31428	15.9419
WT_M937_st_peak_15	96512	96906	395	96619	844.74	8.24201	1.22488	6.99234
WT_M937_st_peak_16	97733	98542	810	98381	1033.03	22.7118	1.3824	21.3479
WT_M937_st_peak_17	108156	108569	414	108342	1246.38	56.8254	1.62843	55.3423
WT_M937_st_peak_18	113511	114017	507	113711	1436.4	94.0188	1.81719	92.4513
WT_M937_st_peak_19	118419	118717	299	118568	930.25	11.4629	1.26223	10.1766
WT_M937_st_peak_20	120754	122752	1999	121046	2124.8	213.779	2.1451	212.038
WT_M937_st_peak_21	126177	126511	335	126379	1007.12	18.8844	1.34464	17.5412
WT_M937_st_peak_22	127626	128046	421	127830	875.83	2.86295	1.10851	1.71494
WT_M937_st_peak_23	129963	131171	1209	130501	914.7	10.2193	1.24667	8.94571
WT_M937_st_peak_24	132619	134632	2014	133247	1026.12	19.4708	1.34758	18.1242
WT_M937_st_peak_25	135426	137088	1663	137003	1163.46	7.85742	1.1818	6.61308
WT_M937_st_peak_26	137595	138705	1111	138106	1035.62	15.7642	1.30251	14.4414
WT_M937_st_peak_27	139095	145340	6246	144156	2858.11	144.148	1.68183	142.491
WT_M937_st_peak_28	146192	146879	688	146573	3397.95	600.373	2.88046	598.36
WT_M937_st_peak_29	147145	147800	656	147471	19243.2	5146.37	3.8893	5143.89
WT_M937_st_peak_30	148154	148785	632	148495	3643.25	771.924	3.248	769.837
WT_M937_st_peak_31	155941	156607	667	156249	8642.57	2624.05	4.33914	2621.7
WT_M937_st_peak_32	161056	161361	306	161198	1131.5	37.4979	1.50398	36.0724
WT_M937_st_peak_33	180813	181058	246	180947	967.39	20.886	1.37751	19.5316
WT_M937_st_peak_34	193451	194040	590	193740	3353.03	604.786	2.91655	602.77
WT_M937_st_peak_35	199299	199660	362	199491	1238.6	63.359	1.68196	61.8595
WT_M937_st_peak_36	200608	201278	671	200946	4512.17	1158.33	3.75472	1156.14
WT_M937_st_peak_37	205015	205458	444	205291	958.75	23.613	1.41203	22.2445
WT_M937_st_peak_38	207766	208080	315	207828	825.73	4.22382	1.14665	3.04169
WT_M937_st_peak_39	213305	213749	445	213542	1947.73	193.397	2.13209	191.677
WT_M937_st_peak_40	214046	214577	532	214100	925.06	11.27	1.25995	9.9856
WT_M937_st_peak_41	221997	222453	457	222237	1565.96	159.736	2.15538	158.058
WT_M937_st_peak_42	236589	237453	865	237222	2568.76	376.588	2.58008	374.709
WT_M937_st_peak_43	247423	248156	734	247719	5365.55	1343.82	3.68328	1341.59
WT_M937_st_peak_44	255787	256149	363	255959	1094.36	38.6607	1.52557	37.2312
WT_M937_st_peak_45	260739	261132	394	260964	1368.16	104.208	1.91491	102.62
WT_M937_st_peak_46	270920	271432	513	271157	2091.11	267.649	2.39921	265.854
WT_M937_st_peak_47	277328	277627	300	277490	984.66	27.0529	1.44314	25.6686
WT_M937_st_peak_48	278028	278399	372	278228	1577.19	121.1	1.92227	119.479
WT_M937_st_peak_49	284993	286382	1390	285331	3828.09	839.795	3.32964	837.685
WT_M937_st_peak_50	286995	287575	581	287284	2568.76	444.103	2.83951	442.179
WT_M937_st_peak_51	288017	288329	313	288190	1217.87	60.6932	1.66969	59.2004
WT_M937_st_peak_52	299693	300354	662	299994	6474.59	1848.18	4.10627	1845.9
WT_M937_st_peak_53	325707	326338	632	326024	8180.47	2590.38	4.51018	2588.04
WT_M937_st_peak_54	352822	353541	720	353181	5789.64	1524.23	3.83486	1521.98
WT_M937_st_peak_55	370722	371326	605	370849	978.62	35.5032	1.53409	34.0847
WT_M937_st_peak_56	373181	373771	591	373444	2646.5	493.59	2.97806	491.635
WT_M937_st_peak_57	390198	390525	328	390249	821.42	3.8462	1.1375	2.67237
WT_M937_st_peak_58	396885	397479	595	397173	4626.19	1289.56	4.02014	1287.34
WT_M937_st_peak_59	400375	400887	513	400618	1828.54	215.106	2.3013	213.363
WT_M937_st_peak_60	415051	415562	512	415307	2659.45	477.719	2.9076	475.774
WT_M937_st_peak_61	433151	433808	658	433525	3153.51	648.399	3.17995	646.359
WT_M937_st_peak_62	443826	444139	314	444016	1083.13	53.2307	1.66023	51.7568
WT_M937_st_peak_63	453129	453635	507	453177	785.14	9.47605	1.25562	8.21069
WT_M937_st_peak_64	454601	454924	324	454769	1063.26	51.1181	1.65002	49.6497
WT_M937_st_peak_65	455387	455643	257	455525	985.53	33.7129	1.51308	32.301
WT_M937_st_peak_66	464679	465169	491	464908	2274.22	299.053	2.4334	297.231
WT_M937_st_peak_67	485371	485975	605	485675	4485.4	1151.19	3.75431	1149
WT_M937_st_peak_68	487695	488305	611	487998	3171.65	655.565	3.1918	653.521
WT_M937_st_peak_69	506494	507277	784	506759	4326.47	998.128	3.45644	995.969
WT_M937_st_peak_70	512037	512546	510	512286	2422.79	420.262	2.84482	418.354
WT_M937_st_peak_71	534368	534707	340	534524	1308.56	79.7416	1.77448	78.2041
WT_M937_st_peak_72	538230	538795	566	538514	2197.35	378.175	2.82928	376.295
WT_M937_st_peak_73	544353	544798	446	544589	1995.24	205.88	2.16747	204.147
WT_M937_st_peak_74	545361	546068	708	545932	1066.72	28.0138	1.43126	26.6253
WT_M937_st_peak_75	547350	547910	561	547649	2559.26	490.338	3.02989	488.385
WT_M937_st_peak_76	551921	554797	2877	552919	4221.09	1127.29	3.87704	1125.1
WT_M937_st_peak_77	560509	560785	277	560662	1199.73	64.3839	1.70559	62.8817
WT_M937_st_peak_78	575453	575916	464	575684	1616.06	170.831	2.18817	169.138
WT_M937_st_peak_79	578400	578659	260	578531	1084.86	44.4845	1.58288	43.0354
WT_M937_st_peak_80	598397	598751	355	598576	1177.28	66.397	1.73021	64.8897
WT_M937_st_peak_81	604115	604371	257	604235	969.98	39.4945	1.57882	38.0621
WT_M937_st_peak_82	611973	612428	456	612201	2009.92	285.182	2.53265	283.371
WT_M937_st_peak_83	614805	615183	379	615017	1223.05	73.358	1.76377	71.8345
WT_M937_st_peak_84	615686	616278	593	616025	2858.98	563.149	3.08853	561.156
WT_M937_st_peak_85	620531	621165	635	620842	8780.77	3031.08	4.90328	3028.7
WT_M937_st_peak_86	631778	632324	547	632022	2405.51	447.217	2.971	445.291
WT_M937_st_peak_87	632754	633126	373	632937	1169.5	65.124	1.72386	63.62
WT_M937_st_peak_88	635535	636103	569	635889	2440.93	405.536	2.77177	403.637
WT_M937_st_peak_89	637988	638422	435	638177	1534.86	175.943	2.27199	174.243
WT_M937_st_peak_90	645380	645797	418	645614	1280.92	116.93	2.05437	115.316
WT_M937_st_peak_91	659793	660294	502	660026	2967.81	561.635	3.00791	559.643
WT_M937_st_peak_92	665215	665611	397	665420	1675.65	160.069	2.09582	158.39
WT_M937_st_peak_93	666903	667153	251	667047	1258.47	65.8245	1.69283	64.3187
WT_M937_st_peak_94	673422	674371	950	674061	1948.59	241.333	2.36028	239.562
WT_M937_st_peak_95	703213	703841	629	703589	2385.65	341.13	2.5444	339.276
WT_M937_st_peak_96	708108	708518	411	708318	1482.18	154.148	2.17156	152.477
WT_M937_st_peak_97	708813	709714	902	709056	2611.95	491.631	2.9965	489.678
WT_M937_st_peak_98	713550	714226	677	713889	7271.82	2814.3	5.52226	2811.95
WT_M937_st_peak_99	714717	715271	555	715027	2708.69	512.738	3.00742	510.773
WT_M937_st_peak_100	727358	727730	373	727540	2034.1	316.728	2.66524	314.892
WT_M937_st_peak_101	776860	777322	463	777075	1858.77	291.381	2.67592	289.565
WT_M937_st_peak_102	781034	781470	437	781277	1721.43	231.767	2.46062	230.006
WT_M937_st_peak_103	802799	803316	518	803041	3073.18	616.883	3.12735	614.86
WT_M937_st_peak_104	808091	808595	505	808358	2408.97	417.91	2.8453	416.003
WT_M937_st_peak_105	813702	814045	344	813884	1332.75	125.002	2.07749	123.375
WT_M937_st_peak_106	815893	816433	541	816162	3189.79	690.139	3.29627	688.081
WT_M937_st_peak_107	818606	819561	956	818858	2509.16	481.25	3.0316	479.303
WT_M937_st_peak_108	820016	820878	863	820131	1093.49	61.602	1.72906	60.1069
WT_M937_st_peak_109	821725	822081	357	821908	1390.62	124.338	2.03751	122.711
WT_M937_st_peak_110	827457	828138	682	827642	1888.13	266.291	2.52221	264.496
WT_M937_st_peak_111	829035	829584	550	829326	4480.21	1077.84	3.56785	1075.66
WT_M937_st_peak_112	834862	835351	490	835117	2288.04	361.717	2.68983	359.849
WT_M937_st_peak_113	840124	841584	1461	840395	3376.36	747.351	3.35055	745.271
WT_M937_st_peak_114	846954	847320	367	847138	1752.53	163.903	2.07764	162.219
WT_M937_st_peak_115	848475	848793	319	848658	958.75	28.9769	1.47201	27.5842
WT_M937_st_peak_116	862125	862689	565	862406	3835	1021.31	3.86694	1019.15
WT_M937_st_peak_117	871542	871994	453	871760	2243.99	367.569	2.74785	365.696
WT_M937_st_peak_118	878158	878577	420	878368	1674.79	205.279	2.34704	203.547
WT_M937_st_peak_119	881222	881478	257	881357	999.35	40.676	1.57783	39.2395
WT_M937_st_peak_120	904072	904659	588	904375	4916.4	1331.6	3.9245	1329.37
WT_M937_st_peak_121	905079	905769	691	905583	1216.14	96.9733	1.94608	95.3994
WT_M937_st_peak_122	915615	916205	591	915909	3641.52	947.452	3.79429	945.308
WT_M937_st_peak_123	928776	929707	932	929373	12025.8	4060.9	4.79922	4058.47
WT_M937_st_peak_124	932197	932596	400	932405	1662.7	211.3	2.38923	209.561
WT_M937_st_peak_125	945937	946449	513	946177	5335.31	1477.99	4.00024	1475.74
WT_M937_st_peak_126	970800	971084	285	970967	1420.85	95.5813	1.83465	94.0104
WT_M937_st_peak_127	975767	976028	262	975878	986.39	34.3473	1.51906	32.9331
WT_M937_st_peak_128	977999	978435	437	978227	1703.29	226.636	2.44518	224.881
WT_M937_st_peak_129	996522	996999	478	996832	1628.15	158.795	2.11303	157.117
WT_M937_st_peak_130	1001083	1001758	676	1001317	3261.48	645.365	3.09827	643.326
WT_M937_st_peak_131	1003562	1003861	300	1003742	1132.36	57.4687	1.67657	55.984
WT_M937_st_peak_132	1004547	1004891	345	1004740	1498.59	143.618	2.09732	141.962
WT_M937_st_peak_133	1006810	1007432	623	1007134	2819.24	649.32	3.44773	647.279
WT_M937_st_peak_134	1011695	1012218	524	1011974	3050.73	616.601	3.14287	614.579
WT_M937_st_peak_135	1012782	1013416	635	1013062	5300.77	1182.08	3.37262	1179.88
WT_M937_st_peak_136	1014291	1014651	361	1014472	1413.08	125.143	2.0288	123.515
WT_M937_st_peak_137	1017526	1017804	279	1017654	1102.13	62.9787	1.73599	61.48
WT_M937_st_peak_138	1028344	1028813	470	1028588	2440.06	405.536	2.77079	403.637
WT_M937_st_peak_139	1034638	1035179	542	1034922	3068	719.551	3.49544	717.48
WT_M937_st_peak_140	1066834	1067291	458	1067044	1935.64	294.564	2.6313	292.746
WT_M937_st_peak_141	1077244	1077590	347	1077412	1425.17	152.301	2.19749	150.633
WT_M937_st_peak_142	1083326	1083742	417	1083517	2083.34	305.91	2.57963	304.084
WT_M937_st_peak_143	1086074	1086956	883	1086673	3378.95	835.147	3.64218	833.039
WT_M937_st_peak_144	1087290	1087847	558	1087571	3337.49	806.593	3.57823	804.495
WT_M937_st_peak_145	1096246	1096499	254	1096357	1039.08	43.8722	1.59277	42.425
WT_M937_st_peak_146	1116442	1116781	340	1116598	1304.25	105.371	1.95689	103.78
WT_M937_st_peak_147	1126845	1127111	267	1126964	1165.18	85.4766	1.88703	83.9265
WT_M937_st_peak_148	1133932	1134575	644	1134257	22059.9	8034.46	5.18226	8031.73
WT_M937_st_peak_149	1139337	1139737	401	1139554	1662.7	227.758	2.48313	226.001
WT_M937_st_peak_150	1166464	1166871	408	1166664	1556.46	170.655	2.22494	168.962
WT_M937_st_peak_151	1173025	1173552	528	1173282	3302.07	762.291	3.4551	760.207
WT_M937_st_peak_152	1174731	1175214	484	1174999	2007.33	252.749	2.37954	250.967
WT_M937_st_peak_153	1195538	1196110	573	1195803	2998.9	669.32	3.37068	667.27
WT_M937_st_peak_154	1203388	1203888	501	1203624	2812.33	609.503	3.29816	607.485
WT_M937_st_peak_155	1214685	1215193	509	1214918	2232.76	389.263	2.85283	387.376
WT_M937_st_peak_156	1243976	1244489	514	1244219	2588.63	471.365	2.93276	469.424
WT_M937_st_peak_157	1253749	1254694	946	1254407	3404.86	921.431	3.91928	919.296
WT_M937_st_peak_158	1255479	1255755	277	1255624	1017.48	50.8214	1.66771	49.3538
WT_M937_st_peak_159	1256091	1256581	491	1256351	2562.71	534.201	3.20865	532.224
WT_M937_st_peak_160	1265393	1265938	546	1265674	4184.81	989.173	3.52045	987.017
WT_M937_st_peak_161	1266875	1267456	582	1267167	4405.07	1291.69	4.20026	1289.47
WT_M937_st_peak_162	1275470	1275964	495	1275727	1942.55	289.754	2.60181	287.94
WT_M937_st_peak_163	1285266	1285729	464	1285492	2379.6	340.709	2.5461	338.855
WT_M937_st_peak_164	1291423	1291877	455	1291641	2389.97	403.007	2.79645	401.11
WT_M937_st_peak_165	1293360	1293799	440	1293577	1793.12	243.452	2.47124	241.679
WT_M937_st_peak_166	1320422	1321000	579	1320692	3874.73	934.868	3.5754	932.729
WT_M937_st_peak_167	1326108	1326510	403	1326297	1606.55	201.183	2.37102	199.454
WT_M937_st_peak_168	1327679	1328212	534	1327945	3109.46	689.818	3.3554	687.759
WT_M937_st_peak_169	1329232	1329661	430	1329447	2089.38	336.424	2.71832	334.574
WT_M937_st_peak_170	1331864	1332229	366	1332082	1679.97	193.953	2.28083	192.232
WT_M937_st_peak_171	1344480	1345141	662	1344822	20494.8	7740.04	5.38371	7737.34
WT_M937_st_peak_172	1347549	1347991	443	1347760	2203.4	408.167	2.9629	406.267
WT_M937_st_peak_173	1358840	1359310	471	1359046	2303.59	377.975	2.75011	376.095
WT_M937_st_peak_174	1366314	1366715	402	1366504	1489.95	162.27	2.21867	160.588
WT_M937_st_peak_175	1368752	1369374	623	1369005	2123.93	379.171	2.89501	377.29
WT_M937_st_peak_176	1370656	1371237	582	1370957	2866.75	607.68	3.24773	605.663
WT_M937_st_peak_177	1390489	1390783	295	1390654	1208.37	73.3157	1.77067	71.7922
WT_M937_st_peak_178	1400191	1400752	562	1400386	1605.69	221.345	2.49099	219.595
WT_M937_st_peak_179	1415924	1416554	631	1416257	7815.97	2975	5.42469	2972.64
WT_M937_st_peak_180	1419844	1420434	591	1420137	5140.11	1408.86	3.96385	1406.62
WT_M937_st_peak_181	1426720	1427282	563	1427005	3088.73	729.367	3.51505	727.293
WT_M937_st_peak_182	1431863	1432138	276	1431992	1136.68	60.7948	1.70311	59.3018
WT_M937_st_peak_183	1450066	1450412	347	1450319	884.47	19.6611	1.38354	18.3135
WT_M937_st_peak_184	1451824	1452155	332	1451988	1568.55	168.985	2.20752	167.294
WT_M937_st_peak_185	1466001	1466287	287	1466138	1039.08	53.0348	1.67754	51.5614
WT_M937_st_peak_186	1477698	1478292	595	1477988	4249.6	1082.6	3.73187	1080.42
WT_M937_st_peak_187	1481440	1481698	259	1481559	1067.58	46.7424	1.60931	45.2862
WT_M937_st_peak_188	1484552	1485039	488	1484792	2023.74	320.469	2.69247	318.631
WT_M937_st_peak_189	1500545	1501655	1111	1500837	6395.12	2030.85	4.52023	2028.56
WT_M937_st_peak_190	1507038	1507481	444	1507244	2087.66	284.25	2.47765	282.44
WT_M937_st_peak_191	1509208	1509701	494	1509452	2968.67	653.539	3.33671	651.496
WT_M937_st_peak_192	1528009	1528645	637	1528311	6729.39	2190.93	4.62888	2188.63
WT_M937_st_peak_193	1529068	1529394	327	1529216	1201.46	82.0581	1.84144	80.5154
WT_M937_st_peak_194	1534844	1535626	783	1535352	3094.78	595.444	3.04104	593.433
WT_M937_st_peak_195	1539423	1539915	493	1539668	3021.36	615.228	3.15816	613.206
WT_M937_st_peak_196	1555185	1555575	391	1555365	1792.26	211.681	2.30496	209.942
WT_M937_st_peak_197	1594768	1595305	538	1595037	3210.52	747.976	3.47943	745.896
WT_M937_st_peak_198	1598213	1598540	328	1598371	1340.52	107.146	1.94989	105.551
WT_M937_st_peak_199	1610780	1611086	307	1610928	1205.78	89.5411	1.89705	87.9825
WT_M937_st_peak_200	1615549	1616146	598	1615852	7312.41	2250.73	4.39244	2248.42
WT_M937_st_peak_201	1628293	1628553	261	1628421	941.48	44.0455	1.63628	42.5978
WT_M937_st_peak_202	1640347	1640640	294	1640481	1147.91	63.3737	1.71992	61.8742
WT_M937_st_peak_203	1643762	1644092	331	1643915	1604.83	175.096	2.22106	173.397
WT_M937_st_peak_204	1662795	1663221	427	1663062	2040.15	343.07	2.78846	341.215
WT_M937_st_peak_205	1667449	1667805	357	1667605	874.97	21.1493	1.40605	19.7936
WT_M937_st_peak_206	1676136	1676816	681	1676460	10273.3	3335.95	4.61974	3333.56
WT_M937_st_peak_207	1698344	1698625	282	1698507	907.79	15.7051	1.3267	14.3828
WT_M937_st_peak_208	1742028	1742425	398	1742243	2122.21	351.659	2.76459	349.798
WT_M937_st_peak_209	1751196	1751511	316	1751363	1161.73	73.4165	1.79433	71.8928
WT_M937_st_peak_210	1757819	1758255	437	1758043	2067.79	399.791	3.04682	397.896
WT_M937_st_peak_211	1766654	1767243	590	1766878	1998.69	334.457	2.78121	332.608
WT_M937_st_peak_212	1773783	1774094	312	1773927	1128.91	83.7498	1.89582	82.2033
WT_M937_st_peak_213	1781877	1782196	320	1782053	1011.44	60.2105	1.75771	58.7189
WT_M937_st_peak_214	1785293	1785614	322	1785567	824.01	9.13087	1.24248	7.86964
WT_M937_st_peak_215	1799933	1800327	395	1800130	1483.9	211.954	2.5383	210.215
WT_M937_st_peak_216	1802570	1803144	575	1802860	3025.68	808.216	3.87539	806.117
WT_M937_st_peak_217	1806864	1807509	646	1807191	5166.89	1642.99	4.52529	1640.72
WT_M937_st_peak_218	1865001	1865469	469	1865196	1880.36	286.327	2.63127	284.515
WT_M937_st_peak_219	1869359	1870270	912	1869627	3448.05	928.525	3.90164	926.388
WT_M937_st_peak_220	1872491	1872910	420	1872702	1644.56	241.809	2.57925	240.039
WT_M937_st_peak_221	1874489	1874862	374	1874637	1204.92	110.095	2.05437	108.495
WT_M937_st_peak_222	1882622	1882985	364	1882808	1285.24	101.092	1.93711	99.5093
WT_M937_st_peak_223	1931672	1932199	528	1931935	3327.99	968.615	4.17166	966.464
WT_M937_st_peak_224	1934535	1934871	337	1934711	1313.75	130.872	2.13087	129.235
WT_M937_st_peak_225	1949675	1950278	604	1949982	3929.15	1204.89	4.37169	1202.68
WT_M937_st_peak_226	1961258	1961645	388	1961477	1394.94	165.903	2.31116	164.216
WT_M937_st_peak_227	1990921	1991543	623	1991259	4476.76	1409.57	4.48224	1407.33
WT_M937_st_peak_228	2003932	2004330	399	2004098	1912.32	271.317	2.53084	269.519
WT_M937_st_peak_229	2041537	2042065	529	2041789	2472.88	534.069	3.28974	532.092
WT_M937_st_peak_230	2044031	2044584	554	2044308	2452.15	511.109	3.20674	509.144
WT_M937_st_peak_231	2058154	2059418	1265	2059146	4097.58	1064.72	3.79147	1062.54
WT_M937_st_peak_232	2063281	2063903	623	2063650	1911.45	316.695	2.76366	314.859
WT_M937_st_peak_233	2066572	2066849	278	2066730	1127.18	65.2897	1.74371	63.7852
WT_M937_st_peak_234	2071184	2072926	1743	2071774	3594.02	1062.8	4.22943	1060.62
WT_M937_st_peak_235	2081290	2081903	614	2081642	3537.87	871.63	3.63334	869.51
WT_M937_st_peak_236	2112788	2113073	286	2112909	785.14	18.5338	1.39634	17.1927
WT_M937_st_peak_237	2116523	2116895	373	2116716	1698.97	198.552	2.29416	196.826
WT_M937_st_peak_238	2136769	2137771	1003	2137372	3429.91	880.557	3.75373	878.434
WT_M937_st_peak_239	2141587	2141878	292	2141744	985.53	40.6674	1.58351	39.2309
WT_M937_st_peak_240	2158825	2159210	386	2159033	1413.08	126.043	2.03464	124.413
WT_M937_st_peak_241	2216589	2217058	470	2216813	2318.28	484.498	3.21229	482.549
WT_M937_st_peak_242	2217496	2217914	419	2217718	1384.57	156.716	2.25663	155.042
WT_M937_st_peak_243	2221781	2222226	446	2221990	1980.55	302.144	2.63504	300.32
WT_M937_st_peak_244	2238368	2238864	497	2238557	1795.71	273.272	2.63062	271.472
WT_M937_st_peak_245	2274139	2274722	584	2274421	3066.27	755.225	3.62991	753.143
WT_M937_st_peak_246	2283980	2285163	1184	2284272	4640.87	1385.66	4.27035	1383.42
WT_M937_st_peak_247	2286336	2286613	278	2286468	1054.63	60.2434	1.73623	58.7518
WT_M937_st_peak_248	2303058	2303534	477	2303302	2066.93	345.332	2.77947	343.476
WT_M937_st_peak_249	2310307	2310768	462	2310553	2625.77	555.631	3.24292	553.642
WT_M937_st_peak_250	2311566	2311857	292	2311720	1253.29	117.686	2.07663	116.071
WT_M937_st_peak_251	2329349	2329674	326	2329493	1157.41	105.941	2.05406	104.349
WT_M937_st_peak_252	2330912	2331784	873	2331185	3191.51	739.844	3.46636	737.767
WT_M937_st_peak_253	2334449	2335077	629	2334724	3346.12	798.199	3.54193	796.103
WT_M937_st_peak_254	2343307	2343641	335	2343470	1220.46	105.155	2.00569	103.564
WT_M937_st_peak_255	2358309	2358752	444	2358538	2021.15	368.367	2.93065	366.494
WT_M937_st_peak_256	2374717	2375232	516	2374956	2732.01	612.329	3.37825	610.309
WT_M937_st_peak_257	2378135	2378567	433	2378352	2061.74	409.497	3.10187	407.595
WT_M937_st_peak_258	2385324	2386278	955	2385517	1496	173.655	2.28549	171.958
WT_M937_st_peak_259	2391587	2392103	517	2391835	2885.75	643.655	3.36844	641.617
WT_M937_st_peak_260	2397512	2397921	410	2397713	1949.46	312.919	2.71274	311.087
WT_M937_st_peak_261	2412630	2413159	530	2412884	2494.48	546.512	3.32287	544.528
WT_M937_st_peak_262	2428194	2428656	463	2428414	2404.65	473.191	3.08417	471.249
WT_M937_st_peak_263	2433035	2433579	545	2433289	3051.59	704.956	3.45707	702.891
WT_M937_st_peak_264	2439923	2440349	427	2440127	1746.48	247.569	2.52891	245.793
WT_M937_st_peak_265	2442460	2442966	507	2442723	2582.58	471.924	2.93923	469.982
WT_M937_st_peak_266	2472544	2472880	337	2472751	1092.63	71.628	1.81519	70.1083
WT_M937_st_peak_267	2492145	2492729	585	2492430	4498.35	1252.87	4.01728	1250.65
WT_M937_st_peak_268	2521109	2521511	403	2521301	1634.19	187.291	2.2711	185.578
WT_M937_st_peak_269	2551193	2551850	658	2551514	5430.33	2220.27	5.86536	2217.97
WT_M937_st_peak_270	2553505	2553809	305	2553646	1348.3	140.546	2.17278	138.894
WT_M937_st_peak_271	2565483	2565802	320	2565653	1234.28	100.749	1.96388	99.1673
WT_M937_st_peak_272	2574288	2574543	256	2574411	1112.5	67.55	1.77026	66.0398
WT_M937_st_peak_273	2579225	2579652	428	2579443	1781.89	277.383	2.66501	275.578
WT_M937_st_peak_274	2583306	2583887	582	2583715	1182.46	93.0666	1.93692	91.501
WT_M937_st_peak_275	2589866	2590121	256	2589989	1238.6	93.7309	1.91002	92.1639
WT_M937_st_peak_276	2600069	2600339	271	2600198	1078.81	69.5907	1.8057	68.0756
WT_M937_st_peak_277	2606444	2606973	530	2606695	2023.74	360.154	2.88836	358.287
WT_M937_st_peak_278	2607579	2607987	409	2607806	1453.67	174.866	2.32376	173.167
WT_M937_st_peak_279	2609248	2609550	303	2609408	1179.87	96.3389	1.96484	94.7664
WT_M937_st_peak_280	2626284	2626687	404	2626492	1715.39	268.81	2.6735	267.014
WT_M937_st_peak_281	2632819	2633245	427	2633024	1768.94	257.192	2.56513	255.406
WT_M937_st_peak_282	2634359	2634631	273	2634476	919.88	29.0055	1.48529	27.6127
WT_M937_st_peak_283	2651854	2652975	1122	2652737	3289.98	800.194	3.5967	798.098
WT_M937_st_peak_284	2679887	2680286	400	2680089	1558.18	174.586	2.24666	172.888
WT_M937_st_peak_285	2687259	2687620	362	2687443	1667.02	220.811	2.43862	219.062
WT_M937_st_peak_286	2689652	2690188	537	2689898	1891.59	318.639	2.79143	316.802
WT_M937_st_peak_287	2709391	2709734	344	2709628	925.06	31.5969	1.51071	30.1933
WT_M937_st_peak_288	2717390	2717856	467	2717628	1889.86	305.516	2.72458	303.689
WT_M937_st_peak_289	2722995	2723507	513	2723263	2741.51	664.681	3.58498	662.633
WT_M937_st_peak_290	2735546	2736089	544	2735887	1052.9	9.95431	1.22404	8.68359
WT_M937_st_peak_291	2736362	2737215	854	2736611	964.8	8.73406	1.21651	7.47772
WT_M937_st_peak_292	2745011	2746932	1922	2745320	1083.99	8.37189	1.19756	7.12045
WT_M937_st_peak_293	2760550	2761196	647	2760865	6251.74	2414.76	5.50902	2412.44
WT_M937_st_peak_294	2772469	2772809	341	2772657	1603.1	91.8071	1.74169	90.2439
WT_M937_st_peak_295	2782457	2783027	571	2782736	3784.04	1249.22	4.68446	1247
WT_M937_st_peak_296	2804942	2805257	316	2805073	784.27	20.7437	1.42777	19.3901
WT_M937_st_peak_297	2808188	2808639	452	2808394	1992.65	456.648	3.4314	454.716
WT_M937_st_peak_298	2830258	2830692	435	2830347	766.14	25.1397	1.49392	23.764
WT_M937_st_peak_299	2833109	2833551	443	2833323	1560.78	242.568	2.66061	240.797
WT_M937_st_peak_300	2851761	2852280	520	2852030	2275.95	608.53	3.87554	606.512
WT_M937_st_peak_301	2854978	2855479	502	2855212	2628.36	694.542	3.83848	692.482
WT_M937_st_peak_302	2860559	2860901	343	2860721	1180.73	106.255	2.04099	104.662
WT_M937_st_peak_303	2866742	2867475	734	2867327	976.02	73.3452	1.9003	71.8217
WT_M937_st_peak_304	2867855	2868935	1081	2868688	2345.91	634.19	3.91152	632.157
WT_M937_st_peak_305	2875959	2876289	331	2876112	1110.77	77.2949	1.85295	75.7628
WT_M937_st_peak_306	2886951	2888011	1061	2887719	4126.94	1313.2	4.52625	1310.97
WT_M937_st_peak_307	2888892	2889476	585	2889313	1043.4	58.249	1.72343	56.7624
WT_M937_st_peak_308	2904097	2904433	337	2904272	1400.98	162.986	2.28709	161.303
WT_M937_st_peak_309	2914515	2915140	626	2914836	5000.18	1572.52	4.47734	1570.26
WT_M937_st_peak_310	2956781	2957688	908	2957035	4936.27	1300.81	3.83626	1298.59
WT_M937_st_peak_311	2958751	2959147	397	2958939	1852.72	285.209	2.64817	283.398
WT_M937_st_peak_312	2986913	2987448	536	2987216	2651.68	631.696	3.5369	629.664
WT_M937_st_peak_313	2989028	2989464	437	2989273	1968.46	338.272	2.82563	336.421
WT_M937_st_peak_314	3006753	3007333	581	3007070	2896.98	720.615	3.65907	718.544
WT_M937_st_peak_315	3012620	3013094	475	3012840	1994.37	313.874	2.68195	312.041
WT_M937_st_peak_316	3018747	3019415	669	3019072	6649.93	2566.77	5.50573	2564.43
WT_M937_st_peak_317	3020729	3020989	261	3020834	965.66	38.4513	1.56925	37.0225
WT_M937_st_peak_318	3026337	3026924	588	3026639	3825.5	1267.13	4.70086	1264.92
WT_M937_st_peak_319	3031990	3032524	535	3032295	1368.16	173.856	2.3853	172.159
WT_M937_st_peak_320	3053207	3053829	623	3053499	4201.23	1419.01	4.79159	1416.77
WT_M937_st_peak_321	3059758	3060284	527	3060005	2083.34	435.511	3.21162	433.593
WT_M937_st_peak_322	3077816	3078184	369	3078002	1531.41	175.425	2.27024	173.726
WT_M937_st_peak_323	3081210	3081722	513	3081459	2929.8	657.628	3.3843	655.583
WT_M937_st_peak_324	3084900	3085157	258	3085032	1128.91	65.5326	1.74638	64.0276
WT_M937_st_peak_325	3096729	3097283	555	3096970	2051.38	331.863	2.7256	330.017
WT_M937_st_peak_326	3097703	3098000	298	3097861	1223.92	79.5447	1.81201	78.0077
WT_M937_st_peak_327	3126229	3126772	544	3126497	2596.4	571.48	3.33427	569.482
WT_M937_st_peak_328	3127638	3127936	299	3127774	1153.96	87.2162	1.90902	85.6624
WT_M937_st_peak_329	3142496	3142977	482	3142830	1174.68	80.3761	1.84277	78.8372
WT_M937_st_peak_330	3152359	3153024	666	3152706	2159.35	395.099	2.93925	393.207
WT_M937_st_peak_331	3154397	3154811	415	3154564	2892.66	568.012	3.08164	566.017
WT_M937_st_peak_332	3160729	3161445	717	3161109	8811	3581.92	5.8319	3579.53
WT_M937_st_peak_333	3165506	3166018	513	3165775	2535.94	593.469	3.4896	591.46
WT_M937_st_peak_334	3189080	3189362	283	3189238	1053.76	62.2789	1.75501	60.7822
WT_M937_st_peak_335	3204410	3204750	341	3204560	1536.59	170.101	2.23487	168.408
WT_M937_st_peak_336	3230885	3231479	595	3231182	2976.44	814.643	3.95411	812.542
WT_M937_st_peak_337	3241463	3242027	565	3241660	1580.64	227.166	2.54693	225.41
WT_M937_st_peak_338	3245680	3246278	599	3245988	4082.03	1341.89	4.66632	1339.66
WT_M937_st_peak_339	3252302	3252861	560	3252570	2827.88	700.218	3.64547	698.155
WT_M937_st_peak_340	3255415	3255995	581	3255712	2856.38	777.634	3.93579	775.545
WT_M937_st_peak_341	3256622	3257047	426	3256865	1644.56	219.411	2.44875	217.664
WT_M937_st_peak_342	3273132	3273670	539	3273388	2545.44	621.118	3.60175	619.093
WT_M937_st_peak_343	3313848	3314097	250	3313968	819.69	35.1344	1.59667	33.7173
WT_M937_st_peak_344	3317781	3318149	369	3317966	1200.6	119.755	2.13049	118.137
WT_M937_st_peak_345	3332126	3333236	1111	3332768	3637.2	1099.91	4.31578	1097.72
WT_M937_st_peak_346	3333847	3334457	611	3334155	5444.15	1912.8	4.9864	1910.52
WT_M937_st_peak_347	3335077	3335574	498	3335218	1187.64	85.3878	1.87483	83.8379
WT_M937_st_peak_348	3344953	3345579	627	3345231	5404.41	1252.39	3.46946	1250.18
WT_M937_st_peak_349	3347078	3347820	743	3347481	7753.78	2999.19	5.51942	2996.82
WT_M937_st_peak_350	3354414	3354809	396	3354596	1352.61	117.569	2.01431	115.955
WT_M937_st_peak_351	3387645	3388651	1007	3388001	2744.1	676.567	3.63108	674.515
WT_M937_st_peak_352	3394692	3395026	335	3394880	1191.1	101.625	1.99681	100.042
WT_M937_st_peak_353	3414105	3414566	462	3414306	1781.89	252.38	2.52893	250.599
WT_M937_st_peak_354	3502830	3503492	663	3503146	5195.39	1734.93	4.74123	1732.66
WT_M937_st_peak_355	3505600	3506182	583	3505904	3448.91	983.289	4.09728	981.135
WT_M937_st_peak_356	3509188	3509635	448	3509520	975.16	42.5295	1.60553	41.0868
WT_M937_st_peak_357	3518365	3518922	558	3518477	988.12	50.4004	1.67655	48.9339
WT_M937_st_peak_358	3520249	3520673	425	3520483	1667.02	241.688	2.55831	239.917
WT_M937_st_peak_359	3522236	3522762	527	3522478	3575.02	1032.96	4.1437	1030.79
WT_M937_st_peak_360	3523432	3523956	525	3523695	2453.02	513.541	3.21628	511.575
WT_M937_st_peak_361	3539526	3540452	927	3539811	2799.38	708.823	3.70911	706.756
WT_M937_st_peak_362	3547255	3547804	550	3547526	3219.15	854.938	3.85647	852.823
WT_M937_st_peak_363	3566430	3566987	558	3566721	3189.79	812.058	3.72756	809.958
WT_M937_st_peak_364	3580955	3581218	264	3581094	974.3	54.7478	1.72562	53.27
WT_M937_st_peak_365	3590026	3591075	1050	3590350	6776.03	2505.42	5.25759	2503.09
WT_M937_st_peak_366	3594522	3595200	679	3594881	3102.55	810.024	3.80337	807.924
WT_M937_st_peak_367	3602147	3602619	473	3602378	2181.8	422.072	3.04861	420.162
WT_M937_st_peak_368	3641923	3642318	396	3642111	1384.57	126.111	2.0527	124.482
WT_M937_st_peak_369	3666297	3666798	502	3666538	2365.78	485.328	3.17263	483.378
WT_M937_st_peak_370	3698759	3699267	509	3699021	2730.28	637.696	3.48377	635.661
WT_M937_st_peak_371	3702874	3703126	253	3702992	999.35	43.2603	1.60312	41.8152
WT_M937_st_peak_372	3721211	3721598	388	3721382	1429.49	162.262	2.25985	160.58
WT_M937_st_peak_373	3723356	3723616	261	3723484	1028.71	50.8616	1.66351	49.3938
WT_M937_st_peak_374	3734596	3734908	313	3734747	1256.74	113.544	2.04511	111.937
WT_M937_st_peak_375	3737791	3738146	356	3737947	1413.94	142.641	2.14385	140.986
WT_M937_st_peak_376	3741343	3741819	477	3741590	2457.34	518.484	3.23465	516.515
WT_M937_st_peak_377	3753938	3754309	372	3754124	1553	189.097	2.33685	187.382
WT_M937_st_peak_378	3755886	3756397	512	3756131	2469.43	552.791	3.3749	550.803
WT_M937_st_peak_379	3758198	3758766	569	3758480	3365.13	897.125	3.86911	894.997
WT_M937_st_peak_380	3780115	3780497	383	3780315	1430.35	175.679	2.34648	173.98
WT_M937_st_peak_381	3789799	3790112	314	3789971	1045.99	68.1178	1.8114	66.6063
WT_M937_st_peak_382	3790888	3791781	894	3791156	2729.41	704.426	3.76609	702.362
WT_M937_st_peak_383	3795929	3796307	379	3796112	1419.12	178.68	2.37479	176.977
WT_M937_st_peak_384	3813921	3814833	913	3814253	6977.28	2587.46	5.27459	2585.12
WT_M937_st_peak_385	3819508	3819830	323	3819676	1134.95	76.3407	1.83218	74.8107
WT_M937_st_peak_386	3822436	3823114	679	3822678	3605.25	860.987	3.54596	858.871
WT_M937_st_peak_387	3831389	3831756	368	3831577	1479.58	171.817	2.28485	170.122
WT_M937_st_peak_388	3837706	3838080	375	3837879	1439.85	186.275	2.40945	184.563
WT_M937_st_peak_389	3855525	3856204	680	3855780	2525.57	546.57	3.2941	544.586
WT_M937_st_peak_390	3858506	3858891	386	3858695	1294.74	120.417	2.06988	118.797
WT_M937_st_peak_391	3859739	3860298	560	3860032	2697.46	610.389	3.40285	608.37
WT_M937_st_peak_392	3911028	3911980	953	3911753	2167.98	368.61	2.80957	366.736
WT_M937_st_peak_393	3939329	3939891	563	3939606	2185.26	393	2.90726	391.11
WT_M937_st_peak_394	3943236	3943648	413	3943447	1990.92	309.976	2.66656	308.146
WT_M937_st_peak_395	3944889	3945204	316	3945037	1502.04	146.843	2.11398	145.182
WT_M937_st_peak_396	3955371	3955795	425	3955591	1749.07	286.527	2.74306	284.716
WT_M937_st_peak_397	3958498	3959211	714	3958837	7074.02	2671.11	5.37616	2668.77
WT_M937_st_peak_398	3960007	3960436	430	3960241	1726.61	274.27	2.69519	272.468
WT_M937_st_peak_399	3973774	3974355	582	3974073	2855.52	740.98	3.78347	738.902
WT_M937_st_peak_400	4000041	4000437	397	4000223	1723.16	226.255	2.42839	224.5
WT_M937_st_peak_401	4009822	4010251	430	4010099	1704.16	185.902	2.22026	184.19
WT_M937_st_peak_402	4017532	4017917	386	4017734	1493.4	159.962	2.20089	158.284
WT_M937_st_peak_403	4019720	4020136	417	4019888	1490.81	185.065	2.36046	183.355
WT_M937_st_peak_404	4050469	4051039	571	4050759	2765.69	646.966	3.48889	644.926
WT_M937_st_peak_405	4051720	4052252	533	4051982	3473.09	897.492	3.77209	895.364
WT_M937_st_peak_406	4054554	4054841	288	4054710	968.25	45.9616	1.6428	44.5079
WT_M937_st_peak_407	4063605	4063979	375	4063811	1185.05	73.3105	1.78086	71.7871
WT_M937_st_peak_408	4065612	4066230	619	4065895	3160.42	855.278	3.9175	853.163
WT_M937_st_peak_409	4076846	4077120	275	4076986	1064.13	66.3637	1.78413	64.8565
WT_M937_st_peak_410	4087358	4087722	365	4087542	1890.72	242.278	2.40067	240.507
WT_M937_st_peak_411	4090544	4091230	687	4090894	5473.51	1724.93	4.48731	1722.66
WT_M937_st_peak_412	4106909	4107374	466	4107152	1893.32	274.358	2.55989	272.557
WT_M937_st_peak_413	4108431	4108811	381	4108628	1696.38	244.048	2.54862	242.275
WT_M937_st_peak_414	4148019	4148682	664	4148360	7441.11	2907.27	5.57879	2904.91
WT_M937_st_peak_415	4149793	4150102	310	4149966	1261.92	66.5151	1.69748	65.0075
WT_M937_st_peak_416	4165681	4165982	302	4165855	1083.13	72.4404	1.8262	70.9188
WT_M937_st_peak_417	4173205	4173455	251	4173364	964.8	44.5423	1.63141	43.0931
WT_M937_st_peak_418	4180950	4181235	286	4181086	1190.23	83.5575	1.8584	82.0115
WT_M937_st_peak_419	4193336	4193961	626	4193646	5162.57	1613.08	4.45135	1610.82
WT_M937_st_peak_420	4195796	4197256	1461	4196264	3395.36	887.506	3.80758	885.381
WT_M937_st_peak_421	4198479	4198989	511	4198741	2376.15	403.453	2.80655	401.556
WT_M937_st_peak_422	4209069	4209646	578	4209370	3972.33	1015.53	3.74137	1013.36
WT_M937_st_peak_423	4266051	4266523	473	4266296	2358.01	417.733	2.88035	415.827
WT_M937_st_peak_424	4273676	4274194	519	4273934	2845.16	605.73	3.25647	603.714
WT_M937_st_peak_425	4276639	4277158	520	4276896	2281.13	463.971	3.15212	462.034
WT_M937_st_peak_426	4338836	4339540	705	4339273	3060.23	688.689	3.39006	686.631
WT_M937_st_peak_427	4366085	4366594	510	4366351	2535.94	498.358	3.08255	496.401
WT_M937_st_peak_428	4372104	4372683	580	4372402	3315.89	876.486	3.84345	874.364
WT_M937_st_peak_429	4384247	4384849	603	4384563	4170.13	1323.68	4.51421	1321.45
WT_M937_st_peak_430	4393923	4394290	368	4394116	1481.31	157.414	2.19277	155.739
WT_M937_st_peak_431	4404787	4405206	420	4404882	905.2	22.4044	1.41152	21.0421
WT_M937_st_peak_432	4408259	4409286	1028	4408979	2453.88	451.106	2.95058	449.178
WT_M937_st_peak_433	4409638	4410191	554	4409911	2854.66	686.943	3.56511	684.885
WT_M937_st_peak_434	4439757	4440143	387	4439916	1285.24	113.496	2.02558	111.889
WT_M937_st_peak_435	4472414	4472856	443	4472633	1956.37	316.714	2.72614	314.879
WT_M937_st_peak_436	4496492	4496772	281	4496609	965.66	51.4463	1.69888	49.977
WT_M937_st_peak_437	4505875	4506841	967	4506277	4950.95	1415.07	4.1095	1412.83
WT_M937_st_peak_438	4511129	4511764	636	4511460	4994.14	1715.3	4.87331	1713.03
WT_M937_st_peak_439	4523280	4523545	266	4523437	1051.17	58.8866	1.72487	57.3984
WT_M937_st_peak_440	4531457	4532264	808	4531785	4088.94	1225.11	4.28266	1222.9
WT_M937_st_peak_441	4551416	4552101	686	4551653	1266.24	100.936	1.94661	99.3537
WT_M937_st_peak_442	4578965	4579499	535	4579223	2640.45	595.722	3.39518	593.712
WT_M937_st_peak_443	4595546	4596063	518	4595799	3029.13	627.772	3.19634	625.743
WT_M937_st_peak_444	4597053	4597579	527	4597317	3270.98	753.587	3.45145	751.505
WT_M937_st_peak_445	4601866	4602221	356	4602041	1553	176.093	2.25872	174.393
WT_M937_st_peak_446	4610266	4610635	370	4610464	1421.71	126.715	2.03536	125.084
WT_M937_st_peak_447	4611373	4611718	346	4611526	1367.3	95.4354	1.85658	93.8648
WT_M937_st_peak_448	4624914	4625569	656	4625216	4105.35	1206.16	4.20733	1203.95
WT_M937_st_peak_449	4627006	4627462	457	4627244	1927.87	257.162	2.45091	255.376
WT_M937_st_peak_450	4628605	4628977	373	4628770	1380.25	138.661	2.13816	137.012
WT_M937_st_peak_451	4641024	4641841	818	4641258	1812.12	260.255	2.54652	258.467
WT_M937_st_peak_452	4650354	4650629	276	4650509	1205.78	63.9372	1.69969	62.4362
WT_M937_st_peak_453	4661191	4661795	605	4661486	4807.57	1373.2	4.10638	1370.97
WT_M937_st_peak_454	4683305	4683592	288	4683401	906.93	30.8484	1.51069	29.4479
WT_M937_st_peak_455	4684550	4684987	438	4684779	1625.56	204.143	2.37454	202.412
WT_M937_st_peak_456	4704015	4704366	352	4704188	1180.73	72.0555	1.77437	70.5349
WT_M937_st_peak_457	4705996	4706467	472	4706242	1764.62	252.181	2.54046	250.4
WT_M937_st_peak_458	4714005	4714309	305	4714143	1299.06	112.454	2.00937	110.849
WT_M937_st_peak_459	4719746	4720214	469	4719987	2783.83	568.52	3.16458	566.524
WT_M937_st_peak_460	4733113	4733404	292	4733224	1357.8	103.888	1.91921	102.299
WT_M937_st_peak_461	4777449	4778016	568	4777729	2833.93	567.315	3.12217	565.319
WT_M937_st_peak_462	4843501	4843861	361	4843691	1899.36	228.44	2.32602	226.683
WT_M937_st_peak_463	4859124	4859548	425	4859311	1608.28	205.552	2.39476	203.819
WT_M937_st_peak_464	4873868	4874842	975	4874112	2099.75	380.483	2.92177	378.601
WT_M937_st_peak_465	4882935	4883275	341	4883099	1322.38	119.083	2.04226	117.466
WT_M937_st_peak_466	4886431	4886767	337	4886635	1369.89	94.1152	1.84756	92.5474
WT_M937_st_peak_467	4889266	4889766	501	4889485	2492.75	461.831	2.96522	459.896
WT_M937_st_peak_468	4893209	4893619	411	4893420	1996.1	281.931	2.52478	280.123
WT_M937_st_peak_469	4900620	4901057	438	4900837	2132.57	318.591	2.60509	316.754
WT_M937_st_peak_470	4901853	4902233	381	4902044	1374.21	145.775	2.18982	144.116
WT_M937_st_peak_471	4912584	4912969	386	4912800	1179	86.6444	1.88801	85.0918
WT_M937_st_peak_472	4917741	4918061	321	4917891	1085.72	75.4083	1.85131	73.8804
WT_M937_st_peak_473	4928310	4928666	357	4928443	1194.55	65.3834	1.71528	63.8788
WT_M937_st_peak_474	4931080	4931341	262	4931187	908.65	33.3649	1.53751	31.9543
WT_M937_st_peak_475	4953780	4954047	268	4953892	1118.54	61.2276	1.71446	59.7335
WT_M937_st_peak_476	4964739	4964991	253	4964869	1130.63	76.923	1.83857	75.3918
WT_M937_st_peak_477	4973004	4974008	1005	4973683	4910.36	1482.16	4.31199	1479.91
WT_M937_st_peak_478	4976183	4976886	704	4976520	6371.8	2178.04	4.85362	2175.74
WT_M937_st_peak_479	4987762	4988206	445	4987971	1882.09	287.169	2.63369	285.357
WT_M937_st_peak_480	5000587	5001183	597	5000884	5597.89	1606.97	4.12593	1604.72
WT_M937_st_peak_481	5009561	5009836	276	5009700	959.61	37.5221	1.56197	36.0966
WT_M937_st_peak_482	5018042	5018286	245	5018175	988.98	34.2589	1.51838	32.845
WT_M937_st_peak_483	5031062	5031494	433	5031288	1797.44	282.039	2.67625	280.231
WT_M937_st_peak_484	5036592	5037117	526	5036863	2411.56	504.741	3.21675	502.78
WT_M937_st_peak_485	5038093	5038446	354	5038226	1122	34.8788	1.48348	33.4627
WT_M937_st_peak_486	5055509	5056109	601	5055798	5367.27	1689.14	4.48103	1686.87
WT_M937_st_peak_487	5069782	5070068	287	5069923	1128.04	68.1753	1.76689	66.6637
WT_M937_st_peak_488	5075199	5075508	310	5075367	1342.25	104.04	1.92719	102.452
WT_M937_st_peak_489	5077423	5077729	307	5077486	811.05	13.9667	1.32256	12.6585
WT_M937_st_peak_490	5080107	5080407	301	5080194	971.71	20.7855	1.37582	19.4317
WT_M937_st_peak_491	5101877	5103363	1487	5102698	4563.13	697.609	2.64434	695.547
WT_M937_st_peak_492	5112810	5113276	467	5113049	2176.62	288.599	2.44402	286.785
WT_M937_st_peak_493	5138573	5139205	633	5138938	5639.35	1469.98	3.80334	1467.73
WT_M937_st_peak_494	5142850	5143200	351	5143028	1800.03	166.984	2.07015	165.296
WT_M937_st_peak_495	5150919	5151215	297	5151060	1227.37	58.5862	1.64882	57.0988
WT_M937_st_peak_496	5159123	5159447	325	5159292	1663.56	157.166	2.08592	155.491
WT_M937_st_peak_497	5205558	5206254	697	5205907	12945.7	4785.01	5.26076	4782.55
WT_M937_st_peak_498	5207691	5207984	294	5207851	1223.05	63.2324	1.68603	61.7331
WT_M937_st_peak_499	5214588	5215682	1095	5214858	3021.36	646.02	3.26741	643.981
WT_M937_st_peak_500	5223392	5223694	303	5223562	1400.98	97.2388	1.85448	95.6644
WT_M937_st_peak_501	5226169	5226573	405	5226367	1805.21	235.528	2.4212	233.763
WT_M937_st_peak_502	5228687	5228980	294	5228823	1258.47	91.108	1.8798	89.5463
WT_M937_st_peak_503	5230454	5230877	424	5230638	2065.2	334.966	2.72946	333.117
WT_M937_st_peak_504	5239142	5239510	369	5239342	1348.3	108.232	1.95267	106.635
WT_M937_st_peak_505	5264117	5264670	554	5264396	2748.42	567.975	3.18958	565.98
WT_M937_st_peak_506	5268440	5268700	261	5268582	1154.82	46.3097	1.57469	44.8549
WT_M937_st_peak_507	5276993	5277463	471	5277226	1685.15	212.362	2.37822	210.622
WT_M937_st_peak_508	5283115	5283371	257	5283251	963.07	38.3062	1.56759	36.8779
WT_M937_st_peak_509	5310206	5311253	1048	5310501	2795.92	595.77	3.25982	593.759
WT_M937_st_peak_510	5312542	5313238	697	5312907	6646.47	2300.01	4.91313	2297.7
WT_M937_st_peak_511	5315664	5316272	609	5315975	5396.64	1673.45	4.42067	1671.18
WT_M937_st_peak_512	5319049	5319301	253	5319147	991.57	33.2323	1.50618	31.8223
WT_M937_st_peak_513	5341300	5341562	263	5341410	968.25	34.2378	1.52398	32.824
WT_M937_st_peak_514	5350697	5351312	616	5351006	5461.42	1595.51	4.18897	1593.25
WT_M937_st_peak_515	5375134	5375654	521	5375396	2558.39	533.134	3.20726	531.158
WT_M937_st_peak_516	5423875	5424495	621	5424190	5367.27	1637.14	4.35383	1634.88
WT_M937_st_peak_517	5425181	5425684	504	5425400	1708.48	205.617	2.32582	203.884
WT_M937_st_peak_518	5430898	5431295	398	5431096	1654.92	168.859	2.15615	167.169
WT_M937_st_peak_519	5471883	5472377	495	5472121	2720.78	442.656	2.73821	440.734
WT_M937_st_peak_520	5480968	5481350	383	5481156	1631.6	186.22	2.2675	184.509
WT_M937_st_peak_521	5488566	5489795	1230	5489010	11390.1	9576.4	17.7709	9573.42
WT_M937_st_peak_522	5495476	5496073	598	5495780	3953.33	1029.86	3.79859	1027.7
WT_M937_st_peak_523	5496631	5497177	547	5496921	3751.22	977.186	3.79779	975.033
WT_M937_st_peak_524	5497799	5498403	605	5498111	7731.33	2696.81	4.95344	2694.47
WT_M937_st_peak_525	5503725	5504523	799	5503996	2911.66	585.622	3.1319	583.617
WT_M937_st_peak_526	5517767	5518126	360	5518018	902.61	14.5303	1.31148	13.2175
WT_M937_st_peak_527	5518947	5519883	937	5519608	2901.3	558.05	3.03906	556.06
WT_M937_st_peak_528	5524331	5524863	533	5524585	3922.24	971.887	3.64952	969.736
WT_M937_st_peak_529	5528704	5529300	597	5529010	3702.85	810.388	3.32482	808.288
WT_M937_st_peak_530	5532561	5533340	780	5532827	2907.34	539.992	2.97073	538.012
WT_M937_st_peak_531	5538097	5538481	385	5538267	1333.61	96.7791	1.88239	95.2056
WT_M937_st_peak_532	5539229	5539761	533	5539499	3013.58	696.221	3.45709	694.159
WT_M937_st_peak_533	5566946	5567551	606	5567225	3994.79	1059.93	3.85694	1057.75
WT_M937_st_peak_534	5567921	5568236	316	5568096	1339.66	98.051	1.88825	96.4749
WT_M937_st_peak_535	5570952	5571567	616	5571252	4390.38	1153.19	3.82525	1150.99
WT_M937_st_peak_536	5577807	5578680	874	5578411	2186.12	355.45	2.7339	353.586
WT_M937_st_peak_537	5591483	5591859	377	5591739	1044.26	33.6631	1.49323	32.2515
WT_M937_st_peak_538	5603415	5603902	488	5603631	1775.85	242.133	2.47817	240.362
WT_M937_st_peak_539	5615892	5616542	651	5616231	7619.04	2491.71	4.6492	2489.38
WT_M937_st_peak_540	5617805	5618496	692	5618154	13070.1	4472.96	4.86276	4470.51
WT_M937_st_peak_541	5618809	5619349	541	5619066	2668.09	488.62	2.94277	486.669
WT_M937_st_peak_542	5626910	5627302	393	5627112	1644.56	147.014	2.03911	145.353
WT_M937_st_peak_543	5632564	5633044	481	5632811	3667.44	603.408	2.75822	601.393
WT_M937_st_peak_544	5655305	5655874	570	5655590	4376.56	1073.02	3.62081	1070.84
WT_M937_st_peak_545	5656233	5656505	273	5656362	1223.05	65.6632	1.70481	64.1578
WT_M937_st_peak_546	5664842	5665406	565	5665134	2419.33	420.503	2.84745	418.595
WT_M937_st_peak_547	5675998	5676573	576	5676281	3384.99	713.602	3.23709	711.534
WT_M937_st_peak_548	5684205	5684608	404	5684426	1515	141.642	2.07671	139.989
WT_M937_st_peak_549	5690565	5691196	632	5690876	6950.51	2377.81	4.8578	2375.49
WT_M937_st_peak_550	5706959	5707435	477	5707200	1919.23	244.795	2.3943	243.021
WT_M937_st_peak_551	5716157	5717088	932	5716446	4789.43	1351.47	4.06313	1349.24
WT_M937_st_peak_552	5724415	5725586	1172	5725416	1026.99	53.0618	1.68522	51.5883
WT_M937_st_peak_553	5733779	5734287	509	5734004	1863.95	236.271	2.3879	234.505
WT_M937_st_peak_554	5737466	5737922	457	5737703	1986.6	303.963	2.63957	302.137
WT_M937_st_peak_555	5747844	5748205	362	5748031	1343.98	113.967	1.99552	112.359
WT_M937_st_peak_556	5761303	5761672	370	5761481	1148.77	71.8377	1.78814	70.3176
WT_M937_st_peak_557	5765492	5766513	1022	5765759	2978.17	650.667	3.31756	648.625
WT_M937_st_peak_558	5779305	5779723	419	5779585	1546.09	142.458	2.06279	140.803
WT_M937_st_peak_559	5782988	5783413	426	5783176	1292.15	108.171	1.98336	106.574
WT_M937_st_peak_560	5787442	5787967	526	5787705	2263.86	351.016	2.66141	349.155
WT_M937_st_peak_561	5803332	5803998	667	5803688	6842.54	2022.78	4.23486	2020.49
WT_M937_st_peak_562	5806638	5806937	300	5806811	1030.44	37.1286	1.532	35.7044
WT_M937_st_peak_563	5818714	5819392	679	5818993	4316.97	1177.28	3.94695	1175.08
WT_M937_st_peak_564	5836475	5837018	544	5836748	2285.45	340.402	2.6012	338.548
WT_M937_st_peak_565	5839237	5839763	527	5839486	2110.98	333.645	2.69042	331.796
WT_M937_st_peak_566	5868148	5868580	433	5868353	1400.98	99.1135	1.86682	97.5353
WT_M937_st_peak_567	5891781	5892090	310	5891922	1042.53	33.3126	1.49076	31.9023
WT_M937_st_peak_568	5895178	5895847	670	5895498	7814.25	2508.25	4.56765	2505.92
WT_M937_st_peak_569	5900009	5900254	246	5900133	976.89	22.6417	1.39642	21.2782
WT_M937_st_peak_570	5903946	5904546	601	5904250	5876.88	1586.69	3.91598	1584.43
WT_M937_st_peak_571	5909850	5910210	361	5909954	942.34	19.8595	1.37113	18.5107
WT_M937_st_peak_572	5918456	5918721	266	5918607	866.33	19.9678	1.39218	18.6184
WT_M937_st_peak_573	5943663	5944201	539	5943957	2472.02	430.153	2.8491	428.239
WT_M937_st_peak_574	5953601	5953917	317	5953775	1215.28	59.6666	1.66159	58.1765
WT_M937_st_peak_575	6000015	6000749	735	6000541	1217.01	90.2047	1.89426	88.6448
WT_M937_st_peak_576	6007849	6008318	470	6008127	1426.9	90.0349	1.7961	88.4754
WT_M937_st_peak_577	6012523	6013118	596	6012812	3439.41	810.692	3.51062	808.592
WT_M937_st_peak_578	6023098	6023369	272	6023253	1064.99	43.783	1.58394	42.3362
WT_M937_st_peak_579	6048711	6051803	3093	6050732	3543.92	758.887	3.27324	756.804
WT_M937_st_peak_580	6055689	6056260	572	6055946	2873.66	528.21	2.9514	526.236
WT_M937_st_peak_581	6067027	6067636	610	6067337	5046.83	1321.95	3.81833	1319.72
WT_M937_st_peak_582	6069048	6069456	409	6069271	1534.86	103.899	1.83936	102.31
WT_M937_st_peak_583	6095829	6096458	630	6096154	6622.29	2228.4	4.77871	2226.09
WT_M937_st_peak_584	6099634	6100279	646	6099955	4545.86	1152.25	3.71779	1150.06
WT_M937_st_peak_585	6102196	6102791	596	6102498	5903.65	1648.07	4.02773	1645.81
WT_M937_st_peak_586	6107176	6107676	501	6107464	1881.22	201.674	2.20401	199.945
WT_M937_st_peak_587	6126556	6127123	568	6126846	2585.17	508.337	3.08244	506.374
WT_M937_st_peak_588	6130106	6130788	683	6130424	3926.56	1044.89	3.86571	1042.71
WT_M937_st_peak_589	6133803	6134057	255	6133945	968.25	18.0088	1.34245	16.6708
WT_M937_st_peak_590	6141476	6142081	606	6141765	2833.06	608.429	3.27637	606.411
WT_M937_st_peak_591	6146898	6147589	692	6147351	1622.1	171.324	2.18747	169.63
WT_M937_st_peak_592	6153804	6154090	287	6153805	784.27	2.55984	1.10529	1.421
WT_M937_st_peak_593	6154913	6155345	433	6155141	1412.21	101.631	1.87678	100.048
WT_M937_st_peak_594	6167317	6168184	868	6167487	1320.66	74.1478	1.72992	72.6225
WT_M937_st_peak_595	6178065	6178397	333	6178197	1156.55	58.4273	1.67498	56.9402
WT_M937_st_peak_596	6186301	6186678	378	6186491	1160	48.0174	1.58607	46.5575
WT_M937_st_peak_597	6187327	6187724	398	6187510	1202.32	54.8687	1.62831	53.3906
WT_M937_st_peak_598	6200331	6201020	690	6200905	1040.81	34.4826	1.50333	33.068
WT_M937_st_peak_599	6213762	6214077	316	6213937	1603.96	77.1934	1.65631	75.6616
WT_M937_st_peak_600	6228135	6228448	314	6228320	951.84	17.166	1.33638	15.8334
WT_M937_st_peak_601	6261583	6262599	1017	6261920	20118.2	8097.09	5.77143	8094.36
WT_M937_st_peak_602	6266263	6266609	347	6266424	1483.04	91.2217	1.78036	89.6597
WT_M937_st_peak_603	6267111	6267897	787	6267677	1179	47.1333	1.57236	45.676
WT_M937_st_peak_604	6270421	6271200	780	6270683	2429.7	347.578	2.54523	345.719
WT_M937_st_peak_605	6283833	6284110	278	6283965	983.8	25.7751	1.42963	24.3965
WT_M937_st_peak_606	6285432	6286168	737	6285681	1155.68	54.6023	1.64396	53.1248
WT_M937_st_peak_607	6297602	6298269	668	6297957	3112.05	534.133	2.82748	532.156
WT_M937_st_peak_608	6300569	6301027	459	6300816	1170.37	42.5975	1.53723	41.1546
WT_M937_st_peak_609	6306458	6306705	248	6306532	1045.99	15.9783	1.30385	14.6539
WT_M937_st_peak_610	6309559	6309910	352	6309745	1041.67	29.2287	1.45017	27.835
WT_M937_st_peak_611	6319215	6319968	754	6319310	925.06	10.1488	1.24304	8.87595
WT_M937_st_peak_612	6320448	6320984	537	6320662	1208.37	56.7191	1.641	55.2363
WT_M937_st_peak_613	6324060	6324351	292	6324304	881.01	6.44287	1.18614	5.21912
WT_M937_st_peak_614	6324725	6325250	526	6325031	1390.62	62.7792	1.62572	61.2812
WT_M937_st_peak_615	6325546	6325843	298	6325725	1003.66	16.727	1.32019	15.3973
WT_M937_st_peak_616	6327133	6328036	904	6327716	2440.93	383.019	2.68049	381.135
WT_M937_st_peak_617	6329087	6329582	496	6329131	819.69	3.40718	1.12696	2.24405
WT_M937_st_peak_618	6334350	6335748	1399	6335388	7209.63	2132.02	4.23656	2129.72
WT_M937_st_peak_619	6340527	6341005	479	6340650	975.16	16.9341	1.32756	15.6032
WT_M937_st_peak_620	6342710	6343223	514	6342945	1095.22	34.0589	1.48204	32.6458
WT_M937_st_peak_621	6343775	6344403	629	6344072	4570.91	1097.45	3.56345	1095.26
WT_M937_st_peak_622	6346211	6346645	435	6346418	1179	40.1229	1.51283	38.6882
WT_M937_st_peak_623	6351616	6351878	263	6351763	1096.08	16.9878	1.30605	15.6564
WT_M937_st_peak_624	6352520	6353883	1364	6353188	2072.97	259.853	2.37569	258.064
WT_M937_st_peak_625	6355611	6357218	1608	6355948	950.11	10.19	1.24004	8.91678
WT_M937_st_peak_626	6357492	6358113	622	6357817	917.29	8.2857	1.21467	7.03541
WT_M937_st_peak_627	6358965	6383799	24835	6383447	14587.7	8343.37	9.07821	8340.6

## Sheet: WT_M9_30_log
name	start	end	length	abs_summit	pileup	-log10(pvalue)	fold_enrichment	-log10(qvalue)
WT_M930_log_peak_1	12	53440	53429	3605	96212	104904	32.4385	104898
WT_M930_log_peak_2	54101	55019	919	54715	1304	25.4745	1.3572	24.2316
WT_M930_log_peak_3	55917	65847	9931	57618	8155	4310.17	8.09997	4307.88
WT_M930_log_peak_4	66294	98968	32675	80106	5930	2600.86	6.36531	2598.7
WT_M930_log_peak_5	99670	161456	61787	147472	35793	33011	21.6866	33008.4
WT_M930_log_peak_6	161902	163075	1174	162127	1163	11.5335	1.23124	10.4034
WT_M930_log_peak_7	165783	166719	937	165983	1285	38.3999	1.47108	37.0972
WT_M930_log_peak_8	167603	168144	542	168053	1087	7.98255	1.19019	6.89023
WT_M930_log_peak_9	172265	172678	414	172384	1055	8.9148	1.20753	7.81198
WT_M930_log_peak_10	173163	174699	1537	173382	1070	9.86181	1.21955	8.74867
WT_M930_log_peak_11	175266	175601	336	175422	1022	3.25419	1.10843	2.23691
WT_M930_log_peak_12	176332	176932	601	176543	1095	12.7939	1.2556	11.6511
WT_M930_log_peak_13	180360	181207	848	180957	1570	97.0257	1.78362	95.5951
WT_M930_log_peak_14	182996	183337	342	183046	1000	4.62846	1.13959	3.58414
WT_M930_log_peak_15	184734	185139	406	184841	1020	4.53968	1.13632	3.4969
WT_M930_log_peak_16	187280	187805	526	187737	984	4.01618	1.12795	2.98328
WT_M930_log_peak_17	188111	189250	1140	188980	1037	6.96617	1.17889	5.88657
WT_M930_log_peak_18	190002	191573	1572	190746	1040	5.52156	1.15357	4.46267
WT_M930_log_peak_19	193378	194630	1253	193740	5684	2218.77	5.57031	2216.65
WT_M930_log_peak_20	196978	197280	303	197107	1248	31.8472	1.42413	30.5709
WT_M930_log_peak_21	198312	198570	259	198417	1097	12.9281	1.25703	11.7839
WT_M930_log_peak_22	199244	199663	420	199491	1699	111.998	1.82268	110.544
WT_M930_log_peak_23	200302	201342	1041	200946	6521	2903.64	6.48348	2901.45
WT_M930_log_peak_24	205040	205375	336	205286	1153	16.6037	1.29264	15.4259
WT_M930_log_peak_25	207790	208089	300	208040	1066	5.64172	1.15366	4.58104
WT_M930_log_peak_26	213258	214268	1011	213545	3135	500.283	2.70743	498.549
WT_M930_log_peak_27	217700	218065	366	217930	1169	16.6624	1.29093	15.4841
WT_M930_log_peak_28	221964	222464	501	222232	2235	317.528	2.53381	315.891
WT_M930_log_peak_29	235441	236024	584	235590	1068	7.18211	1.17949	6.09971
WT_M930_log_peak_30	236580	237811	1232	237223	4109	1294.36	4.48167	1292.38
WT_M930_log_peak_31	246889	248627	1739	247718	9290	5322.65	9.09486	5320.32
WT_M930_log_peak_32	251581	251980	400	251766	1414	63.5165	1.62283	62.1476
WT_M930_log_peak_33	253205	253484	280	253341	1133	15.1341	1.27876	13.9689
WT_M930_log_peak_34	254737	256329	1593	255962	1728	147.379	2.00103	145.882
WT_M930_log_peak_35	260727	261178	452	260963	1956	213.897	2.22397	212.334
WT_M930_log_peak_36	264720	265132	413	264955	1218	20.4668	1.3236	19.2591
WT_M930_log_peak_37	270810	271610	801	271157	3266	773.245	3.52119	771.41
WT_M930_log_peak_38	277347	277678	332	277486	1292	35.2672	1.44375	33.9764
WT_M930_log_peak_39	277945	278495	551	278230	2413	386.687	2.71161	385.009
WT_M930_log_peak_40	284967	286396	1430	285332	6062	2548.69	6.05659	2546.53
WT_M930_log_peak_41	286934	287628	695	287284	4523	1531.97	4.80518	1529.95
WT_M930_log_peak_42	287982	288418	437	288190	1879	157.115	1.98654	155.607
WT_M930_log_peak_43	299395	300434	1040	299994	10032	5797.61	9.21344	5795.27
WT_M930_log_peak_44	309512	309785	274	309641	1298	29.3835	1.39274	28.1187
WT_M930_log_peak_45	325617	326400	784	326023	12807	8422.62	11.2957	8420.21
WT_M930_log_peak_46	335674	336193	520	335824	1418	64.2823	1.62685	62.9117
WT_M930_log_peak_47	352352	353638	1287	353180	8715	4611.16	8.11316	4608.86
WT_M930_log_peak_48	370764	371041	278	370852	1234	21.0515	1.3269	19.8396
WT_M930_log_peak_49	373172	373766	595	373444	3577	1003.5	4.03921	1001.6
WT_M930_log_peak_50	396845	397513	669	397173	7250	3447.87	7.03737	3445.64
WT_M930_log_peak_51	400402	400847	446	400616	2569	416.232	2.72973	414.537
WT_M930_log_peak_52	415058	415575	518	415307	3855	1110.69	4.13426	1108.76
WT_M930_log_peak_53	433136	433811	676	433527	4398	1415.13	4.5728	1413.14
WT_M930_log_peak_54	464686	465183	498	464909	3155	721.537	3.43044	719.719
WT_M930_log_peak_55	485326	486026	701	485675	7234	3705.12	7.7571	3702.87
WT_M930_log_peak_56	487642	488345	704	487998	4683	1834.61	5.58972	1832.54
WT_M930_log_peak_57	496846	497133	288	496994	1288	39.6829	1.48078	38.3759
WT_M930_log_peak_58	506425	507322	898	506763	6674	3242.58	7.23242	3240.36
WT_M930_log_peak_59	512047	512553	507	512287	3311	832.091	3.68819	830.239
WT_M930_log_peak_60	534360	534727	368	534526	1747	148.788	2.00003	147.289
WT_M930_log_peak_61	538238	538806	569	538515	3103	704.516	3.4119	702.703
WT_M930_log_peak_62	544335	544814	480	544589	2719	442.051	2.73581	440.345
WT_M930_log_peak_63	545452	546137	686	545927	1599	109.35	1.84484	107.9
WT_M930_log_peak_64	547342	547927	586	547649	3373	830.319	3.62888	828.467
WT_M930_log_peak_65	550387	550662	276	550524	1332	48.3128	1.53698	46.9794
WT_M930_log_peak_66	552035	554325	2291	552920	5964	2597.37	6.31199	2595.21
WT_M930_log_peak_67	560513	560808	296	560660	1585	108.24	1.84385	106.792
WT_M930_log_peak_68	569066	569551	486	569209	1391	70.9118	1.68068	69.5277
WT_M930_log_peak_69	575434	575933	500	575685	2370	380.06	2.71251	378.385
WT_M930_log_peak_70	578355	578957	603	578521	1527	84.834	1.72496	83.4242
WT_M930_log_peak_71	598416	598741	326	598578	1514	99.4972	1.81957	98.0627
WT_M930_log_peak_72	611975	612440	466	612203	2961	696.649	3.50337	694.839
WT_M930_log_peak_73	614818	615205	388	615003	1613	108.075	1.83215	106.627
WT_M930_log_peak_74	615678	616288	611	616027	3709	1096.93	4.2302	1095
WT_M930_log_peak_75	620475	621234	760	620842	12561	8392.69	11.5983	8390.29
WT_M930_log_peak_76	631794	632347	554	632023	3195	776.438	3.59213	774.602
WT_M930_log_peak_77	632779	633099	321	632934	1465	79.858	1.71467	78.4574
WT_M930_log_peak_78	635616	636116	501	635884	3178	710.311	3.37309	708.497
WT_M930_log_peak_79	637994	638360	367	638179	1958	223.074	2.26649	221.504
WT_M930_log_peak_80	659745	660344	600	660025	5029	2058.99	5.87261	2056.89
WT_M930_log_peak_81	665165	665669	505	665418	2582	513.147	3.10418	511.407
WT_M930_log_peak_82	666839	667254	416	667044	1945	225.285	2.2841	223.714
WT_M930_log_peak_83	673413	674458	1046	674061	3013	733.624	3.59682	731.802
WT_M930_log_peak_84	694602	694910	309	694770	1256	35.763	1.45595	34.4702
WT_M930_log_peak_85	703185	703866	682	703590	3292	828.707	3.69304	826.856
WT_M930_log_peak_86	707569	707825	257	707696	1065	15.9775	1.29924	14.805
WT_M930_log_peak_87	708111	709742	1632	709056	3491	1045.99	4.27899	1044.08
WT_M930_log_peak_88	713524	714292	769	713889	9920	6241.24	10.5049	6238.89
WT_M930_log_peak_89	714717	715302	586	715027	3911	1160.45	4.24317	1158.51
WT_M930_log_peak_90	727387	727700	314	727540	2275	258.527	2.26527	256.931
WT_M930_log_peak_91	776895	777269	375	777075	2081	283.237	2.47594	281.623
WT_M930_log_peak_92	781094	781430	337	781278	1793	194.674	2.2158	193.129
WT_M930_log_peak_93	802779	803360	582	803041	4936	1822.07	5.24501	1820
WT_M930_log_peak_94	808072	808658	587	808361	3835	1216.31	4.50945	1214.35
WT_M930_log_peak_95	808935	809254	320	809103	1456	82.3046	1.73356	80.8994
WT_M930_log_peak_96	813700	814070	371	813885	1841	196.836	2.20075	195.289
WT_M930_log_peak_97	815848	816459	612	816159	4905	1956.24	5.70184	1954.16
WT_M930_log_peak_98	818563	819586	1024	818858	3711	1113.41	4.28497	1111.48
WT_M930_log_peak_99	819991	820863	873	820134	1385	70.7255	1.68145	69.3417
WT_M930_log_peak_100	821683	822068	386	821905	1767	173.913	2.1219	172.387
WT_M930_log_peak_101	827410	828219	810	827643	2683	580.858	3.29445	579.09
WT_M930_log_peak_102	828963	829651	689	829326	7247	3834.57	8.11074	3832.31
WT_M930_log_peak_103	834836	835392	557	835118	3074	800.331	3.79341	798.488
WT_M930_log_peak_104	840082	841615	1534	840395	5144	2059.2	5.72613	2057.1
WT_M930_log_peak_105	846916	847401	486	847138	2616	511.189	3.06939	509.45
WT_M930_log_peak_106	848499	848788	290	848659	1250	40.0192	1.49291	38.711
WT_M930_log_peak_107	862060	862719	660	862411	5582	2561.67	6.7253	2559.51
WT_M930_log_peak_108	871506	872038	533	871761	3289	965.375	4.20033	963.484
WT_M930_log_peak_109	878170	878564	395	878367	1990	261.906	2.43271	260.308
WT_M930_log_peak_110	904030	904724	695	904375	7809	4296.46	8.57103	4294.18
WT_M930_log_peak_111	905011	905710	700	905582	1322	63.004	1.6484	61.6363
WT_M930_log_peak_112	915605	916204	600	915910	5091	1981.92	5.55248	1979.83
WT_M930_log_peak_113	928620	930166	1547	929373	18332	14513.8	15.7744	14511.4
WT_M930_log_peak_114	932163	932626	464	932403	2274	383.504	2.79431	381.827
WT_M930_log_peak_115	945884	946503	620	946177	8835	4900.87	8.67434	4898.56
WT_M930_log_peak_116	951603	951891	289	951756	1347	56.93	1.59646	55.5757
WT_M930_log_peak_117	970816	971111	296	970967	1729	142.515	1.97477	141.023
WT_M930_log_peak_118	978021	978412	392	978226	2125	294.998	2.50211	293.375
WT_M930_log_peak_119	996488	997023	536	996833	2687	532.68	3.09941	530.931
WT_M930_log_peak_120	1001058	1001800	743	1001317	4920	1933.92	5.611	1931.84
WT_M930_log_peak_121	1003564	1003886	323	1003739	1450	91.08	1.79215	89.6592
WT_M930_log_peak_122	1004522	1004917	396	1004740	2178	347.678	2.70437	346.022
WT_M930_log_peak_123	1006820	1007454	635	1007134	3731	1145.96	4.37714	1144.02
WT_M930_log_peak_124	1011659	1012278	620	1011975	5491	2501.8	6.66538	2499.65
WT_M930_log_peak_125	1012704	1013499	796	1013062	8412	4968.83	9.51844	4966.51
WT_M930_log_peak_126	1014299	1014626	328	1014473	1678	127.728	1.91656	126.254
WT_M930_log_peak_127	1017530	1017792	263	1017653	1381	78.8665	1.73838	77.4678
WT_M930_log_peak_128	1028343	1028836	494	1028588	3718	1079.46	4.16168	1077.54
WT_M930_log_peak_129	1034679	1035176	498	1034923	4080	1367.21	4.7538	1365.22
WT_M930_log_peak_130	1066788	1067289	502	1067038	3218	908.299	4.05905	906.424
WT_M930_log_peak_131	1077230	1077597	368	1077411	2035	290.126	2.53755	288.507
WT_M930_log_peak_132	1083296	1083741	446	1083517	2909	652.81	3.38205	651.015
WT_M930_log_peak_133	1086067	1086988	922	1086673	4329	1404.51	4.60868	1402.51
WT_M930_log_peak_134	1087251	1087878	628	1087570	4526	1684.76	5.29024	1682.72
WT_M930_log_peak_135	1116452	1116761	310	1116596	1685	168.105	2.13373	166.585
WT_M930_log_peak_136	1126833	1127104	272	1126954	1455	92.3559	1.79833	90.9331
WT_M930_log_peak_137	1133830	1134673	844	1134257	34285	33033.2	23.947	33030.6
WT_M930_log_peak_138	1139390	1139714	325	1139554	1843	195.993	2.19546	194.446
WT_M930_log_peak_139	1166459	1166880	422	1166668	2127	345.122	2.73001	343.467
WT_M930_log_peak_140	1172996	1173563	568	1173280	4945	1846.35	5.30848	1844.28
WT_M930_log_peak_141	1174676	1175225	550	1174995	2691	599.073	3.36143	597.299
WT_M930_log_peak_142	1195553	1196127	575	1195806	3885	1255.27	4.5893	1253.3
WT_M930_log_peak_143	1203375	1203892	518	1203624	3980	1290.75	4.60587	1288.78
WT_M930_log_peak_144	1205737	1206011	275	1205870	1503	105.05	1.85805	103.607
WT_M930_log_peak_145	1214694	1215174	481	1214914	2992	728.557	3.59691	726.736
WT_M930_log_peak_146	1243962	1244491	530	1244220	3872	1224.14	4.49616	1222.18
WT_M930_log_peak_147	1254151	1254659	509	1254407	4163	1341.81	4.57957	1339.83
WT_M930_log_peak_148	1256129	1256578	450	1256350	2891	652.393	3.39582	650.599
WT_M930_log_peak_149	1265381	1266165	785	1265674	5992	2779.91	6.81813	2777.73
WT_M930_log_peak_150	1266868	1267486	619	1267167	6183	3005.7	7.23643	3003.5
WT_M930_log_peak_151	1275410	1275967	558	1275729	2653	580.14	3.31802	578.373
WT_M930_log_peak_152	1285225	1285779	555	1285490	3806	1197.37	4.47536	1195.42
WT_M930_log_peak_153	1291007	1291879	873	1291641	3293	819.042	3.65811	817.194
WT_M930_log_peak_154	1293345	1293793	449	1293577	2371	399.115	2.79163	397.43
WT_M930_log_peak_155	1320399	1321036	638	1320692	6095	2801.76	6.74059	2799.58
WT_M930_log_peak_156	1326078	1326469	392	1326292	2021	283.912	2.51744	282.297
WT_M930_log_peak_157	1327647	1328238	592	1327946	4750	1919.07	5.78431	1916.99
WT_M930_log_peak_158	1329212	1329663	452	1329447	2794	593.836	3.25209	592.064
WT_M930_log_peak_159	1331893	1332258	366	1332083	2045	298.523	2.57046	296.898
WT_M930_log_peak_160	1344390	1345244	855	1344822	29554	26730.5	20.7701	26728
WT_M930_log_peak_161	1347548	1347988	441	1347761	2845	656.616	3.45267	654.82
WT_M930_log_peak_162	1358810	1359302	493	1359046	3010	737.487	3.6143	735.663
WT_M930_log_peak_163	1366329	1366719	391	1366531	1916	258.803	2.46517	257.207
WT_M930_log_peak_164	1368778	1369331	554	1369007	2590	570.971	3.33716	569.208
WT_M930_log_peak_165	1370638	1371222	585	1370957	4254	1555.91	5.19278	1553.89
WT_M930_log_peak_166	1390483	1390806	324	1390654	1576	141.521	2.04135	140.031
WT_M930_log_peak_167	1400186	1400738	553	1400389	1968	278.658	2.52781	277.047
WT_M930_log_peak_168	1415916	1416588	673	1416257	10262	6389.53	10.3328	6387.18
WT_M930_log_peak_169	1419791	1420473	683	1420136	7795	4318.93	8.65774	4316.65
WT_M930_log_peak_170	1426746	1427264	519	1427003	3819	1225.31	4.55868	1223.35
WT_M930_log_peak_171	1450116	1450397	282	1450319	1010	13.0843	1.27171	11.9385
WT_M930_log_peak_172	1451803	1452173	371	1451989	1989	315.424	2.69297	313.788
WT_M930_log_peak_173	1477650	1478311	662	1477989	6839	3653.98	8.22014	3651.73
WT_M930_log_peak_174	1481386	1481736	351	1481562	1423	89.9502	1.79563	88.5314
WT_M930_log_peak_175	1484544	1485077	534	1484793	2845	696.406	3.61097	694.596
WT_M930_log_peak_176	1500460	1501707	1248	1500837	10020	6790.66	11.8757	6788.3
WT_M930_log_peak_177	1506992	1507483	492	1507247	2873	628.881	3.32136	627.095
WT_M930_log_peak_178	1509177	1509732	556	1509450	4609	1845.24	5.72529	1843.18
WT_M930_log_peak_179	1527972	1528674	703	1528312	9771	6435.54	11.3186	6433.18
WT_M930_log_peak_180	1529077	1529373	297	1529215	1379	94.5319	1.84464	93.1053
WT_M930_log_peak_181	1534821	1535916	1096	1535350	4431	1747.56	5.63024	1745.51
WT_M930_log_peak_182	1539396	1539939	544	1539668	4419	1669.84	5.37493	1667.8
WT_M930_log_peak_183	1555142	1555589	448	1555365	2499	532.19	3.2553	530.441
WT_M930_log_peak_184	1594730	1595329	600	1595035	4652	1868.74	5.747	1866.67
WT_M930_log_peak_185	1598154	1598569	416	1598371	1962	281.166	2.54422	279.553
WT_M930_log_peak_186	1610793	1611084	292	1610928	1506	118.116	1.93656	116.654
WT_M930_log_peak_187	1615490	1616210	721	1615851	12041	8637.56	13.117	8635.16
WT_M930_log_peak_188	1628897	1629153	257	1629025	1232	64.561	1.69268	63.1898
WT_M930_log_peak_189	1640340	1640632	293	1640482	1466	107.125	1.88703	105.679
WT_M930_log_peak_190	1643716	1644104	389	1643918	2132	363.235	2.81081	361.569
WT_M930_log_peak_191	1662817	1663279	463	1663060	2885	784.488	3.93103	782.65
WT_M930_log_peak_192	1667432	1667828	397	1667718	1056	31.2299	1.46525	29.9564
WT_M930_log_peak_193	1676003	1677298	1296	1676461	16606	14035	17.9748	14032.5
WT_M930_log_peak_194	1732238	1732578	341	1732399	1479	142.683	2.10185	141.191
WT_M930_log_peak_195	1742020	1742448	429	1742239	2713	660.478	3.59508	658.681
WT_M930_log_peak_196	1757833	1758227	395	1758042	2232	439.12	3.08138	437.415
WT_M930_log_peak_197	1766666	1767194	529	1766881	2511	515.086	3.17147	513.345
WT_M930_log_peak_198	1794131	1794394	264	1794262	1300	75.704	1.74817	74.3111
WT_M930_log_peak_199	1799961	1800294	334	1800132	1653	198.059	2.31946	196.51
WT_M930_log_peak_200	1802611	1803104	494	1802860	3638	1158.9	4.52735	1156.96
WT_M930_log_peak_201	1806861	1807520	660	1807191	7457	4251.87	9.0264	4249.59
WT_M930_log_peak_202	1865014	1865429	416	1865196	2192	355.224	2.72836	353.563
WT_M930_log_peak_203	1869371	1870249	879	1869626	4475	1737.62	5.53506	1735.57
WT_M930_log_peak_204	1872541	1872899	359	1872702	1893	291.317	2.64636	289.697
WT_M930_log_peak_205	1874491	1874844	354	1874639	1482	141.915	2.09531	140.424
WT_M930_log_peak_206	1882639	1883019	381	1882807	1630	199.866	2.34549	198.315
WT_M930_log_peak_207	1931693	1932180	488	1931935	3608	1183.26	4.65402	1181.31
WT_M930_log_peak_208	1949676	1950289	614	1949982	5249	2469.32	6.93616	2467.18
WT_M930_log_peak_209	1961323	1961637	315	1961479	1544	165.517	2.20127	164
WT_M930_log_peak_210	1990926	1991565	640	1991259	5848	2810.56	7.1296	2808.38
WT_M930_log_peak_211	2003894	2004343	450	2004099	2461	522.598	3.24854	520.854
WT_M930_log_peak_212	2041558	2042066	509	2041787	2926	817.589	4.02279	815.741
WT_M930_log_peak_213	2044032	2044586	555	2044308	3212	1043.5	4.61049	1041.59
WT_M930_log_peak_214	2058143	2059505	1363	2059146	5848	3042.91	7.92175	3040.71
WT_M930_log_peak_215	2063300	2063889	590	2063650	2378	556.401	3.48594	554.643
WT_M930_log_peak_216	2066587	2066877	291	2066732	1324	103.992	1.93598	102.55
WT_M930_log_peak_217	2071445	2072866	1422	2071775	4307	1640.07	5.41893	1638.03
WT_M930_log_peak_218	2081273	2081912	640	2081642	4762	2148.02	6.58148	2145.91
WT_M930_log_peak_219	2109719	2109980	262	2109845	1197	67.5362	1.73012	66.1585
WT_M930_log_peak_220	2116465	2116930	466	2116714	2317	508.333	3.32411	506.595
WT_M930_log_peak_221	2136771	2137831	1061	2137372	4472	1883.96	6.06615	1881.88
WT_M930_log_peak_222	2141612	2141878	267	2141738	1119	50.5571	1.6224	49.2176
WT_M930_log_peak_223	2158838	2159215	378	2159036	1602	203.201	2.38497	201.648
WT_M930_log_peak_224	2216601	2217059	459	2216814	2408	565.057	3.49375	563.296
WT_M930_log_peak_225	2217505	2217895	391	2217718	1470	161.271	2.22384	159.758
WT_M930_log_peak_226	2221793	2222238	446	2221991	2646	632.112	3.54286	630.325
WT_M930_log_peak_227	2229962	2230361	400	2230134	1365	123.806	2.04781	122.337
WT_M930_log_peak_228	2238334	2238880	547	2238558	2336	569.179	3.59532	567.416
WT_M930_log_peak_229	2274087	2274761	675	2274421	4071	1718.5	6.07876	1716.46
WT_M930_log_peak_230	2280158	2280438	281	2280307	1092	52.8919	1.65332	51.5469
WT_M930_log_peak_231	2283938	2285186	1249	2284273	6484	3573.96	8.58998	3571.72
WT_M930_log_peak_232	2286324	2286640	317	2286476	1270	89.9359	1.86445	88.5171
WT_M930_log_peak_233	2303074	2303543	470	2303302	2813	742.883	3.83659	741.057
WT_M930_log_peak_234	2310289	2310789	501	2310548	3571	1189.76	4.72533	1187.81
WT_M930_log_peak_235	2311567	2311880	314	2311722	1423	141.419	2.12808	139.928
WT_M930_log_peak_236	2329347	2329676	330	2329497	1321	113.264	2.00191	111.809
WT_M930_log_peak_237	2330892	2331829	938	2331182	4321	1910.71	6.42281	1908.64
WT_M930_log_peak_238	2334421	2335131	711	2334724	4703	2116.31	6.56194	2114.2
WT_M930_log_peak_239	2343325	2343630	306	2343471	1411	129.706	2.05948	128.23
WT_M930_log_peak_240	2358301	2358767	467	2358538	2487	652.468	3.81412	650.674
WT_M930_log_peak_241	2374688	2375250	563	2374955	3604	1288.65	5.07031	1286.68
WT_M930_log_peak_242	2378131	2378592	462	2378351	2645	706.185	3.87036	704.372
WT_M930_log_peak_243	2385328	2386286	959	2385513	1621	166.856	2.16247	165.337
WT_M930_log_peak_244	2391559	2392113	555	2391834	3803	1422.23	5.3137	1420.24
WT_M930_log_peak_245	2397497	2397959	463	2397715	2557	692.027	3.91377	690.219
WT_M930_log_peak_246	2412657	2413119	463	2412884	2611	634.573	3.58986	632.785
WT_M930_log_peak_247	2428186	2428675	490	2428418	2979	869.874	4.17979	868.01
WT_M930_log_peak_248	2432981	2433600	620	2433289	3784	1454.98	5.47385	1452.98
WT_M930_log_peak_249	2439891	2440369	479	2440128	2047	414.23	3.13935	412.537
WT_M930_log_peak_250	2442430	2443038	609	2442726	3707	1394.72	5.34739	1392.73
WT_M930_log_peak_251	2472096	2472874	779	2472758	1269	89.5884	1.86243	88.1702
WT_M930_log_peak_252	2492093	2492778	686	2492430	6259	3331.59	8.17561	3329.36
WT_M930_log_peak_253	2497799	2498072	274	2497941	984	31.315	1.48765	30.041
WT_M930_log_peak_254	2521063	2521547	485	2521305	2213	508.899	3.43994	507.161
WT_M930_log_peak_255	2551245	2551773	529	2551514	4474	1872.66	6.02101	1870.59
WT_M930_log_peak_256	2553497	2553803	307	2553646	1413	156.66	2.23406	155.152
WT_M930_log_peak_257	2574247	2574582	336	2574411	1382	124.655	2.04338	123.185
WT_M930_log_peak_258	2579223	2579647	425	2579445	1927	346.182	2.90307	344.526
WT_M930_log_peak_259	2583320	2583863	544	2583712	1317	110.854	1.98749	109.402
WT_M930_log_peak_260	2589868	2590133	266	2589986	1271	98.1453	1.92328	96.7129
WT_M930_log_peak_261	2600057	2600345	289	2600198	1275	99.3597	1.92984	97.9254
WT_M930_log_peak_262	2606484	2606915	432	2606695	2069	416.958	3.1307	415.263
WT_M930_log_peak_263	2607645	2607965	321	2607806	1464	155.744	2.19301	154.237
WT_M930_log_peak_264	2609265	2609538	274	2609409	1266	105.075	1.97619	103.631
WT_M930_log_peak_265	2626269	2626723	455	2626491	1958	396.264	3.13893	394.58
WT_M930_log_peak_266	2632793	2633264	472	2633023	2288	487.473	3.25517	485.745
WT_M930_log_peak_267	2651819	2653030	1212	2652738	4586	2113.65	6.75778	2111.55
WT_M930_log_peak_268	2676604	2676922	319	2676755	1104	60.8621	1.71686	59.499
WT_M930_log_peak_269	2679810	2680331	522	2680089	2157	459.529	3.25418	457.815
WT_M930_log_peak_270	2687201	2687689	489	2687442	2434	655.232	3.89563	653.437
WT_M930_log_peak_271	2689607	2690231	625	2689898	2212	551.699	3.66065	549.943
WT_M930_log_peak_272	2709365	2709745	381	2709628	992	45.4218	1.6265	44.0966
WT_M930_log_peak_273	2717377	2717884	508	2717629	2424	617.187	3.72259	615.405
WT_M930_log_peak_274	2722985	2723527	543	2723263	3331	1206.81	5.13802	1204.85
WT_M930_log_peak_275	2735476	2737414	1939	2735995	1316	31.5264	1.40762	30.2514
WT_M930_log_peak_276	2745028	2746920	1893	2746013	1307	30.0202	1.39654	28.7524
WT_M930_log_peak_277	2760550	2761192	643	2760867	6174	3318.22	8.28655	3316
WT_M930_log_peak_278	2772447	2772943	497	2772658	2525	402.939	2.70545	401.252
WT_M930_log_peak_279	2782460	2783038	579	2782735	3986	1604.54	5.75785	1602.51
WT_M930_log_peak_280	2868549	2868822	274	2868690	1395	148.744	2.19461	147.245
WT_M930_log_peak_281	2886942	2888015	1074	2887720	4831	2312.14	7.08813	2310.01
WT_M930_log_peak_282	2889203	2889473	271	2889312	1096	57.2001	1.68906	55.8452
WT_M930_log_peak_283	2904080	2904452	373	2904272	1569	203.24	2.41009	201.686
WT_M930_log_peak_284	2914473	2915180	708	2914836	6391	3525.73	8.6003	3523.49
WT_M930_log_peak_285	2956769	2957740	972	2957305	5221	2311.44	6.43537	2309.31
WT_M930_log_peak_286	2958753	2959143	391	2958939	1888	291.748	2.65254	290.128
WT_M930_log_peak_287	2986911	2987473	563	2987215	3070	1095.13	5.05531	1093.2
WT_M930_log_peak_288	2989015	2989495	481	2989273	2141	474.696	3.3484	472.975
WT_M930_log_peak_289	3006711	3007350	640	3007069	3567	1346.26	5.3646	1344.28
WT_M930_log_peak_290	3012616	3013072	457	3012840	2210	471.399	3.25735	469.679
WT_M930_log_peak_291	3018720	3019637	918	3019072	7823	4921.74	10.4994	4919.43
WT_M930_log_peak_292	3026380	3026890	511	3026637	3325	1207.82	5.15205	1205.87
WT_M930_log_peak_293	3032078	3032501	424	3032296	1376	172.164	2.36659	170.64
WT_M930_log_peak_294	3053205	3053812	608	3053499	4598	2128.54	6.79501	2126.43
WT_M930_log_peak_295	3059809	3060180	372	3060006	1783	289.789	2.73041	288.17
WT_M930_log_peak_296	3077780	3078276	497	3078006	1695	309.149	2.92907	307.518
WT_M930_log_peak_297	3081160	3081771	612	3081459	3975	1626.79	5.86606	1624.76
WT_M930_log_peak_298	3083313	3083571	259	3083434	897	34.9142	1.55789	33.6247
WT_M930_log_peak_299	3084858	3085204	347	3085029	1299	136.891	2.18208	135.406
WT_M930_log_peak_300	3096703	3097334	632	3096976	2388	682.267	4.09731	680.463
WT_M930_log_peak_301	3097666	3098052	387	3097861	1405	194.973	2.49617	193.427
WT_M930_log_peak_302	3104945	3105242	298	3105095	1284	115.466	2.03987	114.007
WT_M930_log_peak_303	3126197	3126818	622	3126496	3445	1393.01	5.7842	1391.02
WT_M930_log_peak_304	3127612	3127959	348	3127777	1314	131.562	2.13381	130.083
WT_M930_log_peak_305	3142437	3143043	607	3142832	1339	156.156	2.28671	154.649
WT_M930_log_peak_306	3152332	3153110	779	3152706	2654	865.361	4.62322	863.499
WT_M930_log_peak_307	3154324	3154841	518	3154562	4140	1631.26	5.62335	1629.23
WT_M930_log_peak_308	3160649	3161545	897	3161110	11291	9089.48	16.2844	9087.07
WT_M930_log_peak_309	3165463	3166092	630	3165775	3340	1362.82	5.84276	1360.83
WT_M930_log_peak_310	3189034	3189383	350	3189239	1282	144.458	2.24942	142.963
WT_M930_log_peak_311	3204324	3204813	490	3204563	1919	430.917	3.37781	429.216
WT_M930_log_peak_312	3230860	3231487	628	3231181	3642	1519.95	5.9969	1517.94
WT_M930_log_peak_313	3241481	3241910	430	3241660	1563	232.771	2.59543	231.195
WT_M930_log_peak_314	3245678	3246273	596	3245988	4534	2170.55	7.08916	2168.44
WT_M930_log_peak_315	3252330	3252842	513	3252569	2825	808.091	4.10434	806.246
WT_M930_log_peak_316	3255418	3255985	568	3255711	2919	935.682	4.55068	933.799
WT_M930_log_peak_317	3256657	3257069	413	3256866	1599	234.171	2.57181	232.593
WT_M930_log_peak_318	3273131	3273670	540	3273388	2779	876.779	4.4826	874.913
WT_M930_log_peak_319	3317790	3318161	372	3317966	1394	167.266	2.31874	165.747
WT_M930_log_peak_320	3332108	3333322	1215	3332768	4351	1994.37	6.71089	1992.28
WT_M930_log_peak_321	3333781	3334513	733	3334157	6246	3764.64	9.81031	3762.38
WT_M930_log_peak_322	3335055	3335580	526	3335215	1228	113.603	2.06291	112.147
WT_M930_log_peak_323	3342025	3342303	279	3342143	948	37.4212	1.56423	36.122
WT_M930_log_peak_324	3344861	3345671	811	3345231	8499	4981.9	9.40894	4979.59
WT_M930_log_peak_325	3346963	3347879	917	3347482	10573	7881.48	14.0608	7879.09
WT_M930_log_peak_326	3354438	3354822	385	3354595	1392	157.584	2.25553	156.075
WT_M930_log_peak_327	3387649	3388662	1014	3388001	2979	963.184	4.58832	961.294
WT_M930_log_peak_328	3394701	3395004	304	3394875	1297	106.16	1.96602	104.715
WT_M930_log_peak_329	3414078	3414583	506	3414306	1800	316.496	2.86343	314.859
WT_M930_log_peak_330	3502820	3503502	683	3503146	6229	3432.36	8.58539	3430.13
WT_M930_log_peak_331	3505591	3506209	619	3505904	4163	1786.45	6.19701	1784.4
WT_M930_log_peak_332	3509367	3509657	291	3509520	1069	61.1971	1.73625	59.8333
WT_M930_log_peak_333	3520270	3520672	403	3520481	1921	392.435	3.15881	390.753
WT_M930_log_peak_334	3522200	3522765	566	3522478	4328	1898.03	6.35938	1895.96
WT_M930_log_peak_335	3523434	3523961	528	3523694	2856	921.361	4.57792	919.482
WT_M930_log_peak_336	3539552	3540052	501	3539812	3069	943.47	4.37799	941.585
WT_M930_log_peak_337	3547224	3547808	585	3547528	3622	1487.65	5.88825	1485.64
WT_M930_log_peak_338	3566403	3566972	570	3566723	3438	1120.88	4.6271	1118.94
WT_M930_log_peak_339	3577246	3577512	267	3577377	1081	63.7968	1.75295	62.4273
WT_M930_log_peak_340	3580952	3581217	266	3581091	1047	63.8415	1.77071	62.4719
WT_M930_log_peak_341	3589925	3591069	1145	3590351	8644	6002.63	12.38	6000.28
WT_M930_log_peak_342	3594629	3595141	513	3594878	2874	777.593	3.91454	775.756
WT_M930_log_peak_343	3602130	3602619	490	3602379	2323	550.641	3.52005	548.886
WT_M930_log_peak_344	3641938	3642312	375	3642111	1587	212.108	2.44925	210.547
WT_M930_log_peak_345	3666242	3666814	573	3666538	3252	1181.48	5.15244	1179.53
WT_M930_log_peak_346	3697196	3697494	299	3697317	1203	86.8489	1.87638	85.4355
WT_M930_log_peak_347	3698745	3699288	544	3699019	3616	1411.04	5.56151	1409.05
WT_M930_log_peak_348	3702853	3703130	278	3702994	1134	76.6515	1.83317	75.2568
WT_M930_log_peak_349	3721184	3721585	402	3721384	1790	286.26	2.70474	284.643
WT_M930_log_peak_350	3723337	3723635	299	3723486	1063	63.2421	1.75715	61.8739
WT_M930_log_peak_351	3728672	3728951	280	3728779	962	28.7639	1.46729	27.5022
WT_M930_log_peak_352	3734528	3734946	419	3734745	1581	230.544	2.56561	228.969
WT_M930_log_peak_353	3737755	3738168	414	3737942	1607	221.77	2.49083	220.202
WT_M930_log_peak_354	3741299	3741866	568	3741590	3240	1154.57	5.05095	1152.63
WT_M930_log_peak_355	3753917	3754318	402	3754121	1724	234.027	2.47026	232.449
WT_M930_log_peak_356	3755882	3756391	510	3756131	2672	756.647	4.06777	754.817
WT_M930_log_peak_357	3758173	3758792	620	3758484	4146	1751.2	6.08329	1749.15
WT_M930_log_peak_358	3780124	3780465	342	3780311	1588	219.296	2.49155	217.729
WT_M930_log_peak_359	3790937	3791705	769	3791156	2426	637.179	3.81722	635.391
WT_M930_log_peak_360	3795940	3796282	343	3796112	1552	218.98	2.5199	217.413
WT_M930_log_peak_361	3813902	3814851	950	3814253	7829	4751.84	9.9223	4749.54
WT_M930_log_peak_362	3819537	3819833	297	3819677	1203	84.9955	1.86221	83.5854
WT_M930_log_peak_363	3822399	3823145	747	3822678	4661	2191.24	6.92808	2189.13
WT_M930_log_peak_364	3831402	3831748	347	3831575	1542	205.572	2.44564	204.016
WT_M930_log_peak_365	3837704	3838049	346	3837875	1515	185.806	2.34477	184.269
WT_M930_log_peak_366	3855487	3856204	718	3855779	3183	1093.03	4.86584	1091.11
WT_M930_log_peak_367	3858511	3858918	408	3858693	1509	187.601	2.36045	186.062
WT_M930_log_peak_368	3859735	3860324	590	3860031	3344	1147.93	4.86501	1145.99
WT_M930_log_peak_369	3911040	3911986	947	3911753	2402	608.844	3.70913	607.066
WT_M930_log_peak_370	3939352	3939887	536	3939606	2721	732.642	3.89801	730.82
WT_M930_log_peak_371	3943223	3943667	445	3943446	2476	659.475	3.86167	657.679
WT_M930_log_peak_372	3944854	3945229	376	3945038	2143	417.692	3.06172	415.997
WT_M930_log_peak_373	3955405	3955771	367	3955596	1638	206.334	2.37703	204.778
WT_M930_log_peak_374	3958485	3959238	754	3958837	8902	5945.44	11.5831	5943.09
WT_M930_log_peak_375	3960026	3960468	443	3960241	1987	381.754	3.03169	380.078
WT_M930_log_peak_376	3973792	3974346	555	3974073	3499	1184.06	4.79743	1182.11
WT_M930_log_peak_377	4000016	4000435	420	4000223	2200	431.421	3.07452	429.72
WT_M930_log_peak_378	4009804	4010252	449	4010098	2196	363.123	2.76111	361.458
WT_M930_log_peak_379	4017537	4017934	398	4017731	1866	288.856	2.65505	287.238
WT_M930_log_peak_380	4019684	4020093	410	4019890	1734	275.205	2.69239	273.596
WT_M930_log_peak_381	4050468	4051056	589	4050758	3373	1194.88	5.0213	1192.93
WT_M930_log_peak_382	4051701	4052285	585	4051982	4753	2121.84	6.49888	2119.74
WT_M930_log_peak_383	4054595	4054850	256	4054720	1098	56.6397	1.68335	55.2862
WT_M930_log_peak_384	4063590	4063976	387	4063813	1436	155.227	2.2086	153.721
WT_M930_log_peak_385	4065600	4066212	613	4065897	4009	1531.95	5.43824	1529.93
WT_M930_log_peak_386	4087289	4087784	496	4087542	2675	653.644	3.60524	651.85
WT_M930_log_peak_387	4090456	4091288	833	4090895	6836	3722.83	8.44449	3720.58
WT_M930_log_peak_388	4106926	4107367	442	4107152	2329	478.181	3.17248	476.457
WT_M930_log_peak_389	4108416	4108844	429	4108627	2101	414.901	3.08832	413.207
WT_M930_log_peak_390	4147958	4148757	800	4148360	9572	6854.06	13.0692	6851.69
WT_M930_log_peak_391	4149708	4150208	501	4149964	1639	206.19	2.37549	204.634
WT_M930_log_peak_392	4165720	4166017	298	4165880	1280	87.6224	1.8428	86.2076
WT_M930_log_peak_393	4180918	4181265	348	4181087	1535	180.213	2.29594	178.681
WT_M930_log_peak_394	4193268	4194014	747	4193646	7211	4213.02	9.35924	4210.75
WT_M930_log_peak_395	4195728	4197280	1553	4196265	4265	1823.18	6.16947	1821.12
WT_M930_log_peak_396	4198445	4199479	1035	4198741	3488	1236.25	5.02449	1234.29
WT_M930_log_peak_397	4209039	4209663	625	4209370	5408	2580.85	7.06419	2578.7
WT_M930_log_peak_398	4266062	4266529	468	4266297	3036	829.392	3.94708	827.541
WT_M930_log_peak_399	4273658	4274200	543	4273934	3683	1358.67	5.23729	1356.68
WT_M930_log_peak_400	4276653	4277159	507	4276897	2815	773.653	3.96606	771.817
WT_M930_log_peak_401	4338848	4339538	691	4339273	4364	1670.7	5.45045	1668.66
WT_M930_log_peak_402	4366082	4366625	544	4366348	3768	1371.82	5.16614	1369.83
WT_M930_log_peak_403	4372129	4372665	537	4372404	3859	1451.93	5.34815	1449.93
WT_M930_log_peak_404	4384258	4384860	603	4384563	5633	2757.9	7.30216	2755.73
WT_M930_log_peak_405	4393923	4394284	362	4394112	1708	191.164	2.24629	189.622
WT_M930_log_peak_406	4404742	4405037	296	4404886	1121	49.9483	1.6164	48.6103
WT_M930_log_peak_407	4408218	4409285	1068	4408491	3239	1041.86	4.56727	1039.95
WT_M930_log_peak_408	4409613	4410167	555	4409908	3520	1226.45	4.9386	1224.49
WT_M930_log_peak_409	4439776	4440067	292	4439916	1547	94.849	1.77892	93.4219
WT_M930_log_peak_410	4472414	4472855	442	4472638	2571	638.924	3.65254	637.134
WT_M930_log_peak_411	4505864	4506845	982	4506277	6657	3418.18	7.78221	3415.95
WT_M930_log_peak_412	4511150	4511750	601	4511461	5662	2796.51	7.3865	2794.33
WT_M930_log_peak_413	4523272	4523551	280	4523436	1211	66.3748	1.71515	64.9997
WT_M930_log_peak_414	4531495	4532238	744	4531785	5010	2268.16	6.61187	2266.03
WT_M930_log_peak_415	4540771	4541026	256	4540890	1246	67.4634	1.70925	66.0858
WT_M930_log_peak_416	4551438	4552099	662	4551648	1519	161.15	2.1908	159.638
WT_M930_log_peak_417	4578985	4579453	469	4579224	3324	958.827	4.1367	956.937
WT_M930_log_peak_418	4595491	4596088	598	4595801	4445	1869.26	6.05359	1867.19
WT_M930_log_peak_419	4597007	4597598	592	4597317	4306	1685.21	5.58225	1683.16
WT_M930_log_peak_420	4601826	4602225	400	4602043	1954	298.121	2.63387	296.497
WT_M930_log_peak_421	4610272	4610660	389	4610470	1777	215.505	2.33399	213.941
WT_M930_log_peak_422	4611326	4611707	382	4611524	1624	148.034	2.05414	146.536
WT_M930_log_peak_423	4624903	4625780	878	4625217	5596	2394.9	6.18215	2392.76
WT_M930_log_peak_424	4627006	4627479	474	4627244	2671	642.639	3.56235	640.848
WT_M930_log_peak_425	4628603	4628951	349	4628775	1687	177.09	2.18178	175.56
WT_M930_log_peak_426	4641024	4641904	881	4641258	2573	531.454	3.18688	529.706
WT_M930_log_peak_427	4650314	4650687	374	4650508	1673	182.089	2.21745	180.555
WT_M930_log_peak_428	4661153	4661986	834	4661486	7272	3875.58	8.19244	3873.32
WT_M930_log_peak_429	4684599	4684940	342	4684777	1927	271.435	2.5205	269.829
WT_M930_log_peak_430	4704052	4704327	276	4704190	1379	97.0768	1.86165	95.6461
WT_M930_log_peak_431	4706006	4706478	473	4706241	2137	399.965	2.98135	398.279
WT_M930_log_peak_432	4713989	4714329	341	4714143	1780	240.337	2.46376	238.754
WT_M930_log_peak_433	4719701	4720269	569	4719987	4309	1632.18	5.38835	1630.15
WT_M930_log_peak_434	4733028	4733444	417	4733224	2025	312.076	2.64935	310.442
WT_M930_log_peak_435	4777416	4778027	612	4777730	3667	1205.63	4.66547	1203.68
WT_M930_log_peak_436	4843526	4843870	345	4843692	2149	290.409	2.46705	288.79
WT_M930_log_peak_437	4859124	4859496	373	4859314	1858	238.327	2.40031	236.746
WT_M930_log_peak_438	4873929	4874831	903	4874112	2256	342.705	2.62909	341.051
WT_M930_log_peak_439	4882939	4883265	327	4883100	1606	159.138	2.12694	157.627
WT_M930_log_peak_440	4889259	4889750	492	4889485	3128	867.932	3.99977	866.069
WT_M930_log_peak_441	4893208	4893632	425	4893419	2634	596.202	3.40227	594.429
WT_M930_log_peak_442	4900608	4901061	454	4900837	2877	649.023	3.39496	647.23
WT_M930_log_peak_443	4901870	4902219	350	4902046	1703	170.947	2.13951	169.424
WT_M930_log_peak_444	4912646	4912935	290	4912802	1404	94.4693	1.83318	93.0428
WT_M930_log_peak_445	4928336	4928644	309	4928450	1396	66.3692	1.64793	64.9941
WT_M930_log_peak_446	4973004	4974033	1030	4973685	6744	3543.28	8.03057	3541.04
WT_M930_log_peak_447	4976179	4976907	729	4976519	8203	4641.47	8.92688	4639.17
WT_M930_log_peak_448	4987763	4988162	400	4987971	2333	430.197	2.95403	428.496
WT_M930_log_peak_449	5000552	5001208	657	5000883	7504	3900.21	7.91399	3897.95
WT_M930_log_peak_450	5031083	5031495	413	5031287	2157	343.071	2.69853	341.417
WT_M930_log_peak_451	5036616	5037103	488	5036862	2989	724.688	3.58489	722.868
WT_M930_log_peak_452	5038045	5038486	442	5038219	1767	188.705	2.19915	187.164
WT_M930_log_peak_453	5055550	5056119	570	5055797	7707	3541.16	6.7399	3538.92
WT_M930_log_peak_454	5069788	5070062	275	5069924	1504	100.655	1.83066	99.2191
WT_M930_log_peak_455	5075164	5075536	373	5075368	1844	219.737	2.31466	218.17
WT_M930_log_peak_456	5080082	5080421	340	5080217	1278	48.5253	1.55348	47.1913
WT_M930_log_peak_457	5095367	5095740	374	5095557	1889	173.246	2.06091	171.72
WT_M930_log_peak_458	5101756	5103463	1708	5102698	5966	2381.51	5.71002	2379.38
WT_M930_log_peak_459	5112758	5113330	573	5113045	3136	736.402	3.49893	734.579
WT_M930_log_peak_460	5138491	5139262	772	5138938	9363	5717.06	10.0188	5714.71
WT_M930_log_peak_461	5142844	5143218	375	5143028	2557	436.896	2.81778	435.192
WT_M930_log_peak_462	5150901	5151211	311	5151058	1553	94.3675	1.77387	92.9412
WT_M930_log_peak_463	5159083	5159504	422	5159290	2362	364.793	2.65432	363.127
WT_M930_log_peak_464	5205010	5206379	1370	5205907	21199	18524.4	19.2781	18521.9
WT_M930_log_peak_465	5207645	5208017	373	5207850	1726	163.975	2.09018	162.459
WT_M930_log_peak_466	5214582	5215552	971	5214858	3950	1235.1	4.45048	1233.14
WT_M930_log_peak_467	5223400	5223705	306	5223563	1868	162.314	2.01654	160.8
WT_M930_log_peak_468	5226166	5226576	411	5226367	2323	371.674	2.70869	370.004
WT_M930_log_peak_469	5228645	5229010	366	5228822	1881	211.451	2.25196	209.89
WT_M930_log_peak_470	5230421	5230915	495	5230640	3144	829.115	3.83357	827.263
WT_M930_log_peak_471	5239137	5239539	403	5239341	2052	235.549	2.275	233.97
WT_M930_log_peak_472	5264119	5264671	553	5264396	3987	1348.15	4.79564	1346.17
WT_M930_log_peak_473	5268399	5268750	352	5268575	1613	135.638	1.98927	134.154
WT_M930_log_peak_474	5277010	5277449	440	5277224	2262	365.95	2.72602	364.283
WT_M930_log_peak_475	5310213	5311223	1011	5310502	3768	1035.74	3.97031	1033.83
WT_M930_log_peak_476	5312490	5313296	807	5312907	8318	4764.91	9.09066	4762.61
WT_M930_log_peak_477	5315628	5316298	671	5315975	8687	5378	10.2365	5375.67
WT_M930_log_peak_478	5350660	5351376	717	5351007	9095	5252.74	9.20311	5250.41
WT_M930_log_peak_479	5375157	5375653	497	5375396	3816	1233.96	4.59257	1232
WT_M930_log_peak_480	5423854	5424518	665	5424191	7217	3448.14	7.07915	3445.91
WT_M930_log_peak_481	5425207	5425600	394	5425400	2101	256.741	2.34452	255.146
WT_M930_log_peak_482	5430888	5431295	408	5431097	2198	296.766	2.46614	295.143
WT_M930_log_peak_483	5471851	5472410	560	5472121	3938	1338.12	4.81862	1336.14
WT_M930_log_peak_484	5480939	5481374	436	5481154	2339	368.12	2.68304	366.452
WT_M930_log_peak_485	5495433	5496095	663	5495781	5829	2581.43	6.43951	2579.28
WT_M930_log_peak_486	5496616	5497256	641	5496921	5235	2058.4	5.61384	2056.31
WT_M930_log_peak_487	5497759	5498464	706	5498112	11463	7368.94	10.8788	7366.57
WT_M930_log_peak_488	5503713	5504542	830	5503994	4229	1454.43	4.87743	1452.42
WT_M930_log_peak_489	5505519	5505779	261	5505641	1209	35.2215	1.46244	33.9308
WT_M930_log_peak_490	5516785	5517041	257	5516930	1248	43.3385	1.52061	42.0199
WT_M930_log_peak_491	5517745	5518173	429	5518026	1171	29.8301	1.42283	28.5631
WT_M930_log_peak_492	5518927	5519934	1008	5519608	4511	1503.02	4.72867	1501.01
WT_M930_log_peak_493	5520268	5520619	352	5520475	1290	37.2625	1.46063	35.9639
WT_M930_log_peak_494	5524280	5524909	630	5524585	6139	2689.34	6.35677	2687.17
WT_M930_log_peak_495	5528667	5529324	658	5529012	5662	2263.36	5.71838	2261.24
WT_M930_log_peak_496	5532509	5533419	911	5532826	4487	1642.59	5.19833	1640.55
WT_M930_log_peak_497	5538058	5538476	419	5538265	2040	228.602	2.24953	227.028
WT_M930_log_peak_498	5539195	5539825	631	5539499	4356	1598.68	5.21167	1596.65
WT_M930_log_peak_499	5549756	5550138	383	5549923	1860	202.217	2.21754	200.664
WT_M930_log_peak_500	5566919	5567563	645	5567225	5328	2088.95	5.59636	2086.85
WT_M930_log_peak_501	5567893	5568261	369	5568094	1856	169.177	2.05558	167.656
WT_M930_log_peak_502	5570937	5571605	669	5571252	6467	3023.08	6.88429	3020.88
WT_M930_log_peak_503	5577765	5578721	957	5578411	3119	783.699	3.68698	781.861
WT_M930_log_peak_504	5591502	5591907	406	5591738	1407	64.9189	1.63455	63.5469
WT_M930_log_peak_505	5603415	5603904	490	5603628	2469	440.514	2.89367	438.808
WT_M930_log_peak_506	5615831	5619481	3651	5618154	22161	19762.2	20.135	19759.7
WT_M930_log_peak_507	5624353	5624646	294	5624480	1274	41.9207	1.50229	40.6063
WT_M930_log_peak_508	5626873	5627373	501	5627114	2302	390.969	2.80637	389.288
WT_M930_log_peak_509	5631999	5633095	1097	5632811	7568	3523.84	6.85238	3521.6
WT_M930_log_peak_510	5655269	5655904	636	5655588	6742	3285.19	7.26	3282.97
WT_M930_log_peak_511	5656228	5656498	271	5656359	1571	81.5324	1.69075	80.1286
WT_M930_log_peak_512	5664928	5665341	414	5665129	2859	573.946	3.1265	572.181
WT_M930_log_peak_513	5676014	5676569	556	5676278	4991	1967.56	5.62927	1965.48
WT_M930_log_peak_514	5684244	5684609	366	5684428	1898	188.736	2.13203	187.196
WT_M930_log_peak_515	5688025	5688304	280	5688167	1492	87.4707	1.75348	86.0563
WT_M930_log_peak_516	5690507	5691228	722	5690876	10590	6778.32	10.8011	6775.96
WT_M930_log_peak_517	5706933	5707451	519	5707203	2634	493.159	2.98453	491.429
WT_M930_log_peak_518	5716108	5717086	979	5716445	6859	3059.44	6.49776	3057.24
WT_M930_log_peak_519	5724854	5725545	692	5725415	1292	51.763	1.57437	50.4206
WT_M930_log_peak_520	5733810	5734247	438	5734004	2460	430.344	2.85837	428.643
WT_M930_log_peak_521	5737473	5737910	438	5737703	2692	546.899	3.15131	545.144
WT_M930_log_peak_522	5747851	5748219	369	5748040	1797	158.374	2.02753	156.865
WT_M930_log_peak_523	5761349	5761637	289	5761488	1426	59.9406	1.59486	58.5796
WT_M930_log_peak_524	5765493	5766476	984	5765759	4161	1377.57	4.69849	1375.58
WT_M930_log_peak_525	5779297	5779780	484	5779585	2464	419.345	2.81063	417.65
WT_M930_log_peak_526	5783022	5783364	343	5783179	1646	98.4937	1.76585	97.0608
WT_M930_log_peak_527	5787447	5787951	505	5787707	3108	688.461	3.3509	686.655
WT_M930_log_peak_528	5803263	5804050	788	5803688	10676	6557.07	10.1132	6554.71
WT_M930_log_peak_529	5806614	5806952	339	5806812	1500	84.9362	1.73479	83.5262
WT_M930_log_peak_530	5818697	5819387	691	5818993	6024	2540.43	6.07793	2538.28
WT_M930_log_peak_531	5836483	5837028	546	5836748	3690	1055.54	4.10795	1053.62
WT_M930_log_peak_532	5839236	5839745	510	5839486	3262	827.714	3.71639	825.863
WT_M930_log_peak_533	5861112	5861461	350	5861273	1330	52.6747	1.57018	51.3301
WT_M930_log_peak_534	5868140	5868585	446	5868352	1926	205.233	2.19792	203.678
WT_M930_log_peak_535	5891788	5892056	269	5891921	1355	42.8374	1.48973	41.5203
WT_M930_log_peak_536	5894506	5895909	1404	5895500	12527	8648.29	12.2635	8645.89
WT_M930_log_peak_537	5903868	5904627	760	5904251	9488	5803.94	10.0475	5801.59
WT_M930_log_peak_538	5909871	5910156	286	5909988	1154	15.6121	1.28128	14.4427
WT_M930_log_peak_539	5943662	5944230	569	5943956	3707	1097.04	4.23263	1095.12
WT_M930_log_peak_540	5953577	5953945	369	5953772	1837	174.097	2.08874	172.57
WT_M930_log_peak_541	6000038	6000708	671	6000550	1506	86.4965	1.74243	85.0837
WT_M930_log_peak_542	6007874	6008265	392	6008081	1631	105.779	1.8124	104.335
WT_M930_log_peak_543	6012489	6013119	631	6012812	4937	1818.8	5.23405	1816.74
WT_M930_log_peak_544	6023103	6023369	267	6023253	1401	57.7068	1.58639	56.3507
WT_M930_log_peak_545	6050326	6051412	1087	6050732	5104	2013.09	5.6326	2011
WT_M930_log_peak_546	6055708	6056272	565	6055947	3841	1049.23	3.94969	1047.32
WT_M930_log_peak_547	6066962	6067834	873	6067337	8152	4613.15	8.92832	4610.85
WT_M930_log_peak_548	6069047	6069474	428	6069274	2132	243.026	2.26793	241.442
WT_M930_log_peak_549	6078034	6078314	281	6078195	1265	30.6924	1.41053	29.4214
WT_M930_log_peak_550	6078694	6079354	661	6079213	1160	17.6796	1.30347	16.4928
WT_M930_log_peak_551	6095735	6096518	784	6096156	9131	5489.74	9.78075	5487.4
WT_M930_log_peak_552	6099524	6100400	877	6099952	7396	3812.15	7.82428	3809.89
WT_M930_log_peak_553	6102037	6102899	863	6102498	10095	6038.63	9.70655	6036.28
WT_M930_log_peak_554	6107160	6107719	560	6107467	2825	594.451	3.22944	592.678
WT_M930_log_peak_555	6114374	6114672	299	6114502	1216	19.672	1.31584	18.47
WT_M930_log_peak_556	6117690	6118155	466	6117957	1289	22.277	1.33016	21.0564
WT_M930_log_peak_557	6126555	6127118	564	6126850	3145	714.131	3.41233	712.316
WT_M930_log_peak_558	6130061	6130895	835	6130422	5686	2330.61	5.88183	2328.48
WT_M930_log_peak_559	6133771	6134088	318	6133947	1363	47.0787	1.51978	45.7488
WT_M930_log_peak_560	6139172	6139456	285	6139290	1221	24.2328	1.36003	22.9983
WT_M930_log_peak_561	6141448	6142141	694	6141765	4011	1152.35	4.12445	1150.41
WT_M930_log_peak_562	6146788	6147594	807	6147338	2329	325.315	2.51129	323.673
WT_M930_log_peak_563	6152783	6153077	295	6152881	1226	20.4801	1.32247	19.2722
WT_M930_log_peak_564	6153571	6154208	638	6153710	1087	6.48998	1.16651	5.41689
WT_M930_log_peak_565	6154883	6155501	619	6155142	1902	169.401	2.03666	167.879
WT_M930_log_peak_566	6167197	6168397	1201	6167489	2026	191.614	2.08793	190.071
WT_M930_log_peak_567	6168893	6169705	813	6168992	1114	7.76311	1.1843	6.67339
WT_M930_log_peak_568	6170171	6171004	834	6170683	1376	53.0946	1.56049	51.7491
WT_M930_log_peak_569	6171433	6172508	1076	6171551	1031	3.81763	1.12055	2.78859
WT_M930_log_peak_570	6175531	6176152	622	6175981	1068	9.25874	1.21114	8.15213
WT_M930_log_peak_571	6176756	6177050	295	6176826	1102	7.26232	1.17766	6.17889
WT_M930_log_peak_572	6177584	6178492	909	6178191	1588	97.2262	1.7784	95.7952
WT_M930_log_peak_573	6179621	6179961	341	6179876	1006	5.27057	1.15166	4.21558
WT_M930_log_peak_574	6180253	6180812	560	6180690	1065	9.25541	1.21142	8.14884
WT_M930_log_peak_575	6181673	6182087	415	6181763	965	2.95285	1.10433	1.94222
WT_M930_log_peak_576	6182474	6183204	731	6182973	1277	18.1713	1.29177	16.9805
WT_M930_log_peak_577	6185407	6186759	1353	6186489	1972	200.649	2.15371	199.098
WT_M930_log_peak_578	6187188	6187755	568	6187510	1856	129.4	1.85866	127.923
WT_M930_log_peak_579	6191861	6192705	845	6191987	1134	18.3203	1.31464	17.1283
WT_M930_log_peak_580	6193433	6194046	614	6193736	1226	26.3513	1.37908	25.1029
WT_M930_log_peak_581	6194324	6198729	4406	6195964	1166	22.4704	1.35268	21.2485
WT_M930_log_peak_582	6199038	6199779	742	6199398	1174	19.9079	1.325	18.7042
WT_M930_log_peak_583	6200216	6201154	939	6200908	1526	72.3302	1.64754	70.9434
WT_M930_log_peak_584	6201677	6202162	486	6201811	1103	6.14148	1.15939	5.07334
WT_M930_log_peak_585	6202436	6202925	490	6202599	1080	8.01964	1.19144	6.92691
WT_M930_log_peak_586	6203673	6204430	758	6204224	1011	3.21962	1.10824	2.2031
WT_M930_log_peak_587	6204689	6207850	3162	6205903	1122	15.5769	1.28554	14.4077
WT_M930_log_peak_588	6208179	6216635	8457	6213935	2582	401.641	2.6661	399.954
WT_M930_log_peak_589	6216994	6217805	812	6217201	1245	34.0852	1.44417	32.7991
WT_M930_log_peak_590	6218139	6221129	2991	6218267	1074	8.87161	1.20482	7.7693
WT_M930_log_peak_591	6228086	6228525	440	6228320	1368	45.9023	1.50978	44.5757
WT_M930_log_peak_592	6233317	6233711	395	6233555	1026	7.94848	1.19588	6.85657
WT_M930_log_peak_593	6234844	6236093	1250	6235294	1197	20.3813	1.32611	19.1742
WT_M930_log_peak_594	6236365	6237476	1112	6236935	1066	9.10687	1.20914	8.00189
WT_M930_log_peak_595	6247568	6248022	455	6247971	1034	3.92279	1.12262	2.89167
WT_M930_log_peak_596	6248568	6249285	718	6249133	1055	6.99018	1.17759	5.91027
WT_M930_log_peak_597	6249799	6250232	434	6249939	1047	5.63918	1.15513	4.57853
WT_M930_log_peak_598	6250636	6252206	1571	6251337	1276	32.8965	1.42726	31.6155
WT_M930_log_peak_599	6252499	6253622	1124	6253320	1227	21.4493	1.33196	20.2345
WT_M930_log_peak_600	6255006	6255335	330	6255133	1420	47.0712	1.50605	45.7413
WT_M930_log_peak_601	6255910	6256174	265	6256058	1022	5.18743	1.1488	4.1337
WT_M930_log_peak_602	6257428	6258937	1510	6258058	1407	50.9084	1.53672	49.568
WT_M930_log_peak_603	6260321	6264171	3851	6261918	26006	22984.2	19.7546	22981.7
WT_M930_log_peak_604	6266097	6268123	2027	6266426	2050	216.008	2.18755	214.444
WT_M930_log_peak_605	6268676	6269253	578	6268800	1049	2.32499	1.08378	1.32982
WT_M930_log_peak_606	6270053	6271899	1847	6270679	3484	851.062	3.60752	849.205
WT_M930_log_peak_607	6274061	6274511	451	6274246	1062	8.67399	1.20318	7.57381
WT_M930_log_peak_608	6276651	6277716	1066	6277119	1116	7.35542	1.17787	6.27076
WT_M930_log_peak_609	6282974	6283243	270	6283104	1057	6.02271	1.1611	4.95635
WT_M930_log_peak_610	6283659	6284209	551	6283994	1369	50.7383	1.54524	49.3984
WT_M930_log_peak_611	6284895	6290902	6008	6285673	1511	73.1228	1.65697	71.7346
WT_M930_log_peak_612	6291575	6293253	1679	6292622	1448	60.5252	1.59273	59.1629
WT_M930_log_peak_613	6293721	6298506	4786	6297957	4443	1366.19	4.38371	1364.2
WT_M930_log_peak_614	6300323	6301350	1028	6300804	1756	121.043	1.85084	119.577
WT_M930_log_peak_615	6301799	6302108	310	6301953	1124	9.60499	1.20998	8.49462
WT_M930_log_peak_616	6303403	6307338	3936	6306530	1647	84.5199	1.68573	83.1107
WT_M930_log_peak_617	6307740	6308246	507	6307991	1071	8.09306	1.19346	6.99952
WT_M930_log_peak_618	6308735	6310133	1399	6309745	1572	86.2703	1.71891	84.8579
WT_M930_log_peak_619	6311272	6314299	3028	6312889	1127	14.0285	1.2665	12.8734
WT_M930_log_peak_620	6315098	6344580	29483	6335384	10924	6458.77	9.53651	6456.41
WT_M930_log_peak_621	6344954	6383800	38847	6380294	15133	10688.1	12.7644	10685.7

## Sheet: WT_M9_30_st
name	start	end	length	abs_summit	pileup	-log10(pvalue)	fold_enrichment	-log10(qvalue)
WT_M930_st_peak_1	4	45691	45688	4188	86288	109884	49.9766	109878
WT_M930_st_peak_2	46218	53505	7288	51443	4282	1761.79	5.90297	1759.56
WT_M930_st_peak_3	54111	54909	799	54715	939	20.9117	1.38412	19.4884
WT_M930_st_peak_4	55979	64516	8538	57618	3158	1056.85	4.74391	1054.72
WT_M930_st_peak_5	65069	65779	711	65759	753	3.95702	1.14632	2.67769
WT_M930_st_peak_6	66317	70577	4261	69349	881	26.521	1.46801	25.0738
WT_M930_st_peak_7	71018	73061	2044	72739	712	7.49914	1.23174	6.16982
WT_M930_st_peak_8	73498	74100	603	74042	718	5.45898	1.18685	4.15541
WT_M930_st_peak_9	75222	75728	507	75607	707	8.96597	1.26166	7.62177
WT_M930_st_peak_10	76904	77620	717	77320	793	6.48195	1.19814	5.16426
WT_M930_st_peak_11	78010	78486	477	78011	693	2.74584	1.11796	1.49118
WT_M930_st_peak_12	79177	80901	1725	80106	2465	666.374	3.9095	664.334
WT_M930_st_peak_13	81190	81678	489	81644	696	5.15011	1.18281	3.85118
WT_M930_st_peak_14	108188	108507	320	108340	981	29.2184	1.46638	27.7605
WT_M930_st_peak_15	120783	122441	1659	121047	1553	156.457	2.14177	154.746
WT_M930_st_peak_16	126216	126506	291	126406	719	7.1099	1.2225	5.78475
WT_M930_st_peak_17	127586	127861	276	127710	753	4.83183	1.16768	3.5378
WT_M930_st_peak_18	129954	130962	1009	130588	805	4.07058	1.1439	2.78916
WT_M930_st_peak_19	132632	148919	16288	147470	16175	10909.4	11.7876	10906.9
WT_M930_st_peak_20	155925	156613	689	156249	4883	2051.66	6.04901	2049.41
WT_M930_st_peak_21	193523	193992	470	193739	1692	235.351	2.50198	233.562
WT_M930_st_peak_22	200647	201242	596	200946	2580	731.715	4.07259	729.657
WT_M930_st_peak_23	213297	213790	494	213543	1866	294.354	2.68391	292.505
WT_M930_st_peak_24	222070	222344	275	222235	964	51.7964	1.70164	50.265
WT_M930_st_peak_25	236700	237447	748	237222	1667	298.753	2.89652	296.9
WT_M930_st_peak_26	247473	247997	525	247718	2897	784.775	3.91866	782.701
WT_M930_st_peak_27	271001	271292	292	271167	1063	56.8993	1.70124	55.3543
WT_M930_st_peak_28	285064	285563	500	285329	2128	386.846	2.92621	384.925
WT_M930_st_peak_29	285834	286265	432	286057	1569	239.404	2.631	237.611
WT_M930_st_peak_30	287092	287484	393	287284	1569	194.05	2.35494	192.299
WT_M930_st_peak_31	299719	300293	575	299995	3413	1205.94	5.00841	1203.79
WT_M930_st_peak_32	325720	326316	597	326023	4563	1830.44	5.73778	1828.21
WT_M930_st_peak_33	352889	353490	602	353180	3309	1088.09	4.66461	1085.94
WT_M930_st_peak_34	373236	373670	435	373442	1747	296.627	2.80232	294.776
WT_M930_st_peak_35	396944	397406	463	397175	2394	558.402	3.47787	556.395
WT_M930_st_peak_36	415113	415494	382	415307	1492	196.903	2.43244	195.149
WT_M930_st_peak_37	433212	433746	535	433527	1917	379.059	3.08969	377.142
WT_M930_st_peak_38	464754	465084	331	464909	1291	132.63	2.15758	130.951
WT_M930_st_peak_39	485410	485940	531	485677	2591	710.858	3.95902	708.806
WT_M930_st_peak_40	487798	488225	428	487998	1748	305.821	2.85416	303.961
WT_M930_st_peak_41	506515	507273	759	506761	2363	588.063	3.65535	586.047
WT_M930_st_peak_42	512138	512467	330	512286	1335	114.74	2.00395	113.085
WT_M930_st_peak_43	538354	538694	341	538515	1059	88.3968	1.97783	86.7855
WT_M930_st_peak_44	544368	544764	397	544589	1337	137.465	2.15884	135.779
WT_M930_st_peak_45	547423	547887	465	547654	1479	255.602	2.83	253.792
WT_M930_st_peak_46	552629	553215	587	552918	2181	520.576	3.53772	518.586
WT_M930_st_peak_47	575551	575825	275	575683	889	63.9883	1.86951	62.4271
WT_M930_st_peak_48	612025	612347	323	612200	1068	114.73	2.19775	113.075
WT_M930_st_peak_49	615779	616231	453	616025	1492	245.082	2.74486	243.283
WT_M930_st_peak_50	620520	621171	652	620841	5033	2330.21	6.79777	2327.93
WT_M930_st_peak_51	631836	632228	393	632021	1379	208.271	2.61384	206.507
WT_M930_st_peak_52	635712	636058	347	635885	1311	171.291	2.418	169.563
WT_M930_st_peak_53	645448	645726	279	645616	814	46.3175	1.72844	44.8023
WT_M930_st_peak_54	659833	660206	374	660026	1593	252.447	2.6888	250.64
WT_M930_st_peak_55	673896	674264	369	674061	1355	153.658	2.25694	151.95
WT_M930_st_peak_56	703267	703789	523	703575	1511	253.647	2.78084	251.839
WT_M930_st_peak_57	708168	708500	333	708321	922	49.1495	1.69692	47.6258
WT_M930_st_peak_58	708857	709705	849	709056	1478	238.209	2.71414	236.416
WT_M930_st_peak_59	713570	714195	626	713889	4573	2320.39	7.65114	2318.11
WT_M930_st_peak_60	714790	715242	453	715027	1577	272.129	2.82847	270.303
WT_M930_st_peak_61	776923	777215	293	777075	934	73.8762	1.93563	72.2937
WT_M930_st_peak_62	781119	781402	284	781277	888	62.2137	1.85188	60.6564
WT_M930_st_peak_63	802837	803265	429	803042	1966	431.204	3.32098	429.259
WT_M930_st_peak_64	808175	808556	382	808361	1524	252.327	2.75814	250.52
WT_M930_st_peak_65	815945	816342	398	816160	1674	309.558	2.95477	307.695
WT_M930_st_peak_66	818691	819030	340	818861	1314	159.083	2.32791	157.368
WT_M930_st_peak_67	827525	827805	281	827638	1012	78.4744	1.92281	76.882
WT_M930_st_peak_68	829070	829558	489	829326	2361	698.784	4.22618	696.735
WT_M930_st_peak_69	834937	835262	326	835117	1162	129.534	2.23665	127.859
WT_M930_st_peak_70	840182	840600	419	840393	1808	354.633	3.07215	352.734
WT_M930_st_peak_71	840913	841532	620	841075	1391	183.902	2.43361	182.161
WT_M930_st_peak_72	846999	847275	277	847136	938	66.8266	1.86373	65.2593
WT_M930_st_peak_73	862139	862647	509	862406	1977	502.065	3.71143	500.083
WT_M930_st_peak_74	871625	871895	271	871759	1142	112.511	2.11692	110.859
WT_M930_st_peak_75	904097	904651	555	904375	2584	807.707	4.44272	805.628
WT_M930_st_peak_76	915652	916148	497	915910	1916	444.598	3.46087	442.645
WT_M930_st_peak_77	928805	929734	930	929373	8598	5333.76	10.2693	5331.42
WT_M930_st_peak_78	945920	946490	571	946177	5064	2504.66	7.39796	2502.37
WT_M930_st_peak_79	970819	971098	280	970964	939	63.6982	1.8324	62.1376
WT_M930_st_peak_80	996557	996965	409	996834	1224	107.789	2.02211	106.145
WT_M930_st_peak_81	1001128	1001717	590	1001342	1922	326.531	2.80465	324.653
WT_M930_st_peak_82	1006933	1007327	395	1007134	1378	188.386	2.4762	186.64
WT_M930_st_peak_83	1011769	1012186	418	1011968	1894	443.71	3.48559	441.758
WT_M930_st_peak_84	1012798	1013314	517	1013062	3099	855.469	3.98221	853.379
WT_M930_st_peak_85	1028416	1028767	352	1028588	1244	164.862	2.4348	163.141
WT_M930_st_peak_86	1034702	1035139	438	1034923	1678	341.814	3.1504	339.924
WT_M930_st_peak_87	1083348	1083708	361	1083517	1446	207.087	2.53915	205.323
WT_M930_st_peak_88	1086467	1086892	426	1086673	1860	349.72	2.98826	347.823
WT_M930_st_peak_89	1087334	1087767	434	1087571	2282	489.871	3.27254	487.894
WT_M930_st_peak_90	1133886	1134632	747	1134255	17443	13298.8	14.6755	13296.4
WT_M930_st_peak_91	1173067	1173468	402	1173283	1874	384.547	3.16813	382.627
WT_M930_st_peak_92	1174781	1175153	373	1174996	1157	110.645	2.09061	108.996
WT_M930_st_peak_93	1195601	1196052	452	1195808	1618	288.444	2.88647	286.601
WT_M930_st_peak_94	1203426	1203842	417	1203618	1493	286.428	3.02414	284.587
WT_M930_st_peak_95	1214750	1215087	338	1214918	1183	130.982	2.22996	129.304
WT_M930_st_peak_96	1244032	1244427	396	1244221	1545	295.633	3.01959	293.783
WT_M930_st_peak_97	1254184	1254640	457	1254407	1839	481.916	3.8052	479.942
WT_M930_st_peak_98	1256141	1256565	425	1256350	1385	259.133	2.97374	257.319
WT_M930_st_peak_99	1265413	1265937	525	1265676	2358	680.342	4.13227	678.298
WT_M930_st_peak_100	1266903	1267440	538	1267167	2446	761.593	4.42569	759.526
WT_M930_st_peak_101	1275572	1275868	297	1275728	964	77.641	1.9494	76.0502
WT_M930_st_peak_102	1285338	1285688	351	1285492	1339	173.837	2.41049	172.107
WT_M930_st_peak_103	1291437	1291877	441	1291641	1647	350.99	3.2505	349.093
WT_M930_st_peak_104	1293407	1293769	363	1293577	1182	150.626	2.38585	148.922
WT_M930_st_peak_105	1320431	1320943	513	1320691	2587	764.756	4.22331	762.688
WT_M930_st_peak_106	1326111	1326459	349	1326292	1131	122.996	2.21098	121.33
WT_M930_st_peak_107	1327721	1328178	458	1327945	1938	460.906	3.526	458.944
WT_M930_st_peak_108	1329277	1329576	300	1329447	1112	118.762	2.19269	117.102
WT_M930_st_peak_109	1331928	1332209	282	1332083	939	68.8867	1.88319	67.3149
WT_M930_st_peak_110	1344445	1345196	752	1344822	16429	12257.9	14.0946	12255.5
WT_M930_st_peak_111	1347593	1347934	342	1347760	1163	148.321	2.3865	146.62
WT_M930_st_peak_112	1358854	1359289	436	1359046	1517	304.451	3.11679	302.593
WT_M930_st_peak_113	1368811	1369193	383	1369008	1233	160.831	2.41491	159.114
WT_M930_st_peak_114	1370687	1371173	487	1370957	1864	467.104	3.67128	465.139
WT_M930_st_peak_115	1400296	1400567	272	1400391	817	27.3159	1.50113	25.8654
WT_M930_st_peak_116	1415938	1416545	608	1416253	4769	2296.57	7.14412	2294.29
WT_M930_st_peak_117	1419850	1420437	588	1420137	3821	1591.37	5.98367	1589.17
WT_M930_st_peak_118	1426758	1427248	491	1427005	1902	484.025	3.71687	482.05
WT_M930_st_peak_119	1451839	1452119	281	1451990	1026	89.7306	2.01375	88.1167
WT_M930_st_peak_120	1477727	1478254	528	1477988	2726	848.949	4.4285	846.86
WT_M930_st_peak_121	1484631	1484955	325	1484792	1087	118.287	2.21094	116.627
WT_M930_st_peak_122	1500550	1501582	1033	1500837	3856	1757.83	6.66313	1755.61
WT_M930_st_peak_123	1507113	1507396	284	1507248	1057	87.3786	1.97042	85.7691
WT_M930_st_peak_124	1509239	1509678	440	1509451	1829	450.85	3.62374	448.894
WT_M930_st_peak_125	1528017	1528620	604	1528311	4038	1788.46	6.43398	1786.23
WT_M930_st_peak_126	1535113	1535577	465	1535350	1955	460.369	3.49975	458.408
WT_M930_st_peak_127	1539476	1539886	411	1539668	1848	338.922	2.94072	337.034
WT_M930_st_peak_128	1555206	1555521	316	1555362	1022	104.989	2.15369	103.349
WT_M930_st_peak_129	1594830	1595252	423	1595034	1629	331.367	3.14685	329.486
WT_M930_st_peak_130	1615533	1616166	634	1615851	4996	2741.57	8.52958	2739.28
WT_M930_st_peak_131	1643778	1644065	288	1643917	1141	114.141	2.13083	112.487
WT_M930_st_peak_132	1662855	1663225	371	1663062	1224	191.523	2.6647	189.775
WT_M930_st_peak_133	1676108	1676961	854	1676461	8578	5661.67	11.3553	5659.32
WT_M930_st_peak_134	1742047	1742411	365	1742239	1249	180.714	2.55085	178.976
WT_M930_st_peak_135	1757835	1758202	368	1758042	1070	131.094	2.33794	129.417
WT_M930_st_peak_136	1766684	1767200	517	1766878	1143	167.177	2.56433	165.453
WT_M930_st_peak_137	1802632	1803123	492	1802860	1610	383.179	3.52441	381.26
WT_M930_st_peak_138	1806901	1807495	595	1807190	3459	1525.24	6.39637	1523.04
WT_M930_st_peak_139	1865073	1865412	340	1865195	1114	125.429	2.24629	123.759
WT_M930_st_peak_140	1869375	1870244	870	1869623	1871	496.298	3.84364	494.319
WT_M930_st_peak_141	1872537	1872876	340	1872700	1066	126.182	2.29915	124.511
WT_M930_st_peak_142	1931699	1932155	457	1931934	1853	460.894	3.64963	458.932
WT_M930_st_peak_143	1934589	1934855	267	1934718	826	57.7898	1.84962	56.2426
WT_M930_st_peak_144	1949717	1950259	543	1949982	2238	788.518	4.98537	786.444
WT_M930_st_peak_145	1961328	1961630	303	1961479	992	94.6364	2.08587	93.014
WT_M930_st_peak_146	1984308	1984576	269	1984433	1400	116.988	1.98272	115.33
WT_M930_st_peak_147	1990945	1991534	590	1991259	3044	1071.09	4.98531	1068.95
WT_M930_st_peak_148	2003943	2004286	344	2004097	1093	134.366	2.34222	132.684
WT_M930_st_peak_149	2041612	2042000	389	2041786	1223	211.29	2.82584	209.523
WT_M930_st_peak_150	2044073	2044528	456	2044308	1431	282.192	3.07903	280.356
WT_M930_st_peak_151	2058194	2059426	1233	2059146	2793	1041.58	5.29209	1039.45
WT_M930_st_peak_152	2063468	2063816	349	2063651	1025	106.469	2.16426	104.827
WT_M930_st_peak_153	2071520	2072071	552	2071774	2192	635.072	4.1459	633.042
WT_M930_st_peak_154	2081283	2081912	630	2081640	2663	1036.22	5.53788	1034.09
WT_M930_st_peak_155	2116525	2116881	357	2116717	1117	163.094	2.56146	161.374
WT_M930_st_peak_156	2136889	2137748	860	2137372	2139	570.479	3.86347	568.469
WT_M930_st_peak_157	2216606	2217028	423	2216816	1468	342.723	3.47146	340.832
WT_M930_st_peak_158	2217560	2217843	284	2217717	700	43.0988	1.76882	41.593
WT_M930_st_peak_159	2221810	2222192	383	2221991	1205	177.64	2.5765	175.906
WT_M930_st_peak_160	2238369	2238815	447	2238557	1263	215.65	2.80629	213.879
WT_M930_st_peak_161	2274175	2274695	521	2274421	1821	500.738	3.96008	498.756
WT_M930_st_peak_162	2283985	2285140	1156	2284273	2788	1141.01	5.8585	1138.86
WT_M930_st_peak_163	2303071	2303496	426	2303302	1339	262.474	3.0654	260.658
WT_M930_st_peak_164	2310349	2310773	425	2310552	1550	371.149	3.54	369.238
WT_M930_st_peak_165	2311591	2311874	284	2311725	848	77.276	2.04374	75.6861
WT_M930_st_peak_166	2330947	2331768	822	2331187	1700	401.792	3.50691	399.863
WT_M930_st_peak_167	2334464	2335069	606	2334724	2208	698.53	4.48957	696.48
WT_M930_st_peak_168	2358353	2358755	403	2358539	1336	225.133	2.78511	223.353
WT_M930_st_peak_169	2374730	2375182	453	2374958	1515	398.326	3.81115	396.398
WT_M930_st_peak_170	2378150	2378554	405	2378351	1324	267.87	3.13117	266.048
WT_M930_st_peak_171	2385368	2386222	855	2385513	852	80.4947	2.07447	78.8982
WT_M930_st_peak_172	2391603	2392088	486	2391834	1854	547.777	4.21465	545.775
WT_M930_st_peak_173	2397526	2397921	396	2397712	1121	190.974	2.79997	189.226
WT_M930_st_peak_174	2412675	2413103	429	2412885	1524	321.179	3.22365	319.305
WT_M930_st_peak_175	2428240	2428607	368	2428418	1349	205.555	2.62653	203.793
WT_M930_st_peak_176	2433071	2433544	474	2433290	1743	454.763	3.79055	452.805
WT_M930_st_peak_177	2442484	2442953	470	2442724	1713	426.954	3.65401	425.012
WT_M930_st_peak_178	2492147	2492723	577	2492431	3255	1273.79	5.5768	1271.62
WT_M930_st_peak_179	2521100	2521510	411	2521303	1188	212.454	2.88634	210.685
WT_M930_st_peak_180	2551206	2551833	628	2551514	3462	1714.03	7.39837	1711.81
WT_M930_st_peak_181	2553489	2553784	296	2553650	846	75.4065	2.02547	73.8205
WT_M930_st_peak_182	2579259	2579618	360	2579443	1094	145.64	2.43813	143.942
WT_M930_st_peak_183	2589869	2590146	278	2589987	750	52.9984	1.8541	51.4635
WT_M930_st_peak_184	2606488	2606938	451	2606695	1253	231.893	2.95091	230.107
WT_M930_st_peak_185	2607651	2607942	292	2607809	910	90.8269	2.12466	89.2111
WT_M930_st_peak_186	2626334	2626669	336	2626499	899	95.7717	2.1862	94.1473
WT_M930_st_peak_187	2632826	2633188	363	2633021	1134	164.172	2.54986	162.452
WT_M930_st_peak_188	2651877	2652979	1103	2652738	2121	660.009	4.42035	657.971
WT_M930_st_peak_189	2679924	2680248	325	2680089	1089	107.035	2.114	105.392
WT_M930_st_peak_190	2687294	2687578	285	2687441	947	90.1409	2.08305	88.5264
WT_M930_st_peak_191	2689721	2690082	362	2689898	1202	152.666	2.38216	150.959
WT_M930_st_peak_192	2717465	2717775	311	2717629	1055	126.155	2.31023	124.485
WT_M930_st_peak_193	2723044	2723454	411	2723263	1543	307.2	3.1003	305.339
WT_M930_st_peak_194	2735538	2736530	993	2735888	925	17.4651	1.34468	16.0594
WT_M930_st_peak_195	2745134	2746899	1766	2745335	860	7.22051	1.20321	5.89414
WT_M930_st_peak_196	2760573	2761166	594	2760870	3731	1488.69	5.70026	1486.5
WT_M930_st_peak_197	2782490	2783021	532	2782736	2552	952.747	5.29615	950.636
WT_M930_st_peak_198	2808207	2808580	374	2808394	1491	289.001	3.04469	287.158
WT_M930_st_peak_199	2833147	2833483	337	2833326	1247	144.37	2.27771	142.674
WT_M930_st_peak_200	2851854	2852212	359	2852030	1330	177.107	2.44195	175.374
WT_M930_st_peak_201	2855026	2855414	389	2855214	1718	315.019	2.93924	313.151
WT_M930_st_peak_202	2867949	2868901	953	2868689	1688	384.322	3.41002	382.403
WT_M930_st_peak_203	2886957	2887991	1035	2887720	2578	1010.46	5.58119	1008.33
WT_M930_st_peak_204	2914557	2915123	567	2914834	3160	1283.48	5.81145	1281.32
WT_M930_st_peak_205	2956825	2957638	814	2957305	2897	872.053	4.29424	869.959
WT_M930_st_peak_206	2958795	2959098	304	2958937	1219	122.477	2.1359	120.811
WT_M930_st_peak_207	2986951	2987411	461	2987209	1460	272.397	2.96934	270.571
WT_M930_st_peak_208	2989041	2989460	420	2989271	1266	212.55	2.7779	210.782
WT_M930_st_peak_209	3006790	3007266	477	3007070	1565	325.654	3.1957	323.777
WT_M930_st_peak_210	3012626	3013069	444	3012839	1415	289.002	3.15288	287.158
WT_M930_st_peak_211	3018756	3019400	645	3019072	4045	2114.75	7.96461	2112.49
WT_M930_st_peak_212	3026368	3026889	522	3026639	2265	818.096	5.11367	816.015
WT_M930_st_peak_213	3032122	3032477	356	3032297	783	71.6652	2.04569	70.0874
WT_M930_st_peak_214	3053214	3053804	591	3053499	3022	1375.2	6.64247	1373.02
WT_M930_st_peak_215	3059806	3060189	384	3060004	1041	147.195	2.5158	145.496
WT_M930_st_peak_216	3081221	3081689	469	3081458	1909	482.133	3.69454	480.16
WT_M930_st_peak_217	3096774	3097210	437	3096974	1264	184.137	2.5606	182.396
WT_M930_st_peak_218	3097731	3098026	296	3097877	776	62.3046	1.9429	60.7471
WT_M930_st_peak_219	3126262	3126756	495	3126495	1669	442.246	3.83783	440.295
WT_M930_st_peak_220	3142683	3142980	298	3142836	782	55.6123	1.85911	54.0705
WT_M930_st_peak_221	3152373	3152951	579	3152707	1484	323.216	3.29918	321.341
WT_M930_st_peak_222	3154319	3154836	518	3154562	2859	1034.1	5.12638	1031.97
WT_M930_st_peak_223	3160709	3161456	748	3161109	5928	3938.21	11.4685	3935.89
WT_M930_st_peak_224	3165514	3166021	508	3165776	2027	634.934	4.44639	632.904
WT_M930_st_peak_225	3204394	3204748	355	3204562	985	119.442	2.32458	117.781
WT_M930_st_peak_226	3230945	3231405	461	3231182	1755	487.85	3.9958	485.874
WT_M930_st_peak_227	3241533	3241884	352	3241659	965	99.4561	2.15569	97.8252
WT_M930_st_peak_228	3245713	3246261	549	3245988	2433	860.694	5.00781	858.602
WT_M930_st_peak_229	3252330	3252832	503	3252572	1849	489.592	3.83779	487.615
WT_M930_st_peak_230	3255464	3255941	478	3255709	1623	408.536	3.68146	406.603
WT_M930_st_peak_231	3256712	3257037	326	3256865	923	85.318	2.05738	83.7123
WT_M930_st_peak_232	3273154	3273616	463	3273389	1373	313.906	3.41616	312.039
WT_M930_st_peak_233	3332188	3333213	1026	3332768	2362	872.94	5.23819	870.845
WT_M930_st_peak_234	3333862	3334455	594	3334157	3637	1624.5	6.49765	1622.29
WT_M930_st_peak_235	3344977	3345473	497	3345231	3057	801.681	3.81574	799.603
WT_M930_st_peak_236	3347078	3347791	714	3347482	5110	2861.82	8.78403	2859.52
WT_M930_st_peak_237	3387676	3388639	964	3388001	1850	488.944	3.83193	486.968
WT_M930_st_peak_238	3394707	3395018	312	3394878	897	76.1426	1.98781	74.555
WT_M930_st_peak_239	3414153	3414510	358	3414306	870	87.2929	2.12858	85.6835
WT_M930_st_peak_240	3502839	3503468	630	3503147	3892	1782.62	6.70221	1780.4
WT_M930_st_peak_241	3505646	3506159	514	3505904	1985	651.973	4.64934	649.938
WT_M930_st_peak_242	3518361	3518894	534	3518477	725	37.3922	1.67611	35.9046
WT_M930_st_peak_243	3520273	3520636	364	3520484	1070	165.36	2.64314	163.638
WT_M930_st_peak_244	3522233	3522770	538	3522477	2341	954.604	5.82973	952.492
WT_M930_st_peak_245	3523469	3523899	431	3523693	1402	326.319	3.46248	324.441
WT_M930_st_peak_246	3539544	3540397	854	3539811	1705	454.688	3.85861	452.73
WT_M930_st_peak_247	3547238	3547794	557	3547526	2158	720.147	4.72328	718.092
WT_M930_st_peak_248	3566443	3566954	512	3566723	2009	563.247	4.02793	561.239
WT_M930_st_peak_249	3590006	3591043	1038	3590350	4421	2444.65	8.62009	2442.37
WT_M930_st_peak_250	3594582	3595181	600	3594877	2315	766.32	4.68802	764.251
WT_M930_st_peak_251	3602203	3602587	385	3602380	1305	212.964	2.73189	211.195
WT_M930_st_peak_252	3641972	3642288	317	3642110	853	83.7603	2.10853	82.1576
WT_M930_st_peak_253	3666321	3666735	415	3666538	1445	281.104	3.05143	279.269
WT_M930_st_peak_254	3698783	3699213	431	3699016	1605	352.097	3.31788	350.199
WT_M930_st_peak_255	3741391	3741818	428	3741590	1556	278.706	2.89439	276.873
WT_M930_st_peak_256	3753958	3754275	318	3754121	914	88.3712	2.09611	86.7599
WT_M930_st_peak_257	3755918	3756327	410	3756131	1223	193.003	2.67776	191.253
WT_M930_st_peak_258	3758233	3758752	520	3758482	1992	582.472	4.17768	580.458
WT_M930_st_peak_259	3780130	3780475	346	3780314	1066	174.999	2.73737	173.267
WT_M930_st_peak_260	3790909	3791709	801	3791160	1893	448.315	3.51433	446.361
WT_M930_st_peak_261	3795962	3796283	322	3796113	960	118.339	2.34281	116.679
WT_M930_st_peak_262	3813911	3814828	918	3814253	5032	2849.28	8.92555	2846.98
WT_M930_st_peak_263	3822422	3823083	662	3822678	2804	1038.4	5.25334	1036.26
WT_M930_st_peak_264	3831422	3831761	340	3831576	1005	107.378	2.19127	105.734
WT_M930_st_peak_265	3837710	3838038	329	3837875	973	131.843	2.45824	130.165
WT_M930_st_peak_266	3855512	3856086	575	3855779	1864	542.919	4.16187	540.919
WT_M930_st_peak_267	3859767	3860266	500	3860031	1528	360.196	3.49776	358.293
WT_M930_st_peak_268	3911044	3911981	938	3911756	1623	378.345	3.46971	376.429
WT_M930_st_peak_269	3939384	3939839	456	3939607	1485	284.336	3.02015	282.497
WT_M930_st_peak_270	3943236	3943648	413	3943446	1496	327.455	3.31116	325.577
WT_M930_st_peak_271	3944893	3945185	293	3945041	917	78.5448	1.99525	76.9522
WT_M930_st_peak_272	3955449	3955728	280	3955592	909	83.2178	2.04898	81.6161
WT_M930_st_peak_273	3958506	3959184	679	3958836	4553	2693.7	9.52607	2691.41
WT_M930_st_peak_274	3960079	3960426	348	3960239	926	95.8662	2.15915	94.2417
WT_M930_st_peak_275	3973820	3974311	492	3974072	1716	445.182	3.77278	443.229
WT_M930_st_peak_276	4000041	4000423	383	4000222	1399	194.781	2.50047	193.03
WT_M930_st_peak_277	4009727	4010340	614	4010096	2263	563.406	3.65585	561.398
WT_M930_st_peak_278	4017573	4017872	300	4017731	870	67.6706	1.92229	66.1014
WT_M930_st_peak_279	4019742	4020089	348	4019887	977	116.094	2.30172	114.437
WT_M930_st_peak_280	4050503	4051017	515	4050759	1810	500.595	3.97933	498.614
WT_M930_st_peak_281	4051745	4052196	452	4051982	1786	495.242	3.98781	493.263
WT_M930_st_peak_282	4065647	4066161	515	4065893	1959	562.065	4.10851	560.057
WT_M930_st_peak_283	4087339	4087746	408	4087539	1213	193.414	2.69369	191.664
WT_M930_st_peak_284	4090545	4091230	686	4090893	3533	1554.47	6.38014	1552.27
WT_M930_st_peak_285	4108473	4108792	320	4108628	1208	135.446	2.24331	133.763
WT_M930_st_peak_286	4148024	4148680	657	4148361	4846	2654.14	8.50537	2651.85
WT_M930_st_peak_287	4149801	4150084	284	4149966	815	42.8218	1.68753	41.3169
WT_M930_st_peak_288	4193361	4193939	579	4193648	2764	1128.9	5.84485	1126.75
WT_M930_st_peak_289	4195942	4196528	587	4196264	2036	604.265	4.23366	602.245
WT_M930_st_peak_290	4196806	4197214	409	4197012	1260	182.501	2.5525	180.762
WT_M930_st_peak_291	4198539	4198933	395	4198740	1512	263.393	2.84425	261.575
WT_M930_st_peak_292	4209115	4209640	526	4209369	2375	816.986	4.86849	814.905
WT_M930_st_peak_293	4266096	4266521	426	4266294	1619	321.147	3.09349	319.273
WT_M930_st_peak_294	4273707	4274174	468	4273933	1800	453.874	3.68868	451.916
WT_M930_st_peak_295	4276677	4277123	447	4276895	1608	374.492	3.46704	372.578
WT_M930_st_peak_296	4339036	4339488	453	4339274	1956	455.511	3.47055	453.553
WT_M930_st_peak_297	4366136	4366580	445	4366353	1599	337.148	3.22567	335.262
WT_M930_st_peak_298	4372158	4372653	496	4372402	1991	557.602	4.02406	555.596
WT_M930_st_peak_299	4384293	4384824	532	4384564	2312	709.24	4.36453	707.188
WT_M930_st_peak_300	4408289	4409191	903	4408977	1363	190.204	2.5031	188.457
WT_M930_st_peak_301	4409702	4410137	436	4409906	1611	339.394	3.22392	337.506
WT_M930_st_peak_302	4439779	4440104	326	4439928	1014	70.8537	1.85247	69.2776
WT_M930_st_peak_303	4472456	4472824	369	4472634	1260	208.356	2.7527	206.591
WT_M930_st_peak_304	4505917	4506874	958	4506277	3432	1431.68	5.99264	1429.5
WT_M930_st_peak_305	4511138	4511752	615	4511460	3618	1739.7	7.12405	1737.48
WT_M930_st_peak_306	4531552	4532167	616	4531787	2360	696.758	4.21686	694.709
WT_M930_st_peak_307	4579029	4579436	408	4579223	1427	255.273	2.89054	253.464
WT_M930_st_peak_308	4595593	4596031	439	4595803	1703	369.009	3.28972	367.099
WT_M930_st_peak_309	4597098	4597538	441	4597320	1811	463.942	3.73575	461.979
WT_M930_st_peak_310	4601899	4602203	305	4602043	919	55.7741	1.76593	54.232
WT_M930_st_peak_311	4624979	4625490	512	4625216	2151	575.048	3.87118	573.036
WT_M930_st_peak_312	4627088	4627407	320	4627244	1068	99.6274	2.06778	97.9963
WT_M930_st_peak_313	4641086	4641396	311	4641258	1241	134.676	2.21039	132.994
WT_M930_st_peak_314	4661219	4661757	539	4661486	2485	849.022	4.83671	846.933
WT_M930_st_peak_315	4684620	4684897	278	4684764	913	66.7949	1.88084	65.2276
WT_M930_st_peak_316	4706089	4706391	303	4706243	871	66.2725	1.9068	64.7064
WT_M930_st_peak_317	4719762	4720180	419	4719984	1793	358.174	3.10993	356.272
WT_M930_st_peak_318	4733056	4733398	343	4733223	1274	172.755	2.46436	171.026
WT_M930_st_peak_319	4777477	4777961	485	4777732	1673	347.803	3.19487	345.908
WT_M930_st_peak_320	4843508	4843860	353	4843691	1447	198.361	2.48053	196.606
WT_M930_st_peak_321	4859174	4859442	269	4859312	846	66.8625	1.93319	65.2951
WT_M930_st_peak_322	4873935	4874754	820	4874123	1194	142.657	2.3115	140.964
WT_M930_st_peak_323	4889291	4889693	403	4889485	1470	278.017	2.99574	276.185
WT_M930_st_peak_324	4893254	4893581	328	4893419	1190	161.008	2.46032	159.291
WT_M930_st_peak_325	4900660	4901018	359	4900834	1191	153.94	2.40312	152.232
WT_M930_st_peak_326	4973375	4973986	612	4973682	3107	1136.95	5.19023	1134.8
WT_M930_st_peak_327	4976193	4976853	661	4976519	4668	2234.32	7.08821	2232.05
WT_M930_st_peak_328	4987795	4988121	327	4987975	1129	130.406	2.27355	128.73
WT_M930_st_peak_329	5000576	5001166	591	5000884	3148	1183.23	5.33878	1181.07
WT_M930_st_peak_330	5031136	5031441	306	5031287	1069	104.211	2.10631	102.572
WT_M930_st_peak_331	5036657	5037075	419	5036861	1468	271.779	2.95469	269.953
WT_M930_st_peak_332	5038125	5038403	279	5038237	694	20.8483	1.46297	19.4253
WT_M930_st_peak_333	5055598	5056023	426	5055798	2866	720.549	3.68763	718.494
WT_M930_st_peak_334	5101939	5103307	1369	5102698	1947	149.656	1.9249	147.954
WT_M930_st_peak_335	5112841	5113232	392	5113048	1480	218.829	2.58426	217.055
WT_M930_st_peak_336	5138545	5139226	682	5138938	4595	2062.48	6.5413	2060.23
[truncated: 90 more rows]

## Sheet: parS1-4_LB_37_log
name	start	end	length	abs_summit	pileup	-log10(pvalue)	fold_enrichment	-log10(qvalue)
[truncated: 1,539 more rows]

[truncated: 11 more sheets: parS1-4_LB_37_st, parS1-4_LB_30_log, parS1-4_LB_30_st, parS1-4_M9_37_log, parS1-4_M9_37_st, parS1-4_M9_30_log, parS1-4_M9_30_st, half-parS27_LB_37_log, parBR94C_LB_37_log, parBA97T_LB_37_log, ParB1-283_LB_37_log]
