# Supplementary material for: Robust ParB Binding to Half-parS Sites in Pseudomonas aeruginosa—A Mechanism for Retaining ParB on the Nucleoid?
Source: Int J Mol Sci. 2023 Aug 7;24(15):12517. doi: 10.3390/ijms241512517 (PMC10419367; doi:10.3390/ijms241512517)
Supplement: Supplementary file 1 [file ijms-24-12517-s001.zip › TableS2.xlsx]

## Sheet: Construction
Table S2 Motifs modified in half-parS25 strain. Peak numbers indicate those from Table 1 in Kawalek et al., NAR (2018), 46, 4592–4606. The construction of vectors for allele exchange involved PCR amplification of 2 fragments from PAO1161 genomic DNA using oligo pairs A/B or C/D, respectively, followed by their digestion with indicated enzymes and simultaneous ligation with EcoRI and BamHI digeste…
Peak number	Motif	Start	End	Strand	Location	PAO1161 Gene ID	PAO1 Gene ID	Plasmid name	Oligo A	Oligo B	Oligo C	Oligo D	Oligo E	Oligo F	Enzymes for 5’ fragment (amplified using primers A/B, unless stated otherwise)	Enzymes for 3’ fragment(amplified using primers C/D, unless stated otherwise)	Sequence before modification (motif in bold)	Sequence after modification (restrictions site underlined)	Enzyme for selection of allele
12	GTTTCAC	147471	147477	+	intergenic/ PA0129 promoter	D3C65_00695 /D3C65_00700	PA0129 / PA0130	pAKW0555	TATAGAATTCGCGTAGGTGGAGAAGGAACC	TATACTGCAGACCTCACCCACGGCCG	TATACTGCAGCGGCAGGACGTTGCGGACTCCTGATT	TATAGGATCCGAAGAGGCCATGCAGTTGAT			EcoRI / PstI	PstI/BamHI	GTTTCACGGCGGTGGAAC	GTCCTGCAGCGGCAGGAC	PstI
	GTTCCAC	147482	147488	-	intergenic/ PA0129 promoter	D3C65_00695 / D3C65_00700	PA0129 / PA0130
	GTTCCAC	148488	148494	-	gene body	D3C65_00700	PA0130	pAKW0606	TATAGAATTCAGACCCTGCAGAAAGCCATC	CTCGGCGATCAGCAGAGTACTTGAGGGGTCGCGCTCGGAGGG	CTGCTGATCGCCGAGCTATTTCATGAAGCCGGCCTGCCG	TATAGGATCCGATGTAGCCGGTGACCTTG			5’ (amplified using primers A and B) and 3’ fragment (amplified using primers C and D) were assembled by overlap PCR (primers A, D), digested with EcoRI/ BamHI		CCCAGCTCCACCCTGCTGATCGCCGAGCTGTTCCACGAA	CCCTCAAGTACTCTGCTGATCGCCGAGCTATTTCATGAA	ScaI/PagI
	GCTCCAC	148513	148519	-	gene body	D3C65_00700	PA0130
69	GTTCCAC	326014	326020	-	gene body	D3C65_01535	PA0290	pAKW0557	TATAGAATTCCGATCCATGGACGACCTAAC	GTTGCTCGACAGCGCCACGTTCGAGCA	GCGCTGTCGAGCAACGCGAATACCGCATC	TATAGGATCCAGCGGTCGTTGATCTTCTTG			5’ (amplified using primers A and B) and 3’ fragment (amplified using primers C and D) were assembled by overlap PCR (primers A, D), digested with EcoRI/ BamHI		TTGTTCCACGGCGCC	TTGCTCGACAGCGCC	SfoI (site removed)
94	GTTCCAC	620844	620850	+	gene body	D3C65_02975	PA0564	pAKW0558	GGAAAGCACAGTGTAGCCGTA	TATACTAGTCCTTGGAATCTGCTGACCCGCATCC	TATAACTAGTTCCGCCGAGGGCGGA	TATAGGATCCCGAGGAAGCCGAGAGCAC			EcoRI (within the 5’sequence) / SpeI	SpeI/BamHI	GGTCAGCAGGTTCCACGGCGAGGT	GGTCAGCAGATTCCAAGGACTAGT	SpeI
103	GTTCCAC	713878	713884	-	gene body	D3C65_03465	PA0660	pAKW0559	TATAGAATTCAACCCGCAGTTGGTGCT	TATAACTAGTCCGCCGTAGCTATGCACA	TATAACTAGTATTTCATGACGTCACCACCCGCC	TATAGGATCCCCTCCAGGATCATCTGCTTG			EcoRI/SpeI	SpeI/BamHI	GGCGGCCTGGTGTTCCACGACGTCACC	GGCGGACTAGTATTTCATGACGTCACC	SpeI
133	GTTCCAC	4148364	4148370	+	gene body	D3C65_19530	PA1259	pAKW0679	TATAGAATTCTCTGGGCCGAGTCCAAC	CATCGGTACCGAGGAACTGGTGCC	CCTCGGTACCGATGTTTCATGTCATCGGCGTCACCC	TATAGGATCCACCAGCAGGTGTCGGTGAC			EcoRI/KpnI	KpnI/BamHI	AGTTCCTCGGTGCCGATGTTCCACGTCATCGGCGTCACC	AGTTCCTCGGTACCGATGTTTCATGTCATCGGCGTCACC	KpnI
225	GTTCCAC	1676465	1676471	+	gene body	D3C65_07980	PA3430	pAKW0561	TATAGAATTCATAGGCCGGCTGAATCCT	CTCTTCATGAAACATCAGGCCGAACGG	TGATTCATGAGATCACCGCCTCCAGCC	TATAGGATCCGCCTTTTCCTCATGGTTCAG			EcoRI/PagI	PagI/BamHI	CCGTTCGGCCTGATGTTCCACGAGATCACCGCC	CCGTTCGGCCTGATGTTTCATGAGATCACCGCC	PagI
232	GTTCCAC	1528315	1528321	+	gene body	D3C65_07310	PA3559	pAKW0562	TATAGAATTCATCATCCGTCGAGGAAAGC	GACGGCTAGCCGCGCATCGCTGCTGA	CGCGGCTAGCCGTCGAGCACGGCCGGGTGCAAT	TATAGGATCCGCAGCCGACCACGATG			EcoRI/NheI	NheI/BamHI	TTGCACCCGGCCGTGTTCCACGGCCAGGCGCGC	TTGCACCCGGCCGTGCTCGACGGCTAGCCGCGC	NheI
238	GTTCCAC	1416249	1416255	-	gene body	D3C65_06775	PA3659	pAKW0587	TATAGAATTCCCGAACCCGTTCTACCAGAT	CTTGCTTAAGCTATGAAATACCACGCAGCGGCTG	CATAGCTTAAGCAAGCGCTCCAACCTGC	TATAGGATCCGTTCTCGCCGTCCACCT			EcoRI/AflII	AflII/BamHI	AGCCGCTGCGTGGTGTTCCACAGCCTGTCCAAG	AGCCGCTGCGTGGTATTTCATAGCTTAAGCAAG	AflII
245	GTTCCAC	1344754	1344760	+	gene body	D3C65_06445	PA3725	pAKW0588	TATAGAATTCGTTCGGCTTGTGCCTGTT	TCAGCTCGAGATGAAATTCCTGGATGCTCAACTGG	TCATCTCGAGCTGGCGCGCGCG	ATGAAACATGGGCTCGGGAAAGTGCTG	GAGCCCATGTTTCATGGGGTGTTCCAGCTGGT	TATAGGATCCGAACTGGCAGGTAGCCTTGA	EcoRI/XhoI	3' fragment assembled from PCR products amplified using primers C/D and E/F,by overlap PCR (primers C, F), digested with EcoRI/ BamHI	ATCCAGGAGTTCCACCTGGAGCTG	ATCCAGGAATTTCATCTCGAGCTG	XhoI
	GTTCCAC	1344823	1344829	+	gene body	D3C65_06445	PA3725										GAGCCGATGTTCCACGGGGTG	GAGCCCATGTTTCATGGGGTG	Eco24I
262	GTTCCAC	1134239	1134245	-	gene body	D3C65_05450	PA3911	pAKW0554	GCGAATTCATGCTGAACCGCCAACGCCTGCTCC	CGCCATGGCGGCAGGTGCTCCGGGTC	CGCCATGGTTATGGAATGCCGTCGAGAGAGCCGGGCGGGCAGTGC	GCGGATCCACCGGAGTTCTCCGCAGGCTTCACG			EcoRI/NcoI	NcoI/BamHI	CCGCCCGGCCCGTTCCACGGCGTTCCACAACCAGGGCGG	CCGCCCGGCTCTCTCGACGGCATTCCATAACCATGGCGG	NcoI
	GTTCCAC	1134249	1134255	-	gene body	D3C65_05450	PA3911
279	GTTCCAC	929149	929155	+	gene body	D3C65_04465	PA4102	pAKW0818	TATCCCTACCCGGTGAATTCAAGCACATGATGCTCGACAG	GGATCTAGATGCTCGACGGCCTTCACCAGCC	GGCCGTCGAGCATCTAGATCCGAATCGTCCGG	GAGATCATTCCAAAGCTTGTCCCTGTCGCTG	GGACAAGCTTTGGAATGATCTCGAAGAGATGCAGCAC	AACAGGGTAATCCCGGATCCGGTTGGCCAGGGTCAGG	3 fragments (primers A/B, C/D, E/F) assembled with pAKE600 using Gibson assembly		CATCTCTTCGAGATCGTTCCACAGCTTGTCCCTGTC	CATCTCTTCGAGATCATTCCAAAGCTTGTCCCTGTC	HindIII
	GTTCCAC	929376	929382	+	gene body	D3C65_04465	PA4102										CGGATCGAGATGTTCCACGGCCTTCACCAGCCG	CGGATCTAGATGCTCGACGGCCTTCACCAGCCG	XbaI
310	GTTCCAC	5205898	5205904	-	gene body	D3C65_24720	PA4550	pAKW0602	TATAGAATTCACCCTGATCGAGTTGCTGAT	GATGCTCTACTGCAGTCTTTTCCTTCGCTGTCAGC	ACTGCAGTAGAGCATCTGACCTTCACGGCC	TATAAGATCTGCGGTGTACTGGATGGTCTT			5’ (amplified using primers A and B) and 3’ fragment (amplified using primers C and D) were assembled by overlap PCR (primers A, D), digested with EcoRI/ BglII		GAAGGTCAGATGTTCCACGGCGCTCTTTTC	GAAGGTCAGATGCTCTACTGCAGTCTTTTC	PstI
324	GTTCCAC	5498114	5498120	+	gene body	D3C65_26120	PA4790	pAKW0837	TATACAATTGGGCCACCGCGTAACC	GTAGTCATGAAATACCCGCACGCCGCT	TATTTCATGACTACATGCCGAGCGAGTT	CGCCGGTAGGCCAACTCCATTTCCACCAGGTCG	AGTTGGCCTACCGGCGCCACCCGGCCT	TATAGGATCCGTCGAGCTGCTGGCTGA	MunI/PagI	3' fragment assembled from PCR products amplified using primers C/D and E/F,by overlap PCR (primers C, F), digested with PagI/ BamHI	GGCGTGCGGGTGTTCCACGACTAC	GGCGTGCGGGTATTTCATGACTAC	PagI
	GTTCCAT	5498175	5498181	-	gene body	D3C65_26120	PA4790										CTGGTGGAAATGGAACTGGCCTACCGCCGCCAC	CTGGTGGAAATGGAGTTGGCCTACCGGCGCCAC	EheI
337	GTTCCAC	5616234	5616240	+	gene body	D3C65_26680	PA4899	pAKW0680	TATAGAATTCCCGGCTGAAGGTGAGC	GGTGGAGCGGGAAATTCCATGGGCTGATCACCCCG	TTTCCCGCTCCACCTGACCCAGAGATCTATCGCCCCGGCCCT	TATAGGATCCGGCGAAAGCGTCGTAGAG			EcoRI/MbiI	MbiI/BamHI	CCGTGGAACTTCCCGCTGCACCTGACCCAGCGTTCCATC	CCATGGAATTTCCCGCTCCACCTGACCCAGAGATCTATC	NcoI/MbiI/BglII
	GTTCCAT	5616205	5616211	-	gene body	D3C65_26680	PA4899
338	GTTCCAC	5618143	5618149	-	intergenic/ PA4900 promoter	D3C65_26685 / D3C65_26690	PA4900 /PA4901	pAKW0604	TATAGAATTCGACGGCTCGGCCAACTA	TATACTGCAGATCAGGGTTCGATGGTTTGC	TATACTGCAGCGGCGCCGCCCCATG	TATAGGATCCCGCCGGCCGAAAC			EcoRI/PstI	PstI/BamHI	GTTCCAC	CTGCAGC
359	GTTCCAC	5895502	5895508	+	gene body	D3C65_27875	PA5127	pAKW0605	TATAGAATTCAGCCATCGCCCGTCTC	GGCTAATATTACATGAAACATGCAGGGCTCCG	ATGTAATATTGTTTCAACCGGAGATACCTC	TATAGGATCCCGGGCCGAAGAGGAAG			EcoRI/SspI	SspI/BamHI	ATGTTCCACGTCATCCTG	ATGTTTCATGTAATATTG	SspI
398	GTTTCAC	6261906	6261912	-	gene body	D3C65_29605	PA5452	pAKW0607	TATAAAGCTTCACCGGGGACATTTCATC	CCCGGAATTCCATAGGAAACCGCCACTTTCC	TATGGAATTCCGGGATGTTCTGCTTTACGGCCTCGAC	TATAGGATCCATCGGAAGTATCCACCACGA			HindIII/ EcoRI	EcoRI/BamHI	TTCCTGTGGAACTCCGGGATGTTCTGTTTCACGGCC	TTCCTATGGAATTCCGGGATGTTCTGCTTTACGGCC	EcoRI
	GTTCCAC	6261926	6261932	+	gene body	D3C65_29605	PA5452
412	GTTCCAC	6335316	6335322	-	gene body	D3C65_29970	PA5523	pAKW0586	TATAGAATTCCGAGCCGGACTTCATCAC	GCTGTCATGAAATGCCGCCTCGGCGGC	CGGCATTTCATGACAGCCTGCAGATGGC	TGAAATGGCGTGATTAATATGCCGCGGTTGATCA	TAATCACGCCATTTCATAACATGACCCTGTGTTGCC	TATAGGATCCCGGGAAGGTCCAGCAATC	5' fragment (amplified using primers A and B) digested with EcoRI/PagI	3' fragment assembled from PCR products amplified using primers C/D and E/F,by overlap PCR (primers C, F), digested with EcoRI/ BamHI	GAGGCGGCGTTCCACGACAGCCTG	GAGGCGGCATTTCATGACAGCCTG	PagI
	GTTCCAC	6335382	6335388	-	gene body	D3C65_29970	PA5523										ATCCTCATCACGCCGTTCCACAACATGACCCTGTGTTGC	ATATTAATCACGCCATTTCATAACATGACCCTGTGTTGC	AseI

## Sheet: Verification
Genome position	Mutation	Annotation	Gene	Description	Comment
147473	T→C	intergenic (‑81/+88)	gabP ← / ← mmsA	GABA permease/methylmalonate‑semialdehyde dehydrogenase (CoA acylating)	No amino acid changes
147475	2 bp→G	intergenic (‑83/+85)	gabP ← / ← mmsA	GABA permease/methylmalonate‑semialdehyde dehydrogenase (CoA acylating)	No amino acid changes
147478	G→A	intergenic (‑86/+83)	gabP ← / ← mmsA	GABA permease/methylmalonate‑semialdehyde dehydrogenase (CoA acylating)	No amino acid changes
147483	2 bp→CA	intergenic (‑91/+77)	gabP ← / ← mmsA	GABA permease/methylmalonate‑semialdehyde dehydrogenase (CoA acylating)	No amino acid changes
147486	A→G	intergenic (‑94/+75)	gabP ← / ← mmsA	GABA permease/methylmalonate‑semialdehyde dehydrogenase (CoA acylating)	No amino acid changes
148488	G→A	H189H (CAC→CAT)	mmsA ←	methylmalonate‑semialdehyde dehydrogenase (CoA acylating)	No amino acid changes
148491	G→A	F188F (TTC→TTT)	mmsA ←	methylmalonate‑semialdehyde dehydrogenase (CoA acylating)	No amino acid changes
148494	C→T	L187L (CTG→CTA)	mmsA ←	methylmalonate‑semialdehyde dehydrogenase (CoA acylating)	No amino acid changes
148512	G→A	T181T (ACC→ACT)	mmsA ←	methylmalonate‑semialdehyde dehydrogenase (CoA acylating)	No amino acid changes
148515	Δ2 bp	coding (539‑540/1494 nt)	mmsA ←	methylmalonate‑semialdehyde dehydrogenase (CoA acylating)	PA0130, P178del, mutation in region subjected to allele exchange
148518	Δ1 bp	coding (537/1494 nt)	mmsA ←	methylmalonate‑semialdehyde dehydrogenase (CoA acylating)	No amino acid changes
148521	G→T	P178S (CCC→TCA)	mmsA ←	methylmalonate‑semialdehyde dehydrogenase (CoA acylating)	No amino acid changes
148523	G→A	P178S (CCC→TCA)	mmsA ←	methylmalonate‑semialdehyde dehydrogenase (CoA acylating)	No amino acid changes
326013	C→T	A105A (GCC→GCT)	D3C65_01535 →	GGDEF domain‑containing protein	No amino acid changes
326016	G→C	V106V (GTG→GTC)	D3C65_01535 →	GGDEF domain‑containing protein	No amino acid changes
326019	A→G	E107E (GAA→GAG)	D3C65_01535 →	GGDEF domain‑containing protein	No amino acid changes
620844	G→A	N244N (AAC→AAT)	D3C65_02975 ←	AraC family transcriptional regulator	No amino acid changes
620850	C→A	P242P (CCG→CCT)	D3C65_02975 ←	AraC family transcriptional regulator	No amino acid changes
620852	+A	coding (724/912 nt)	D3C65_02975 ←	AraC family transcriptional regulator	No amino acid changes, problematic alignment
620854	G→T	S241* (TCG→TAG)	D3C65_02975 ←	AraC family transcriptional regulator	No amino acid changes, problematic alignment
620857	Δ1 bp	coding (719/912 nt)	D3C65_02975 ←	AraC family transcriptional regulator	No amino acid changes, problematic alignment
713878	G→A	H123H (CAC→CAT)	D3C65_03465 ←	nitronate monooxygenase	No amino acid changes
713881	G→A	F122F (TTC→TTT)	D3C65_03465 ←	nitronate monooxygenase	No amino acid changes
713884	C→T	V121V (GTG→GTA)	D3C65_03465 ←	nitronate monooxygenase	No amino acid changes
713887	C→T	L120L (CTG→CTA)	D3C65_03465 ←	nitronate monooxygenase	No amino acid changes
713890	G→T	G119G (GGC→GGA)	D3C65_03465 ←	nitronate monooxygenase	No amino acid changes
723004	T→G	noncoding (910/1537 nt)	D3C65_03510 →	16S ribosomal RNA	No amino acid changes
723017	G→C	noncoding (923/1537 nt)	D3C65_03510 →	16S ribosomal RNA	No amino acid changes
723031	T→C	noncoding (937/1537 nt)	D3C65_03510 →	16S ribosomal RNA	No amino acid changes
723040	T→C	noncoding (946/1537 nt)	D3C65_03510 →	16S ribosomal RNA	No amino acid changes
723043	T→A	noncoding (949/1537 nt)	D3C65_03510 →	16S ribosomal RNA	No amino acid changes
723053	A→T	noncoding (959/1537 nt)	D3C65_03510 →	16S ribosomal RNA	No amino acid changes
929149	G→A	N265N (AAC→AAT)	D3C65_04465 ←	sensor histidine kinase	No amino acid changes
929155	C→A	L263L (CTG→CTT)	D3C65_04465 ←	sensor histidine kinase	No amino acid changes
929371	G→T	L191L (CTC→CTA)	D3C65_04465 ←	sensor histidine kinase	No amino acid changes
929377	T→C	E189E (GAA→GAG)	D3C65_04465 ←	sensor histidine kinase	No amino acid changes
929380	C→G	V188V (GTG→GTC)	D3C65_04465 ←	sensor histidine kinase	No amino acid changes
1134233	C→A	P140P (CCC→CCA)	D3C65_05450 →	SCP2 domain‑containing protein	No amino acid changes
1134239	G→C	L142F (TTG→TTC)	D3C65_05450 →	SCP2 domain‑containing protein	PA3911, L142F, mutation in region subjected to allele exchange
1134245	C→T	N144N (AAC→AAT)	D3C65_05450 →	SCP2 domain‑containing protein	No amino acid changes
1134251	G→C	V146V (GTG→GTC)	D3C65_05450 →	SCP2 domain‑containing protein	No amino acid changes
1134254	2 bp→GA	coding (441‑442/516 nt)	D3C65_05450 →	SCP2 domain‑containing protein	No amino acid changes
1134257	G→A	R148R (CGG→CGA)	D3C65_05450 →	SCP2 domain‑containing protein	No amino acid changes
1344754	G→A	E470E (GAG→GAA)	recJ →	single‑stranded‑DNA‑specific exonuclease RecJ	No amino acid changes
1344757	C→T	F471F (TTC→TTT)	recJ →	single‑stranded‑DNA‑specific exonuclease RecJ	No amino acid changes
1344760	C→T	H472H (CAC→CAT)	recJ →	single‑stranded‑DNA‑specific exonuclease RecJ	No amino acid changes
1344763	G→C	L473L (CTG→CTC)	recJ →	single‑stranded‑DNA‑specific exonuclease RecJ	No amino acid changes
1344820	G→C	P492P (CCG→CCC)	recJ →	single‑stranded‑DNA‑specific exonuclease RecJ	No amino acid changes
1344826	C→T	F494F (TTC→TTT)	recJ →	single‑stranded‑DNA‑specific exonuclease RecJ	No amino acid changes
1344829	C→T	H495H (CAC→CAT)	recJ →	single‑stranded‑DNA‑specific exonuclease RecJ	No amino acid changes
1416241	3 bp→CTT	coding (744‑746/1209 nt)	D3C65_06775 ←	succinyldiaminopimelate transaminase	No amino acid changes
1416245	G→A	L248L (CTG→TTG)	D3C65_06775 ←	succinyldiaminopimelate transaminase	No amino acid changes
1416249	G→A	H246H (CAC→CAT)	D3C65_06775 ←	succinyldiaminopimelate transaminase	No amino acid changes
1416252	G→A	F245F (TTC→TTT)	D3C65_06775 ←	succinyldiaminopimelate transaminase	No amino acid changes
1416255	C→T	V244V (GTG→GTA)	D3C65_06775 ←	succinyldiaminopimelate transaminase	No amino acid changes
1528316	T→C	E75E (GAA→GAG)	D3C65_07310 ←	UDP‑glucose/GDP‑mannose dehydrogenase family protein	No amino acid changes
1528319	C→G	V74V (GTG→GTC)	D3C65_07310 ←	UDP‑glucose/GDP‑mannose dehydrogenase family protein	No amino acid changes
1528325	C→T	L72L (CTG→CTA)	D3C65_07310 ←	UDP‑glucose/GDP‑mannose dehydrogenase family protein	No amino acid changes
1528328	G→C	R71R (CGC→CGG)	D3C65_07310 ←	UDP‑glucose/GDP‑mannose dehydrogenase family protein	No amino acid changes
1676468	C→T	F65F (TTC→TTT)	D3C65_07980 →	class II aldolase	No amino acid changes
1676471	C→T	H66H (CAC→CAT)	D3C65_07980 →	class II aldolase	No amino acid changes
2957153	A→G	intergenic (+360/+595)	D3C65_13915 → / ← D3C65_13920	LacI family DNA‑binding transcriptional regulator/IS110‑like element ISPa11 family transposase	No amino acid changes
3265530	G→A	T164M (ACG→ATG)	D3C65_15345 ←	LysR family transcriptional regulator	PA2056 , T164M
4148358	G→A	V400V (GTG→GTA)	D3C65_19530 →	DUF521 domain‑containing protein	No amino acid changes
4148367	C→T	F403F (TTC→TTT)	D3C65_19530 →	DUF521 domain‑containing protein	No amino acid changes
4148370	C→T	H404H (CAC→CAT)	D3C65_19530 →	DUF521 domain‑containing protein	No amino acid changes
5205893	2 bp→CT	coding (335‑336/507 nt)	D3C65_24720 →	type 4 fimbrial biogenesis protein FimU	FimU (PA4550), S112T, mutation in region subjected to allele exchange
5205897	C→A	A113A (GCC→GCA)	D3C65_24720 →	type 4 fimbrial biogenesis protein FimU	No amino acid changes
5205900	G→A	V114V (GTG→GTA)	D3C65_24720 →	type 4 fimbrial biogenesis protein FimU	No amino acid changes
5205903	A→G	E115E (GAA→GAG)	D3C65_24720 →	type 4 fimbrial biogenesis protein FimU	No amino acid changes
5498114	G→A	V204V (GTG→GTA)	D3C65_26120 →	methyltransferase domain‑containing protein	No amino acid changes
5498117	C→T	F205F (TTC→TTT)	D3C65_26120 →	methyltransferase domain‑containing protein	No amino acid changes
5498120	C→T	H206H (CAC→CAT)	D3C65_26120 →	methyltransferase domain‑containing protein	No amino acid changes
5498180	2 bp→GT	coding (678‑679/750 nt)	D3C65_26120 →	methyltransferase domain‑containing protein	No amino acid changes
5498192	C→G	R230R (CGC→CGG)	D3C65_26120 →	methyltransferase domain‑containing protein	No amino acid changes
5616207	G→A	S165S (TCC→TCT)	D3C65_26680 ←	aldehyde dehydrogenase family protein	No amino acid changes
5616210	A→T	R164R (CGT→AGA)	D3C65_26680 ←	aldehyde dehydrogenase family protein	No amino acid changes
5616212	G→T	R164R (CGT→AGA)	D3C65_26680 ←	aldehyde dehydrogenase family protein	No amino acid changes
5616225	C→G	L159L (CTG→CTC)	D3C65_26680 ←	aldehyde dehydrogenase family protein	No amino acid changes
5616234	G→A	N156N (AAC→AAT)	D3C65_26680 ←	aldehyde dehydrogenase family protein	No amino acid changes
5616240	C→T	P154P (CCG→CCA)	D3C65_26680 ←	aldehyde dehydrogenase family protein	No amino acid changes
5618144	2 bp→CT	intergenic (‑80/+6)	D3C65_26685 ← / ← D3C65_26690	MFS transporter/benzoylformate decarboxylase	Intergenic region
5618147	A→C	intergenic (‑83/+4)	D3C65_26685 ← / ← D3C65_26690	MFS transporter/benzoylformate decarboxylase	Intergenic region
5618149	C→G	intergenic (‑85/+2)	D3C65_26685 ← / ← D3C65_26690	MFS transporter/benzoylformate decarboxylase	Intergenic region
5895505	C→T	F2F (TTC→TTT)	trmL →	tRNA (uridine(34)/cytosine(34)/5‑ carboxymethylaminomethyluridine(34)‑2'‑O)‑ methyltransferase TrmL	No amino acid changes
5895508	C→T	H3H (CAC→CAT)	trmL →	tRNA (uridine(34)/cytosine(34)/5‑ carboxymethylaminomethyluridine(34)‑2'‑O)‑ methyltransferase TrmL	No amino acid changes
5895511	C→A	V4V (GTC→GTA)	trmL →	tRNA (uridine(34)/cytosine(34)/5‑ carboxymethylaminomethyluridine(34)‑2'‑O)‑ methyltransferase TrmL	No amino acid changes
5895514	2 bp→AT	coding (15‑16/462 nt)	trmL →	tRNA (uridine(34)/cytosine(34)/5‑ carboxymethylaminomethyluridine(34)‑2'‑O)‑ methyltransferase TrmL	No amino acid changes
6261908	G→A	F204F (TTC→TTT)	D3C65_29605 ←	mannose‑1‑phosphate guanylyltransferase/mannose‑6‑phosphate isomerase	No amino acid changes
6261911	A→G	C203C (TGT→TGC)	D3C65_29605 ←	mannose‑1‑phosphate guanylyltransferase/mannose‑6‑phosphate isomerase	No amino acid changes
6261926	G→A	N198N (AAC→AAT)	D3C65_29605 ←	mannose‑1‑phosphate guanylyltransferase/mannose‑6‑phosphate isomerase	No amino acid changes
6261932	C→T	L196L (CTG→CTA)	D3C65_29605 ←	mannose‑1‑phosphate guanylyltransferase/mannose‑6‑phosphate isomerase	No amino acid changes
6335316	G→A	H427H (CAC→CAT)	D3C65_29970 ←	aspartate aminotransferase family protein	No amino acid changes
6335319	G→A	F426F (TTC→TTT)	D3C65_29970 ←	aspartate aminotransferase family protein	No amino acid changes
6335322	C→T	P425P (CCG→CCA)	D3C65_29970 ←	aspartate aminotransferase family protein	No amino acid changes
6335331	G→T	L422L (CTC→CTA)	D3C65_29970 ←	aspartate aminotransferase family protein	No amino acid changes
6335333	2 bp→AT	coding (1263‑1264/1395 nt)	D3C65_29970 ←	aspartate aminotransferase family protein	No amino acid changes
6335382	G→A	H405H (CAC→CAT)	D3C65_29970 ←	aspartate aminotransferase family protein	No amino acid changes
6335385	G→A	F404F (TTC→TTT)	D3C65_29970 ←	aspartate aminotransferase family protein	No amino acid changes
6335388	C→T	A403A (GCG→GCA)	D3C65_29970 ←	aspartate aminotransferase family protein	No amino acid changes
