# Supplementary material for: Robust ParB Binding to Half-parS Sites in Pseudomonas aeruginosa—A Mechanism for Retaining ParB on the Nucleoid?
Source: Int J Mol Sci. 2023 Aug 7;24(15):12517. doi: 10.3390/ijms241512517 (PMC10419367; doi:10.3390/ijms241512517)
Supplement: Supplementary file 1 [file ijms-24-12517-s001.zip › TableS3.xlsx]

## Sheet: All genes
Table S3. Gene expression profiling of P. aeruginosa half-parS25 strain. The results of transcriptome analyses for all PAO1161 genes are presented in sheet “All_genes” whereas data for differentially expressed genes (FC>1.5 or FC <-1.5, FDR adjusted p-value <0.05) in at least one of the RNA-seq experiments are included in “DEGs” sheet.
				Expression half-parS27 vs WT		Log2 Fold change		p-value		FDR adj. p-value														PseudoCAP legend
PAO1161_ID	PAO1_ID	Gene name	Product (PAO1161 annotation)	Rep1	Rep2	Rep1	Rep2	Rep1	Rep2	Rep1	Rep2	Gene start	Gene stop	Strand	Product (PAO1 annotation)	PseudoCap	KEGG	PAO1_Operon	PAO1 Operon first gene	PAO1 genes in operon				Abbreviation	PseudoCAP category
D3C65_00005	PA0001	dnaA	chromosomal replication initiator protein DnaA	1.00681	0.959886	0.00978636	-0.0590648	0.902904	0.449457	0.957431	0.64905	483	2027	+	chromosomal replication initiator protein DnaA	DRRMR	Two-component system	TRUE	PA0001	PA0001 , PA0002 , PA0003 , PA0004				AP	Adaptation, Protection
D3C65_00010	PA0002		DNA polymerase III subunit beta	1.09877	0.953412	0.135895	-0.0688279	0.0936404	0.394631	0.304278	0.601402	2056	3159	+	DNA polymerase III, beta chain	DRRMR	Purine metabolism ; Pyrimidine metabolism ; DNA replication ; Mismatch repair ; Homologous recombination	TRUE	PA0001	PA0001 , PA0002 , PA0003 , PA0004				ARS	Antibiotic resistance and susceptibility
D3C65_00015	PA0003	recF	DNA replication/repair protein RecF	0.8763	0.903984	-0.190503	-0.145631	0.011642	0.107279	0.0880759	0.265476	3169	4278	+	RecF protein	DRRMR	Homologous recombination	TRUE	PA0001	PA0001 , PA0002 , PA0003 , PA0004				CHE	Chemotaxis
D3C65_00020	PA0004		DNA gyrase subunit B	1.09322	1.01123	0.128588	0.0161164	0.18076	0.829148	0.447468	0.910109	4275	6695	+	DNA gyrase subunit B	DRRMR	NA	TRUE	PA0001	PA0001 , PA0002 , PA0003 , PA0004				CHSP	Chaperones & heat shock proteins
D3C65_00025	PA0005		1-acyl-sn-glycerol-3-phosphate acyltransferase	0.92344	0.896023	-0.11491	-0.158392	0.172182	0.0735343	0.436947	0.205897	7018	7791	-	lysophosphatidic acid acyltransferase, LptA	FAPM	Glycerolipid metabolism ; Glycerophospholipid metabolism	TRUE	PA0006	PA0005 , PA0006				MA	Motility & Attachment
D3C65_00030	PA0006		D-glycero-beta-D-manno-heptose 1,7-bisphosphate 7-phosphatase	0.95348	1.06298	-0.0687259	0.0881199	0.513097	0.43582	0.740442	0.638311	7803	8339	-	conserved hypothetical protein	HUU	Lipopolysaccharide biosynthesis	TRUE	PA0006	PA0005 , PA0006				RPTP	Related to phage, transposon, plasmids
D3C65_00035	PA0007		hypothetical protein	1.0517	1.38962	0.0727241	0.474691	0.512478	2.09465e-05	0.739737	0.00060587	8671	10377	+	hypothetical protein	MP	NA	FALSE	PA0007	PA0007				SF	Secreted Factors (toxins, enzymes, alginate)
D3C65_00040	PA0008		glycine--tRNA ligase subunit beta	1.09407	1.10569	0.129703	0.144944	0.09797	0.0363832	0.312425	0.126539	10434	12488	-	glycyl-tRNA synthetase beta chain	AABM; TPTMD	Aminoacyl-tRNA biosynthesis	TRUE	PA0009	PA0008 , PA0009				MP	Membrane proteins
D3C65_00045	PA0009	glyQ	glycine--tRNA ligase subunit alpha	1.04814	0.976469	0.0678358	-0.0343539	0.373518	0.662191	0.638504	0.813704	12488	13435	-	glycyl-tRNA synthetase alpha chain	AABM; TPTMD	Aminoacyl-tRNA biosynthesis	TRUE	PA0009	PA0008 , PA0009				PSE	Protein secretion/export apparatus
D3C65_00050	PA0010	tag	DNA-3-methyladenine glycosylase I	1.09225	1.13461	0.127306	0.182193	0.249857	0.0968996	0.527714	0.248775	13540	14091	+	DNA-3-methyladenine glycosidase I	DRRMR	Base excision repair	FALSE	PA0010	PA0010				TSM	Transport of small molecules
D3C65_00055	PA0011		lysophospholipid acyltransferase	0.988177	0.84378	-0.0171588	-0.245061	0.845131	0.0252201	0.931476	0.0987529	14235	15122	+	acyltransferase HtrB1	AP; ARS; CWLC	Lipopolysaccharide biosynthesis	FALSE	PA0011	PA0011				TCRS	Two-component regulatory systems
D3C65_00060	PA0012		PilZ domain-containing protein	1.06703	0.957091	0.0935976	-0.0632722	0.393257	0.57293	0.654541	0.75447	15207	15473	+	hypothetical protein	HUU	NA	FALSE	PA0012	PA0012				TR	Transcriptional regulators
D3C65_00065	PA0013		7-cyano-7-deazaguanine/7-aminomethyl-7- deazaguanine transporter	0.914357	0.727434	-0.129171	-0.459113	0.19236	0.00164682	0.462219	0.0138381	15620	16273	+	conserved hypothetical protein	MP	NA	FALSE	PA0013	PA0013				CD	Cell division
D3C65_00070	PA0014		hypothetical protein	0.837255	0.894292	-0.256262	-0.161183	0.145708	0.292509	0.394933	0.500797	16335	16607	-	hypothetical protein	HUU	NA	FALSE	PA0014	PA0014				CWLC	Cell wall / LPS / capsule
D3C65_00075	PA0015		tetratricopeptide repeat protein	1.0176	1.26709	0.0251706	0.341518	0.819316	0.00322851	0.9203	0.0224979	16900	17217	-	hypothetical protein	HUU	NA	FALSE	PA0015	PA0015				DRRMR	DNA replication, recombination, modification and repair
D3C65_00080	PA0016	trkA	Trk system potassium transporter TrkA	0.927967	1.29021	-0.107854	0.367607	0.273244	0.00778342	0.54999	0.0426552	17366	18739	-	potassium uptake protein TrkA	TSM	NA	TRUE	PA0018	PA0016 , PA0017 , PA0018				NCRNA	Non-coding RNA gene
D3C65_00085	PA0017		ribosomal RNA small subunit methyltransferase B	0.817431	1.54327	-0.290832	0.625993	0.00699832	7.74228e-06	0.065771	0.000305237	18767	20071	-	conserved hypothetical protein	HUU	NA	TRUE	PA0018	PA0016 , PA0017 , PA0018				TRNAPD	Transcription, RNA processing and degradation
D3C65_00090	PA0018		methionyl-tRNA formyltransferase	0.908286	1.35474	-0.138782	0.438016	0.275188	0.00104258	0.551546	0.00983784	20068	21012	-	methionyl-tRNA formyltransferase	AABM; TPTMD	One carbon pool by folate ; Aminoacyl-tRNA biosynthesis	TRUE	PA0018	PA0016 , PA0017 , PA0018				TPTMD	Translation, post-translational modification, degradation
D3C65_00095	PA0019		peptide deformylase	0.993975	1.07171	-0.00871791	0.0999204	0.915602	0.215122	0.96277	0.413732	21067	21573	-	polypeptide deformylase	TPTMD	NA	FALSE	PA0019	PA0019				AABM	Amino acid biosynthesis and metabolism
D3C65_00100	PA0020		LysM peptidoglycan-binding domain-containing protein	1.05751	0.777608	0.0806693	-0.362884	0.337385	0.000907588	0.606199	0.00899152	21712	22737	+	T4P secretin-associated protein TsaP	HUU	NA	FALSE	PA0020	PA0020				BCPGC	Biosynthesis of cofactors, prosthetic groups and carriers
D3C65_00105	PA0021	dprA	DNA-protecting protein DprA	0.739682	1.4272	-0.435023	0.513187	0.0536109	0.0104003	0.223905	0.0530708	22872	23960	+	conserved hypothetical protein	MP	NA	TRUE	PA0021	PA0021 , PA0022				CCC	Carbon compound catabolism
D3C65_00110	PA0022		threonylcarbamoyl-AMP synthase	1.06037	0.939162	0.0845669	-0.0905538	0.384629	0.279095	0.647433	0.487104	24001	24558	+	conserved hypothetical protein	HUU	NA	TRUE	PA0021	PA0021 , PA0022				CIM	Central intermediary metabolism
D3C65_00115	PA0023		quinone oxidoreductase	0.946202	0.998108	-0.0797803	-0.00273193	0.40889	0.974462	0.66756	0.985811	24568	25545	-	quinone oxidoreductase	EM	NA	FALSE	PA0023	PA0023				EM	Energy metabolism
D3C65_00120	PA0024		coproporphyrinogen III oxidase	1.09183	1.26492	0.126745	0.339043	0.137643	0.0012869	0.382462	0.0114386	25736	26653	+	coproporphyrinogen III oxidase, aerobic	BCPGC	Porphyrin and chlorophyll metabolism	TRUE	PA0024	PA0024 , PA0025				FAPM	Fatty acid and phospholipid metabolism
D3C65_00125	PA0025		shikimate dehydrogenase	1.05631	1.26774	0.0790401	0.342255	0.382666	0.000799651	0.646314	0.0082784	26711	27535	+	shikimate dehydrogenase	AABM	Phenylalanine, tyrosine and tryptophan biosynthesis	TRUE	PA0024	PA0024 , PA0025				NBM	Nucleotide biosynthesis and metabolism
D3C65_00130	PA0026		phospholipase C	1.04847	1.03723	0.0682894	0.0527369	0.379733	0.625337	0.643975	0.790912	27646	28632	+	phospholipase C, PlcB	HUU	NA	TRUE	PA0026	PA0026 , PA0027 , PA0028				PE	Putative enzymes
D3C65_00135	PA0027		peptidylprolyl isomerase	0.968051	0.940843	-0.0468444	-0.0879735	0.622965	0.399769	0.814075	0.604452	28613	29899	+	hypothetical protein	HUU	NA	TRUE	PA0026	PA0026 , PA0027 , PA0028				HUU	Hypothetical, unclassified, unknown
D3C65_00140	PA0028		hypothetical protein	0.905033	0.949264	-0.143957	-0.0751188	0.370914	0.465835	0.635958	0.663371	29896	30498	+	hypothetical protein	HUU	NA	TRUE	PA0026	PA0026 , PA0027 , PA0028				ig	intergenic regions
D3C65_00145	PA0029		SulP family inorganic anion transporter	0.973786	1.07919	-0.0383234	0.109944	0.866797	0.506386	0.941751	0.700158	30502	32055	-	probable sulfate transporter	MP; TSM	NA	TRUE	PA0031	PA0029 , PA0030 , PA0031				pseudo	pseudogenes
D3C65_00150	PA0030	choX	choline ABC transporter substrate-binding protein	0.868783	1.06346	-0.202932	0.0887605	0.244056	0.564599	0.522405	0.747068	32060	32983	-	CosX	TSM	ABC transporters	TRUE	PA0031	PA0029 , PA0030 , PA0031
D3C65_00155	PA0031	betC	choline-sulfatase	0.860898	0.968739	-0.216086	-0.0458205	0.280304	0.742545	0.555864	0.857567	33000	34511	-	choline sulfatase	AP	NA	TRUE	PA0031	PA0029 , PA0030 , PA0031
D3C65_00160	PA0032		LysR family transcriptional regulator	0.908103	1.03006	-0.139073	0.0427252	0.185635	0.675976	0.453983	0.822431	34624	35538	+	probable transcriptional regulator	TR	NA	FALSE	PA0032	PA0032
D3C65_00165			DOPA 4,5-dioxygenase	0.983037	0.978722	-0.0246821	-0.0310296	0.827627	0.781799	0.924298	0.880263	35549	35926	+	NA	NA	NA	NA	NA	NA
D3C65_00170	PA0033		Hpt domain-containing protein	0.921201	1.00599	-0.118412	0.00861202	0.574829	0.964664	0.784618	0.982035	35905	36270	-	Histidine phosphotransfer protein HptC	TCRS	NA	TRUE	PA0034	PA0033 , PA0034
D3C65_00175	PA0034		DNA-binding response regulator	0.955012	0.949198	-0.0664097	-0.0752198	0.630573	0.641067	0.817858	0.800603	36278	36901	-	probable two-component response regulator	TCRS; TR	NA	TRUE	PA0034	PA0033 , PA0034
D3C65_00180	PA0035		tryptophan synthase subunit alpha	1.09973	1.0144	0.137151	0.0206268	0.158026	0.820154	0.414222	0.904195	37087	37893	-	tryptophan synthase alpha chain	AABM	Glycine, serine and threonine metabolism ; Phenylalanine, tyrosine and tryptophan biosynthesis	TRUE	PA0036	PA0035 , PA0036
D3C65_00185	PA0036	trpB	tryptophan synthase subunit beta	1.04279	0.958823	0.0604451	-0.060663	0.46525	0.507968	0.707569	0.701546	37890	39098	-	tryptophan synthase beta chain	AABM	Glycine, serine and threonine metabolism ; Phenylalanine, tyrosine and tryptophan biosynthesis	TRUE	PA0036	PA0035 , PA0036
D3C65_00190	PA0037		transcriptional regulator	0.898566	0.798839	-0.154304	-0.324023	0.156792	0.00130646	0.413288	0.0115484	39202	40089	+	transcriptional regulator TrpI	AABM; TR	NA	FALSE	PA0037	PA0037
D3C65_00195	PA0038		dodecin flavoprotein	1.10058	0.833028	0.138258	-0.263563	0.188102	0.0251644	0.456254	0.0986924	40190	40405	+	hypothetical protein	HUU	NA	FALSE	PA0038	PA0038
D3C65_00200	PA0039		DUF1161 domain-containing protein	1.04478	0.789452	0.0632043	-0.341076	0.479248	0.000727905	0.717247	0.00778777	40589	40816	+	hypothetical protein	HUU	NA	FALSE	PA0039	PA0039
D3C65_00205	PA0040		ShlB/FhaC/HecB family hemolysin secretion/activation protein	0.732215	1.17369	-0.44966	0.231051	1.47516e-06	0.0130217	0.000105576	0.0617914	41113	42801	+	conserved hypothetical protein	HUU	NA	TRUE	PA0040	PA0040 , PA0041
D3C65_00210	PA0041		filamentous hemagglutinin N-terminal domain-containing protein	0.821424	1.01637	-0.283801	0.0234271	0.00395682	0.819643	0.0464982	0.903806	42914	53521	+	probable hemagglutinin	SF	NA	TRUE	PA0040	PA0040 , PA0041
D3C65_00215			hypothetical protein	1.04209	0.767787	0.0594827	-0.381222	0.675596	0.0364785	0.846752	0.126774	53524	53778	+	NA	NA	NA	NA	NA	NA
D3C65_00220			transposase	1.3358	1.72092	0.417707	0.78318	0.0366986	0.00121231	0.178566	0.0109718	54121	54822	+	NA	NA	NA	NA	NA	NA
D3C65_00225			transposase	1.46236	2.43646	0.548303	1.28478	0.00308778	0.000109506	0.0397851	0.00207342	54839	55033	+	NA	NA	NA	NA	NA	NA
D3C65_00230			hypothetical protein	1.18831	0.918381	0.248913	-0.122835	0.099657	0.715623	0.315422	0.84253	55089	55325	+	NA	NA	NA	NA	NA	NA
D3C65_00235			hypothetical protein	1.05272	1.03128	0.074128	0.0444387	0.75023	0.860158	0.885554	0.930128	55512	55757	+	NA	NA	NA	NA	NA	NA
D3C65_00240			hypothetical protein	1.22661	1.06286	0.294676	0.0879573	0.0749732	0.81265	0.273818	0.899149	55754	56074	+	NA	NA	NA	NA	NA	NA
D3C65_00245			transposase	1.11592	1.60441	0.158229	0.682041	0.380158	4.79745e-05	0.64422	0.00113173	56169	56447	+	NA	NA	NA	NA	NA	NA
D3C65_00250	PA0042		hypothetical protein	0.928472	0.84155	-0.107069	-0.248879	0.344325	0.024088	0.611821	0.095687	56546	56941	+	hypothetical protein	HUU	NA	FALSE	PA0042	PA0042
D3C65_00255			hypothetical protein	1.05356	0.987996	0.0752693	-0.0174224	0.773572	0.941975	0.898845	0.97181	56955	57215	-	NA	NA	NA	NA	NA	NA
D3C65_00260	PA0043		DUF4010 domain-containing protein	0.980785	1.29509	-0.0279911	0.373058	0.81204	0.00196081	0.917874	0.0157412	57212	58594	-	hypothetical protein	MP	NA	FALSE	PA0043	PA0043
D3C65_00265	PA0044		exoenzyme T	1.12223	0.969174	0.166362	-0.0451728	0.248115	0.705057	0.525408	0.837109	58786	60159	+	exoenzyme T	SF	NA	FALSE	PA0044	PA0044
D3C65_00270	PA0045		curli production assembly protein CsgG	0.99558	0.851089	-0.00639137	-0.232617	0.948145	0.0441529	0.977003	0.144482	60656	61342	+	hypothetical protein	HUU	NA	TRUE	PA0045	PA0045 , PA0046
D3C65_00275	PA0046		DUF4810 domain-containing protein	1.09108	0.895278	0.125753	-0.159592	0.187883	0.116633	0.456115	0.280535	61373	61726	+	hypothetical protein	HUU	NA	TRUE	PA0045	PA0045 , PA0046
D3C65_00280	PA0047		hypothetical protein	1.03849	1.07506	0.0544834	0.10442	0.60325	0.257371	0.803103	0.462658	61723	62388	+	hypothetical protein	HUU	NA	FALSE	PA0047	PA0047
D3C65_00285	PA0048		XRE family transcriptional regulator	1.0888	1.03942	0.122745	0.0557803	0.479829	0.758379	0.717247	0.868093	62403	62786	-	probable transcriptional regulator	TR	NA	FALSE	PA0048	PA0048
D3C65_00290	PA0049		hypothetical protein	1.13124	0.877682	0.177911	-0.188229	0.320088	0.463102	0.595599	0.662217	63068	64729	-	hypothetical protein	HUU	NA	FALSE	PA0049	PA0049
D3C65_00295	PA0050		hypothetical protein	0.753889	1.03173	-0.407575	0.0450697	0.0357926	0.811929	0.177519	0.89857	65339	65479	+	hypothetical protein	HUU	NA	FALSE	PA0050	PA0050
D3C65_00300	PA0051	asnB	asparagine synthase (glutamine-hydrolyzing)	0.898888	0.871655	-0.153787	-0.198171	0.479589	0.288132	0.717247	0.497149	66303	68135	+	potential phenazine-modifying enzyme	PE	Alanine, aspartate and glutamate metabolism	FALSE	PA0051	PA0051
D3C65_00305	PA0052		cupin domain-containing protein	1.22559	1.15899	0.293473	0.212871	0.117042	0.267426	0.347472	0.4732	68188	68616	-	hypothetical protein	HUU	NA	FALSE	PA0052	PA0052
D3C65_00310	PA0053		type II toxin-antitoxin system death-on-curing family toxin	1.1385	1.098	0.18714	0.134877	0.0470351	0.283406	0.205356	0.492836	69056	69526	+	hypothetical protein	HUU	NA	FALSE	PA0053	PA0053
D3C65_00315	PA0054		RNA 2'-phosphotransferase	0.984984	0.979564	-0.0218276	-0.0297877	0.85079	0.802176	0.934596	0.891669	69543	70091	-	conserved hypothetical protein	HUU	NA	TRUE	PA0056	PA0054 , PA0055 , PA0056
D3C65_00320	PA0055		DUF1993 family protein	1.06436	0.920749	0.0899866	-0.11912	0.422585	0.185158	0.675706	0.376246	70130	70636	-	hypothetical protein	HUU	NA	TRUE	PA0056	PA0054 , PA0055 , PA0056
D3C65_00325	PA0056		LysR family transcriptional regulator	0.757262	0.986	-0.401135	-0.0203412	0.00190053	0.884922	0.0290574	0.94396	70702	71622	-	probable transcriptional regulator	TR	NA	TRUE	PA0056	PA0054 , PA0055 , PA0056
D3C65_00330	PA0057		MBL fold metallo-hydrolase	0.936515	1.02231	-0.0946266	0.0318291	0.528661	0.820657	0.749887	0.904231	71730	72617	+	hypothetical protein	HUU	NA	FALSE	PA0057	PA0057
D3C65_00335	PA0058		DsbA family protein	0.722864	1.29322	-0.468204	0.370965	0.0194404	0.0771514	0.12393	0.213542	72680	73384	+	DsbM	ARS	NA	FALSE	PA0058	PA0058
D3C65_00340	PA0059		OsmC family peroxiredoxin	0.995598	0.906934	-0.00636471	-0.140931	0.968292	0.297151	0.985889	0.505922	73468	73923	+	osmotically inducible protein OsmC	AP	NA	FALSE	PA0059	PA0059
D3C65_00345	PA0060		DUF1161 domain-containing protein	1.02448	0.860219	0.0348893	-0.217224	0.760973	0.064177	0.890971	0.186285	74034	74267	+	conserved hypothetical protein	HUU	NA	FALSE	PA0060	PA0060
D3C65_00350	PA0061		hypothetical protein	1.04525	1.65851	0.0638454	0.729885	0.693487	0.000302366	0.853493	0.00420391	74279	74716	-	hypothetical protein	HUU	NA	TRUE	PA0062	PA0061 , PA0062
D3C65_00355	PA0062		hypothetical protein	0.898168	0.992439	-0.154942	-0.0109493	0.287953	0.93715	0.563636	0.97005	74773	75189	-	hypothetical protein	HUU	NA	TRUE	PA0062	PA0061 , PA0062
D3C65_00360	PA0063		aminopeptidase	1.00426	1.02282	0.00612865	0.0325564	0.950507	0.696977	0.977863	0.833624	75281	76408	+	hypothetical protein	HUU	NA	FALSE	PA0063	PA0063
D3C65_00365	PA0064		hypothetical protein	0.947341	0.952917	-0.0780446	-0.0695774	0.402671	0.435462	0.662602	0.638115	76416	77399	-	hypothetical protein	HUU	NA	TRUE	PA0066	PA0064 , PA0065 , PA0066
D3C65_00370	PA0065		HAD family hydrolase	0.869157	0.839043	-0.202311	-0.253184	0.0657592	0.0105299	0.253393	0.0533557	77432	78097	-	hypothetical protein	HUU	Glyoxylate and dicarboxylate metabolism	TRUE	PA0066	PA0064 , PA0065 , PA0066
D3C65_00375	PA0066		gamma carbonic anhydrase family protein	0.915458	0.896161	-0.127435	-0.158171	0.171073	0.06317	0.436287	0.184147	78090	78632	-	conserved hypothetical protein	HUU	NA	TRUE	PA0066	PA0064 , PA0065 , PA0066
D3C65_00380	PA0067		oligopeptidase A	1.14074	0.976309	0.189969	-0.0345903	0.0224045	0.700209	0.133062	0.835315	78710	80755	+	oligopeptidase A	TPTMD	NA	TRUE	PA0067	PA0067 , PA0068
D3C65_00385	PA0068		YheV family putative metal-binding protein	1.06374	0.873869	0.0891522	-0.194511	0.421402	0.0418458	0.674521	0.139067	80752	81027	+	hypothetical protein	HUU	NA	TRUE	PA0067	PA0067 , PA0068
D3C65_00390	PA0069		PA0069 family radical SAM protein	0.969377	1.03211	-0.0448698	0.045596	0.771944	0.700151	0.897776	0.835315	81116	82174	+	conserved hypothetical protein	HUU	NA	FALSE	PA0069	PA0069
D3C65_00395	PA0070		type VI secretion-associated lipoprotein TagQ	1.0817	0.90561	0.113299	-0.143038	0.209149	0.0930547	0.481723	0.242583	82404	83318	-	TagQ1	MP; PSE	NA	TRUE	PA0077	PA0070 , PA0071 , PA0072 , PA0073 , PA0074 , PA0075 , PA0076 , PA0077
D3C65_00400	PA0071		type VI secretion protein	0.869486	0.898228	-0.201765	-0.154846	0.0168638	0.0886948	0.112571	0.234223	83380	85092	-	TagR1	PSE	NA	TRUE	PA0077	PA0070 , PA0071 , PA0072 , PA0073 , PA0074 , PA0075 , PA0076 , PA0077
D3C65_00405	PA0072		ABC transporter permease	0.806113	0.962135	-0.310947	-0.0556881	0.0166015	0.652387	0.111899	0.80773	85085	86284	-	TagS1	MP; PSE	NA	TRUE	PA0077	PA0070 , PA0071 , PA0072 , PA0073 , PA0074 , PA0075 , PA0076 , PA0077
D3C65_00410	PA0073		ABC transporter ATP-binding protein	0.873399	1.17746	-0.195288	0.235677	0.175375	0.125819	0.43972	0.295597	86284	87003	-	TagT1	PSE; TSM	NA	TRUE	PA0077	PA0070 , PA0071 , PA0072 , PA0073 , PA0074 , PA0075 , PA0076 , PA0077
D3C65_00415	PA0074		VWA domain-containing protein	0.890527	0.966471	-0.16727	-0.0492019	0.0472174	0.631222	0.205578	0.79521	87000	90098	-	serine/threonine protein kinase PpkA	AP; PSE; TPTMD	Bacterial secretion system ; Biofilm formation	TRUE	PA0077	PA0070 , PA0071 , PA0072 , PA0073 , PA0074 , PA0075 , PA0076 , PA0077
D3C65_00420	PA0075		serine/threonine-protein phosphatase	0.855363	0.989812	-0.225391	-0.0147741	0.0541343	0.899485	0.225221	0.951823	90106	90834	-	PppA	PE; PSE	Bacterial secretion system ; Biofilm formation	TRUE	PA0077	PA0070 , PA0071 , PA0072 , PA0073 , PA0074 , PA0075 , PA0076 , PA0077
D3C65_00425	PA0076	tagF	type VI secretion system-associated protein TagF	0.703345	1.13218	-0.507695	0.179098	0.000270859	0.131829	0.00765719	0.30462	90844	91524	-	TagF1	PSE	Biofilm formation	TRUE	PA0077	PA0070 , PA0071 , PA0072 , PA0073 , PA0074 , PA0075 , PA0076 , PA0077
D3C65_00430	PA0077	tssM	type VI secretion system membrane subunit TssM	0.86512	0.977953	-0.209028	-0.0321622	0.0119788	0.733604	0.0894688	0.853071	91521	95051	-	IcmF1	PSE	Bacterial secretion system ; Biofilm formation	TRUE	PA0077	PA0070 , PA0071 , PA0072 , PA0073 , PA0074 , PA0075 , PA0076 , PA0077
D3C65_00435	PA0078		DotU family type VI secretion system protein	0.856707	1.03511	-0.223126	0.0497826	0.0179934	0.663545	0.117997	0.81391	95048	96397	-	TssL1	PSE	Bacterial secretion system	TRUE	PA0081	PA0078 , PA0079 , PA0080 , PA0081
D3C65_00440	PA0079	tssK	type VI secretion system baseplate subunit TssK	0.866317	1.07587	-0.207033	0.105508	0.0224035	0.313504	0.133062	0.5229	96404	97738	-	TssK1	PSE	Biofilm formation	TRUE	PA0081	PA0078 , PA0079 , PA0080 , PA0081
D3C65_00445	PA0080	tssJ	type VI secretion system lipoprotein TssJ	0.823757	0.928238	-0.279709	-0.107434	0.000920148	0.319601	0.0177098	0.529236	97754	98218	-	TssJ1	PSE	Bacterial secretion system	TRUE	PA0081	PA0078 , PA0079 , PA0080 , PA0081
D3C65_00450	PA0081	tagH	type VI secretion system-associated FHA domain protein TagH	0.845655	1.05856	-0.241858	0.0821053	0.0028415	0.387185	0.0379808	0.59462	98263	99756	-	Fha1	PSE	Bacterial secretion system ; Biofilm formation	TRUE	PA0081	PA0078 , PA0079 , PA0080 , PA0081
D3C65_00455	PA0082	tssA	type VI secretion system protein TssA	0.796964	0.94198	-0.327413	-0.0862322	2.05232e-05	0.346278	0.00105489	0.555666	100124	101158	+	TssA1	PSE	Biofilm formation	TRUE	PA0082	PA0082 , PA0083 , PA0084
D3C65_00460	PA0083	tssB	type VI secretion system contractile sheath small subunit	0.955784	0.995968	-0.0652433	-0.00582805	0.499422	0.95945	0.730901	0.980401	101247	101765	+	TssB1	PSE	Biofilm formation	TRUE	PA0082	PA0082 , PA0083 , PA0084
D3C65_00465	PA0084	tssC	type VI secretion system contractile sheath large subunit	0.92026	0.997711	-0.119886	-0.00330668	0.242144	0.97743	0.520773	0.987726	101778	103274	+	TssC1	PSE	Biofilm formation	TRUE	PA0082	PA0082 , PA0083 , PA0084
D3C65_00470	PA0085	hcp	type VI secretion system tube protein Hcp	1.09758	0.98573	0.134329	-0.0207363	0.146312	0.832558	0.396003	0.912975	103350	103838	+	Hcp1	SF	Bacterial secretion system ; Biofilm formation	FALSE	PA0085	PA0085
D3C65_00475	PA0086		tetratricopeptide repeat protein	0.848732	1.01538	-0.236618	0.0220224	0.0376314	0.866683	0.181079	0.934374	104006	104851	+	TagJ1	PSE	NA	TRUE	PA0086	PA0086 , PA0087 , PA0088 , PA0089 , PA0090 , PA0091
D3C65_00480	PA0087	tssE	type VI secretion system baseplate subunit TssE	0.759191	0.944604	-0.397465	-0.0822183	0.00511733	0.586822	0.0545913	0.762988	104853	105362	+	TssE1	PSE	NA	TRUE	PA0086	PA0086 , PA0087 , PA0088 , PA0089 , PA0090 , PA0091
D3C65_00485	PA0088	tssF	type VI secretion system baseplate subunit TssF	0.765216	0.937111	-0.386061	-0.0937076	0.000441313	0.448422	0.0107551	0.64787	105359	107218	+	TssF1	PSE	NA	TRUE	PA0086	PA0086 , PA0087 , PA0088 , PA0089 , PA0090 , PA0091
D3C65_00490	PA0089	tssG	type VI secretion system baseplate subunit TssG	0.680268	0.867593	-0.555825	-0.20491	1.05153e-05	0.130642	0.00060054	0.302568	107182	108228	+	TssG1	PSE	Biofilm formation	TRUE	PA0086	PA0086 , PA0087 , PA0088 , PA0089 , PA0090 , PA0091
D3C65_00495	PA0090	tssH	type VI secretion system ATPase TssH	0.940624	0.926103	-0.08831	-0.110755	0.411363	0.340846	0.668242	0.550016	108221	110929	+	ClpV1	CHSP; PSE; TPTMD	Bacterial secretion system ; Biofilm formation	TRUE	PA0086	PA0086 , PA0087 , PA0088 , PA0089 , PA0090 , PA0091
D3C65_00500	PA0091	tssI	type VI secretion system tip protein VgrG	0.910827	0.937284	-0.134751	-0.0934422	0.200162	0.398582	0.470177	0.603612	110976	112907	+	VgrG1	PSE	Bacterial secretion system	TRUE	PA0086	PA0086 , PA0087 , PA0088 , PA0089 , PA0090 , PA0091
D3C65_00505	PA0092		hypothetical protein	0.98407	0.879063	-0.0231665	-0.185961	0.817195	0.0623448	0.919303	0.182542	113022	113306	-	Tsi6	AP	NA	TRUE	PA0094	PA0092 , PA0093 , PA0094
D3C65_00510	PA0093		hypothetical protein	0.903444	0.850598	-0.146493	-0.233451	0.155492	0.0129483	0.410544	0.0615952	113303	114595	-	Tse6	SF	NA	TRUE	PA0094	PA0092 , PA0093 , PA0094
D3C65_00515	PA0094		DUF1795 domain-containing protein	0.895079	0.786111	-0.159913	-0.347194	0.0482893	0.00340858	0.208737	0.0233847	114611	115045	-	EagT6	HUU	NA	TRUE	PA0094	PA0092 , PA0093 , PA0094
D3C65_00520	PA0095	vgrG	type VI secretion system tip protein VgrG	0.941584	1.20106	-0.0868383	0.264314	0.34779	0.0136674	0.615382	0.0636848	115299	117524	+	conserved hypothetical protein	HUU	Bacterial secretion system	TRUE	PA0095	PA0095 , PA0096 , PA0097 , PA0098 , PA0099 , PA0100 , PA0101
D3C65_00525	PA0096		hypothetical protein	0.880339	0.9564	-0.183868	-0.0643134	0.231542	0.69175	0.509193	0.830171	117552	118001	+	hypothetical protein	HUU	NA	TRUE	PA0095	PA0095 , PA0096 , PA0097 , PA0098 , PA0099 , PA0100 , PA0101
D3C65_00530	PA0097		DUF2169 domain-containing protein	0.847897	0.87667	-0.238039	-0.189894	0.054465	0.0863621	0.226098	0.230459	117931	119130	+	hypothetical protein	HUU	NA	TRUE	PA0095	PA0095 , PA0096 , PA0097 , PA0098 , PA0099 , PA0100 , PA0101
D3C65_00535	PA0098		hypothetical protein	0.809701	0.976734	-0.304539	-0.0339626	0.0314972	0.801715	0.163983	0.891552	119127	120164	+	hypothetical protein	HUU	Fatty acid biosynthesis ; Biotin metabolism	TRUE	PA0095	PA0095 , PA0096 , PA0097 , PA0098 , PA0099 , PA0100 , PA0101
D3C65_00540	PA0099		DUF4150 domain-containing protein	0.85407	0.732072	-0.227573	-0.449942	0.0885239	0.000825359	0.299579	0.00842335	120164	121324	+	hypothetical protein	HUU	NA	TRUE	PA0095	PA0095 , PA0096 , PA0097 , PA0098 , PA0099 , PA0100 , PA0101
D3C65_00545	PA0100		hypothetical protein	1.02427	0.933763	0.0346003	-0.098871	0.696159	0.259019	0.85475	0.464315	121346	122266	+	hypothetical protein	HUU	NA	TRUE	PA0095	PA0095 , PA0096 , PA0097 , PA0098 , PA0099 , PA0100 , PA0101
D3C65_00550	PA0101		TIGR02270 family protein	0.896495	0.881418	-0.157633	-0.182101	0.195784	0.0586984	0.466287	0.17551	122248	123495	+	hypothetical protein	HUU	NA	TRUE	PA0095	PA0095 , PA0096 , PA0097 , PA0098 , PA0099 , PA0100 , PA0101
D3C65_00555	PA0102		carbonic anhydrase	1.10525	0.817062	0.144379	-0.291482	0.0600779	0.00626149	0.237872	0.0359565	123871	124599	+	probable carbonic anhydrase	AP; CIM	Nitrogen metabolism	FALSE	PA0102	PA0102
D3C65_00560	PA0103		SulP family inorganic anion transporter	0.735661	1.01076	-0.442886	0.0154438	0.00221519	0.899472	0.0323636	0.951823	124810	126381	+	probable sulfate transporter	MP; TSM	NA	FALSE	PA0103	PA0103
D3C65_00565			hypothetical protein	1.0331	1.08132	0.0469825	0.112795	0.623536	0.242878	0.814075	0.44622	126368	127006	-	NA	NA	NA	NA	NA	NA
D3C65_00570			cytochrome C oxidase subunit II	1.4047	1.2257	0.490258	0.293604	0.0363914	0.230403	0.17829	0.431565	127228	127389	-	NA	NA	NA	NA	NA	NA
D3C65_00575	PA0105	coxB	cytochrome c oxidase subunit II	1.0429	1.21519	0.0605948	0.281186	0.670668	0.0346201	0.842867	0.122029	127378	128502	+	cytochrome c oxidase, subunit II	EM	Oxidative phosphorylation	TRUE	PA0105	PA0105 , PA0106 , PA0107 , PA0108
D3C65_00580	PA0106	ctaD	cytochrome c oxidase subunit I	1.10176	0.824681	0.139814	-0.278092	0.414572	0.085447	0.668242	0.229186	128512	130104	+	cytochrome c oxidase, subunit I	EM	Oxidative phosphorylation	TRUE	PA0105	PA0105 , PA0106 , PA0107 , PA0108
D3C65_00585	PA0107		cytochrome c oxidase assembly protein	0.838719	0.883748	-0.253741	-0.178294	0.401881	0.526167	0.66216	0.714924	130115	130669	+	conserved hypothetical protein	EM	Oxidative phosphorylation	TRUE	PA0105	PA0105 , PA0106 , PA0107 , PA0108
D3C65_00590	PA0108		cytochrome c oxidase subunit 3	0.98347	0.881529	-0.0240473	-0.18192	0.901752	0.325188	0.956897	0.535197	130680	131567	+	cytochrome c oxidase, subunit III	EM	Oxidative phosphorylation	TRUE	PA0105	PA0105 , PA0106 , PA0107 , PA0108
D3C65_00595	PA0109		twin transmembrane helix small protein	1.43462	2.24582	0.52067	1.16724	0.0171329	0.000108884	0.114233	0.00206843	131583	131792	-	hypothetical protein	MP	NA	FALSE	PA0109	PA0109
D3C65_00600	PA0110		SURF1 family protein	0.828395	0.744477	-0.27161	-0.4257	0.223178	0.0272571	0.499333	0.104247	131808	132602	+	hypothetical protein	HUU	NA	TRUE	PA0110	PA0110 , PA0111
D3C65_00605	PA0111		hypothetical protein	NA	0.967789	NA	-0.047235	NA	0.876327	NA	0.940189	132577	133155	+	hypothetical protein	HUU	NA	TRUE	PA0110	PA0110 , PA0111
D3C65_00610	PA0112		heme A synthase	NA	0.792536	NA	-0.335452	NA	0.252561	NA	0.457009	133220	134293	+	hypothetical protein	MP	Oxidative phosphorylation ; Porphyrin and chlorophyll metabolism ; Two-component system	TRUE	PA0112	PA0112 , PA0113 , PA0114
D3C65_00615	PA0113		protoheme IX farnesyltransferase 1	0.680037	1.2067	-0.556314	0.271061	0.0190822	0.255726	0.122464	0.460562	134319	135233	+	probable cytochrome c oxidase assembly factor	EM	Oxidative phosphorylation ; Porphyrin and chlorophyll metabolism	TRUE	PA0112	PA0112 , PA0113 , PA0114
D3C65_00620	PA0114		SCO family protein	0.939849	1.14337	-0.0894988	0.193287	0.358354	0.0510553	0.625842	0.158937	135259	135894	+	SenC	HUU	NA	TRUE	PA0112	PA0112 , PA0113 , PA0114
D3C65_00625	PA0115		GNAT family N-acetyltransferase	0.968026	0.98817	-0.0468828	-0.0171693	0.666563	0.855069	0.841239	0.927548	135934	136386	-	conserved hypothetical protein	HUU	NA	FALSE	PA0115	PA0115
D3C65_00630	PA0116		transcriptional regulator	1.0298	0.980363	0.0423711	-0.0286116	0.658566	0.791826	0.836551	0.885516	136518	136991	+	hypothetical protein	HUU	NA	FALSE	PA0116	PA0116
D3C65_00635	PA0117		SDR family NAD(P)-dependent oxidoreductase	0.915488	0.957365	-0.127388	-0.0628584	0.258316	0.551967	0.538848	0.735135	137248	137976	+	probable short chain dehydrogenase	PE	NA	TRUE	PA0117	PA0117 , PA0118
D3C65_00640	PA0118		2-hydroxychromene-2-carboxylate isomerase	1.01148	0.762919	0.0164727	-0.390399	0.893933	0.00018788	0.954662	0.0030463	138001	138588	+	hypothetical protein	PE	NA	TRUE	PA0117	PA0117 , PA0118
D3C65_00645	PA0119		C4-dicarboxylate transporter 1	1.72578	1.70893	0.787247	0.773095	9.28555e-12	3.52682e-10	2.28263e-09	7.51866e-08	138818	140167	+	probable dicarboxylate transporter	TSM	Two-component system	TRUE	PA0119	PA0119 , PA0120
D3C65_00650	PA0120		FadR family transcriptional regulator	1.14531	0.803259	0.195743	-0.316063	0.200863	0.0125865	0.471042	0.0606766	140216	140902	+	probable transcriptional regulator	TR	NA	TRUE	PA0119	PA0119 , PA0120
D3C65_00655	PA0121		GntR family transcriptional regulator	1.40762	0.778937	0.493263	-0.360422	0.000276743	0.000706935	0.00774607	0.00766164	141003	141737	+	hypothetical protein	HUU	NA	FALSE	PA0121	PA0121
D3C65_00660	PA0122		hemolysin	0.975207	0.950049	-0.03622	-0.0739255	0.771338	0.548471	0.897354	0.733163	141917	142327	+	rahU	AP	NA	FALSE	PA0122	PA0122
D3C65_00665	PA0123		LysR family transcriptional regulator	1.05414	1.02663	0.0760699	0.0379153	0.534444	0.675649	0.754871	0.822338	142359	143267	-	probable transcriptional regulator	TR	NA	FALSE	PA0123	PA0123
D3C65_00670	PA0124		type II toxin-antitoxin system RelE/ParE family toxin	1.08715	1.0694	0.120556	0.0968013	0.271098	0.396524	0.548404	0.602056	143567	143848	-	hypothetical protein	HUU	NA	TRUE	PA0125	PA0124 , PA0125
D3C65_00675	PA0125		ribbon-helix-helix protein, CopG family	1.03555	1.20606	0.0503955	0.270305	0.68017	0.0310445	0.84751	0.113672	143845	144072	-	hypothetical protein	HUU	NA	TRUE	PA0125	PA0124 , PA0125
D3C65_00680	PA0126		hypothetical protein	0.975069	0.814307	-0.036424	-0.296356	0.694954	0.00657491	0.854004	0.0374334	144248	144868	-	hypothetical protein	HUU	NA	FALSE	PA0126	PA0126
D3C65_00685	PA0127		water stress/hypersensitive response domain-containing protein	1.0075	0.90889	0.0107865	-0.137823	0.932329	0.224199	0.969002	0.424503	144969	145469	+	hypothetical protein	HUU	NA	FALSE	PA0127	PA0127
D3C65_00690	PA0128		alkylphosphonate utilization protein	1.07728	1.1093	0.107389	0.149649	0.249102	0.206818	0.526907	0.403677	145542	145883	+	conserved hypothetical protein	HUU	NA	FALSE	PA0128	PA0128
D3C65_00695	PA0129	gabP	GABA permease	1.15203	0.589547	0.204175	-0.762322	0.237859	9.88587e-05	0.516258	0.00194874	145965	147392	-	Amino acid permease	CCC; TSM	NA	FALSE	PA0129	PA0129
D3C65_00700	PA0130	mmsA	methylmalonate-semialdehyde dehydrogenase (CoA acylating)	1.66446	0.837794	0.73505	-0.255333	5.99296e-05	0.083715	0.00252867	0.226074	147561	149054	-	3-Oxopropanoate dehydrogenase	CCC; PE	Propanoate metabolism ; Inositol phosphate metabolism ; Valine, leucine and isoleucine degradation ; beta-Alanine metabolism	FALSE	PA0130	PA0130
D3C65_00705	PA0131		beta-alanine degradation protein BauB	1.67964	1.10324	0.748148	0.141746	0.000378469	0.363307	0.00986111	0.570118	149138	149425	-	BauB	CCC	NA	TRUE	PA0132	PA0131 , PA0132
D3C65_00710	PA0132		beta-alanine--pyruvate aminotransferase	2.21003	0.973781	1.14407	-0.0383314	1.25685e-06	0.823824	9.22888e-05	0.906583	149425	150771	-	Beta-alanine:pyruvate transaminase	AABM; CCC	Propanoate metabolism ; Valine, leucine and isoleucine degradation ; beta-Alanine metabolism	TRUE	PA0132	PA0131 , PA0132
D3C65_00715	PA0133		HTH-type transcriptional activator BauR	1.04276	0.791068	0.0604099	-0.338126	0.62789	0.00128774	0.817013	0.0114386	150906	151823	+	BauR	CCC; TR	NA	FALSE	PA0133	PA0133
D3C65_00720	PA0134	guaD	guanine deaminase	1.23057	1.36378	0.299332	0.447616	0.0126331	0.000240398	0.0919275	0.00353895	151936	153306	-	probable guanine deaminase	NBM	Purine metabolism	FALSE	PA0134	PA0134
D3C65_00730	PA0136		ABC transporter ATP-binding protein	0.942828	1.22246	-0.0849335	0.289788	0.663641	0.132593	0.839988	0.304702	154417	155988	+	probable ATP-binding component of ABC transporter	TSM	NA	TRUE	PA0136	PA0136 , PA0137 , PA0138
D3C65_00735	PA0137		ABC transporter permease	0.77156	1.16311	-0.37415	0.21799	0.292974	0.438669	0.56904	0.640207	155988	157085	+	probable permease of ABC transporter	MP; TSM	NA	TRUE	PA0136	PA0136 , PA0137 , PA0138
D3C65_00740	PA0138		ABC transporter permease	1.05536	1.01141	0.0777419	0.0163674	0.829246	0.939395	0.924457	0.97103	157108	158034	+	probable permease of ABC transporter	MP; TSM	NA	TRUE	PA0136	PA0136 , PA0137 , PA0138
D3C65_00745			alkyl hydroperoxide reductase	1.12856	1.00476	0.174486	0.00685483	0.209238	0.971127	0.481723	0.984777	158100	158219	-	NA	NA	NA	NA	NA	NA
D3C65_00750	PA0139	ahpC	peroxiredoxin	1.21601	0.988533	0.282157	-0.0166384	0.0167654	0.850075	0.112293	0.924958	158199	158762	+	alkyl hydroperoxide reductase subunit C	AP	NA	FALSE	PA0139	PA0139
D3C65_00755	PA0140		alkyl hydroperoxide reductase subunit F	1.04806	0.782252	0.0677179	-0.354295	0.383545	0.000325238	0.64714	0.00438423	158907	160472	+	alkyl hydroperoxide reductase subunit F	AP	NA	FALSE	PA0140	PA0140
D3C65_00760	PA0141	ppk2	polyphosphate kinase 2	1.60334	1.87639	0.681085	0.907961	1.12737e-11	0.000449267	2.65589e-09	0.00554931	160552	161448	-	conserved hypothetical protein	HUU	Oxidative phosphorylation ; RNA degradation	FALSE	PA0141	PA0141
D3C65_00765	PA0142		8-oxoguanine deaminase	0.867724	1.04373	-0.204692	0.061752	0.0561894	0.566265	0.23037	0.748432	161906	163255	+	hypothetical protein	PE	NA	FALSE	PA0142	PA0142
D3C65_00770	PA0143		nucleoside hydrolase	1.0836	0.94663	0.115829	-0.0791272	0.127895	0.318337	0.36632	0.527903	163363	164415	+	purine nucleosidase Nuh	NBM	Purine metabolism ; Nicotinate and nicotinamide metabolism	FALSE	PA0143	PA0143
D3C65_00775	PA0144		nucleoside 2-deoxyribosyltransferase	1.06088	0.930324	0.0852581	-0.104194	0.589676	0.417753	0.79325	0.621983	164443	165069	-	hypothetical protein	HUU	NA	FALSE	PA0144	PA0144
D3C65_00780	PA0145		nucleoside 2-deoxyribosyltransferase	0.835565	1.59513	-0.259176	0.673673	0.0672242	4.81263e-06	0.256363	0.00020986	165219	165737	-	hypothetical protein	HUU	NA	FALSE	PA0145	PA0145
D3C65_00785	PA0146		BMP family ABC transporter substrate-binding protein	0.903396	1.10224	-0.14657	0.140439	0.466428	0.454638	0.707969	0.65357	165976	167073	+	conserved hypothetical protein	HUU	NA	TRUE	PA0146	PA0146 , PA0147
D3C65_00790	PA0147		oxidoreductase	1.02562	1.23723	0.0364952	0.307111	0.77507	0.0187582	0.900159	0.080021	167146	168108	+	probable oxidoreductase	PE	NA	TRUE	PA0146	PA0146 , PA0147
D3C65_00795	PA0148		adenosine deaminase	0.986939	0.900288	-0.0189674	-0.151542	0.841789	0.0865179	0.929685	0.230741	168213	169163	+	adenine deaminase	NBM	Purine metabolism	FALSE	PA0148	PA0148
D3C65_00800	PA0149		RNA polymerase sigma factor	0.900758	1.01789	-0.150789	0.025583	0.327261	0.869267	0.599939	0.93552	169360	169905	+	probable sigma-70 factor, ECF subfamily	TR	NA	TRUE	PA0149	PA0149 , PA0150
D3C65_00805	PA0150		FecR family protein	0.881044	1.54098	-0.182714	0.623843	0.176853	0.000593342	0.441098	0.00673625	169902	170897	+	anti-sigma factor	MP; TR	NA	TRUE	PA0149	PA0149 , PA0150
D3C65_00810	PA0151		TonB-dependent receptor	1.04909	1.07718	0.0691382	0.107258	0.60558	0.342096	0.804878	0.551107	171046	173433	+	probable TonB-dependent receptor	TSM	NA	FALSE	PA0151	PA0151
D3C65_00815	PA0152	pcaQ	pca operon transcription factor PcaQ	0.919138	1.07805	-0.121646	0.108425	0.384255	0.372894	0.647344	0.579788	173720	174637	+	transcriptional regulator PcaQ	CCC; TR	NA	FALSE	PA0152	PA0152
D3C65_00820	PA0153	pcaH	protocatechuate 3,4-dioxygenase subunit beta	1.19343	1.08528	0.255116	0.118074	0.23073	0.57984	0.508793	0.759227	174772	175491	+	protocatechuate 3,4-dioxygenase, beta subunit	CCC	Benzoate degradation ; Polycyclic aromatic hydrocarbon degradation	TRUE	PA0153	PA0153 , PA0154
D3C65_00825	PA0154	pcaG	protocatechuate 3,4-dioxygenase subunit alpha	1.55696	0.929351	0.638733	-0.105704	0.00929461	0.70232	0.0761269	0.835345	175502	176107	+	protocatechuate 3,4-dioxygenase, alpha subunit	CCC	Benzoate degradation ; Polycyclic aromatic hydrocarbon degradation	TRUE	PA0153	PA0153 , PA0154
D3C65_00830			hypothetical protein	0.947995	1.27225	-0.0770485	0.347385	0.759589	0.0621001	0.890751	0.182279	176104	176334	-	NA	NA	NA	NA	NA	NA
D3C65_00835	PA0155		transcriptional regulator	0.919663	0.752061	-0.120823	-0.411078	0.223143	4.6255e-05	0.499333	0.00110935	176314	177153	+	transcriptional regulator PcaR	CCC; TR	NA	FALSE	PA0155	PA0155
D3C65_00840	PA0156		efflux RND transporter periplasmic adaptor subunit	0.969664	0.863233	-0.044443	-0.212179	0.630824	0.011969	0.817858	0.0585333	177306	178457	+	Resistance-Nodulation-Cell Division (RND) triclosan efflux membrane fusion protein, TriA	ARS; MP	NA	TRUE	PA0156	PA0156 , PA0157 , PA0158
D3C65_00845	PA0157		triclosan efflux RND transporter adaptor protein TriB	0.872446	1.10293	-0.196862	0.141345	0.0469587	0.224936	0.205181	0.425473	178454	179524	+	Resistance-Nodulation-Cell Division (RND) triclosan efflux membrane fusion protein, TriB	ARS; MP	NA	TRUE	PA0156	PA0156 , PA0157 , PA0158
D3C65_00850	PA0158		triclosan efflux RND transporter permease subunit TriC	1.01699	0.900075	0.0243019	-0.151883	0.774021	0.0362348	0.899181	0.126175	179521	182568	+	Resistance-Nodulation-Cell Division (RND) triclosan efflux transporter, TriC	ARS; TSM	NA	TRUE	PA0156	PA0156 , PA0157 , PA0158
D3C65_00855	PA0159		LysR family transcriptional regulator	0.91644	0.954899	-0.125887	-0.0665804	0.174525	0.389224	0.439387	0.596002	182767	183705	+	probable transcriptional regulator	TR	NA	FALSE	PA0159	PA0159
D3C65_00860	PA0160		hypothetical protein	1.0121	1.15698	0.0173586	0.210362	0.924272	0.176068	0.965958	0.364025	183821	184006	+	hypothetical protein	HUU	NA	FALSE	PA0160	PA0160
D3C65_00865	PA0161		hypothetical protein	1.08785	1.06718	0.121476	0.093809	0.60681	0.695196	0.80575	0.832889	184223	184438	+	hypothetical protein	HUU	NA	FALSE	PA0161	PA0161
D3C65_00870	PA0162		OprD family porin	1.17535	1.09971	0.233093	0.137124	0.0702404	0.215132	0.262311	0.413732	184593	185927	+	histidine porin OpdC	MP; TSM	NA	FALSE	PA0162	PA0162
D3C65_00875	PA0163		AraC family transcriptional regulator	0.979994	1.0174	-0.0291558	0.0248923	0.793675	0.799442	0.909124	0.890401	185956	186753	-	probable transcriptional regulator	TR	NA	FALSE	PA0163	PA0163
D3C65_00880	PA0164		gamma-glutamyltransferase family protein	1.79513	5.06477	0.844085	2.3405	2.32935e-10	1.37417e-16	4.24843e-08	7.90974e-14	186831	188447	+	probable gamma-glutamyltranspeptidase	AABM	Taurine and hypotaurine metabolism ; Cyanoamino acid metabolism ; Glutathione metabolism	FALSE	PA0164	PA0164
D3C65_00885	PA0165		hypothetical protein	1.07977	0.867146	0.110721	-0.205653	0.263784	0.166311	0.541413	0.351499	189119	189955	+	hypothetical protein	HUU	NA	FALSE	PA0165	PA0165
D3C65_00890	PA0166		purine permease	0.73029	1.22837	-0.453459	0.296742	0.0643998	0.193755	0.250154	0.388473	190197	191603	+	probable transporter	MP; TSM	NA	FALSE	PA0166	PA0166
D3C65_00895	PA0167		TetR family transcriptional regulator	0.913598	0.800311	-0.130368	-0.321368	0.134484	0.00211205	0.377357	0.0166534	191696	192361	+	probable transcriptional regulator	TR	NA	TRUE	PA0167	PA0167 , PA0168
D3C65_00900	PA0168		YigZ family protein	0.927243	1.0429	-0.10898	0.0605951	0.315301	0.60185	0.591263	0.77568	192367	192957	+	conserved hypothetical protein	HUU	NA	TRUE	PA0167	PA0167 , PA0168
D3C65_00905	PA0169		GGDEF domain-containing protein	0.733014	1.71635	-0.448088	0.779344	0.00809987	0.000167539	0.0710026	0.00282803	192964	193671	-	SiaD	MA	Biofilm formation	FALSE	PA0169	PA0169
D3C65_00910	PA0170		DUF1987 domain-containing protein	0.770982	1.55714	-0.375231	0.638895	0.031852	0.00162832	0.165373	0.0137027	193798	194178	-	hypothetical protein	HUU	NA	TRUE	PA0172	PA0170 , PA0171 , PA0172
D3C65_00915	PA0171		hypothetical protein	0.705294	1.24959	-0.503703	0.32146	0.00229232	0.135825	0.0330293	0.30975	194205	194747	-	hypothetical protein	MA	NA	TRUE	PA0172	PA0170 , PA0171 , PA0172
D3C65_00920	PA0172		HAMP domain-containing protein	0.683252	1.18348	-0.54951	0.243033	4.39121e-05	0.205316	0.00194906	0.402109	194756	196747	-	SiaA	MA	NA	TRUE	PA0172	PA0170 , PA0171 , PA0172
D3C65_00925	PA0173		chemotaxis response regulator protein-glutamate methylesterase	NA	1.0526	NA	0.0739617	NA	0.795661	NA	0.887853	197010	198059	-	probable methylesterase	AP; CHE	Two-component system ; Bacterial chemotaxis	TRUE	PA0179	PA0173 , PA0174 , PA0175 , PA0176 , PA0177 , PA0178 , PA0179
D3C65_00930	PA0174	cheD	chemoreceptor glutamine deamidase CheD	0.92899	0.923761	-0.106265	-0.114409	0.732238	0.708187	0.87482	0.83996	198079	198681	-	conserved hypothetical protein	HUU	Bacterial chemotaxis	TRUE	PA0179	PA0173 , PA0174 , PA0175 , PA0176 , PA0177 , PA0178 , PA0179
D3C65_00935	PA0175		Chemotaxis protein methyltransferase 2	0.920558	0.813621	-0.119419	-0.297571	0.615828	0.176358	0.810722	0.364232	198687	199529	-	probable chemotaxis protein methyltransferase	AP; CHE; TR	Two-component system ; Bacterial chemotaxis	TRUE	PA0179	PA0173 , PA0174 , PA0175 , PA0176 , PA0177 , PA0178 , PA0179
D3C65_00940	PA0176		methyl-accepting chemotaxis protein	0.968713	0.922701	-0.0458594	-0.116065	0.711284	0.341027	0.86273	0.550155	199599	201638	-	aerotaxis transducer Aer2	AP; CHE	Two-component system ; Bacterial chemotaxis	TRUE	PA0179	PA0173 , PA0174 , PA0175 , PA0176 , PA0177 , PA0178 , PA0179
D3C65_00945	PA0177		chemotaxis protein CheW	0.791907	0.917145	-0.336597	-0.124778	0.0880195	0.504676	0.299436	0.698129	201674	202159	-	probable purine-binding chemotaxis protein	AP; CHE	Two-component system ; Bacterial chemotaxis	TRUE	PA0179	PA0173 , PA0174 , PA0175 , PA0176 , PA0177 , PA0178 , PA0179
D3C65_00950	PA0178		chemotaxis protein CheA	0.836595	1.09509	-0.257398	0.131054	0.0517439	0.294217	0.218492	0.502824	202146	204065	-	probable two-component sensor	AP; CHE; TCRS	Two-component system ; Bacterial chemotaxis	TRUE	PA0179	PA0173 , PA0174 , PA0175 , PA0176 , PA0177 , PA0178 , PA0179
D3C65_00955	PA0179		response regulator	1.01722	1.74584	0.0246326	0.803923	0.846975	0.00011769	0.931938	0.00219231	204093	204458	-	probable two-component response regulator	AP; CHE; TCRS	Two-component system ; Bacterial chemotaxis	TRUE	PA0179	PA0173 , PA0174 , PA0175 , PA0176 , PA0177 , PA0178 , PA0179
D3C65_00960	PA0180		methyl-accepting chemotaxis protein	1.02322	1.09707	0.0331105	0.13366	0.762591	0.216867	0.891582	0.416234	204656	205828	-	chemotactic transducer for trichloroethylene [positive chemotaxis], CttP	AP; CHE	Two-component system ; Bacterial chemotaxis	FALSE	PA0180	PA0180
D3C65_00965	PA0181		LysR family transcriptional regulator	0.994326	1.0559	-0.00820898	0.0784701	0.943909	0.478202	0.97581	0.675136	206021	206953	-	probable transcriptional regulator	TR	NA	FALSE	PA0181	PA0181
D3C65_00970	PA0182		3-oxoacyl-ACP reductase FabG	1.15262	1.00987	0.204914	0.0141729	0.256904	0.90341	0.537139	0.95291	207070	207822	+	probable short-chain dehydrogenase	PE	Fatty acid biosynthesis ; Biosynthesis of unsaturated fatty acids ; Biotin metabolism ; Prodigiosin biosynthesis	FALSE	PA0182	PA0182
D3C65_00975	PA0183		arylsulfatase	0.932164	1.14432	-0.101344	0.194493	0.403576	0.0629631	0.663512	0.183967	207922	209532	-	arylsulfatase	CCC; CIM	Sphingolipid metabolism	TRUE	PA0185	PA0183 , PA0184 , PA0185
D3C65_00980	PA0184		ABC transporter ATP-binding protein	1.27785	0.927435	0.353717	-0.108681	0.0835806	0.484586	0.290319	0.68101	209620	210459	-	probable ATP-binding component of ABC transporter	TSM	Sulfur metabolism ; ABC transporters	TRUE	PA0185	PA0183 , PA0184 , PA0185
D3C65_00985	PA0185		ABC transporter permease	0.866941	0.966432	-0.205994	-0.0492595	0.27307	0.727559	0.549836	0.849358	210456	212072	-	probable permease of ABC transporter	MP; TSM	Sulfur metabolism ; ABC transporters	TRUE	PA0185	PA0183 , PA0184 , PA0185
D3C65_00990	PA0186		ABC transporter	1.26828	1.08582	0.342876	0.11878	0.073411	0.575734	0.270754	0.756119	212339	213400	+	probable binding protein component of ABC transporter	TSM	Sulfur metabolism ; ABC transporters	FALSE	PA0186	PA0186
D3C65_00995	PA0187		TauD/TfdA family dioxygenase	1.04723	1.16552	0.0665719	0.220975	0.824811	0.390784	0.923645	0.597755	213818	214633	+	hypothetical protein	HUU	NA	TRUE	PA0187	PA0187 , PA0188
D3C65_01000	PA0188		AEC family transporter	0.74678	0.963201	-0.421245	-0.0540919	0.135026	0.795704	0.377882	0.887853	214630	215511	+	hypothetical protein	MP	NA	TRUE	PA0187	PA0187 , PA0188
D3C65_01005	PA0189		outer membrane porin, OprD family	0.943046	1.05379	-0.0845995	0.0755817	0.785064	0.740407	0.906754	0.857567	215549	216907	-	probable porin	MP; TSM	NA	FALSE	PA0189	PA0189
D3C65_01010	PA0190		phosphatase PAP2 family protein	0.767054	0.935364	-0.3826	-0.0964009	0.0299898	0.478185	0.159186	0.675136	217155	217880	+	probable acid phosphatase	PE	NA	FALSE	PA0190	PA0190
D3C65_01015	PA0191		LysR family transcriptional regulator	1.07112	0.505293	0.0991142	-0.984807	0.568984	0.000319409	0.780609	0.00433613	217904	218821	-	probable transcriptional regulator	TR	NA	FALSE	PA0191	PA0191
D3C65_01025	PA0192		TonB-dependent receptor	0.899225	0.798515	-0.153247	-0.324608	0.464737	0.0974447	0.707569	0.249798	219171	221543	+	probable TonB-dependent receptor	MP; TSM	NA	TRUE	PA0192	PA0192 , PA0193 , PA0194
D3C65_01030	PA0193		TauD/TfdA family dioxygenase	1.02662	1.08444	0.0378997	0.11695	0.839829	0.476468	0.929054	0.673351	221584	222486	+	hypothetical protein	PE	NA	TRUE	PA0192	PA0192 , PA0193 , PA0194
D3C65_01035	PA0194		TauD/TfdA family dioxygenase	1.02458	1.01312	0.0350395	0.0188037	0.859261	0.920577	0.939564	0.961762	222554	223453	+	hypothetical protein	PE	NA	TRUE	PA0192	PA0192 , PA0193 , PA0194
D3C65_01040	PA0195		Re/Si-specific NAD(P)(+) transhydrogenase subunit alpha	0.672284	1.05798	-0.572857	0.081312	1.56634e-05	0.530163	0.000827674	0.718454	224100	225218	+	putative NAD(P) transhydrogenase, subunit alpha part 1	EM; TSM	Nicotinate and nicotinamide metabolism	FALSE	PA0195	PA0195
D3C65_01045	PA0195.1		NAD(P) transhydrogenase subunit alpha	0.556002	0.958255	-0.846839	-0.0615191	3.06032e-05	0.725642	0.00149164	0.848304	225294	225602	+	putative NAD(P) transhydrogenase, subunit alpha part 2	HUU	Nicotinate and nicotinamide metabolism	TRUE	PA0195.1	PA0195.1 , PA0196
D3C65_01050	PA0196		NAD(P)(+) transhydrogenase (Re/Si-specific) subunit beta	0.714385	0.922681	-0.485226	-0.116096	0.00436248	0.369056	0.0490367	0.575687	225602	227038	+	pyridine nucleotide transhydrogenase, beta subunit	EM; TSM	Nicotinate and nicotinamide metabolism	TRUE	PA0195.1	PA0195.1 , PA0196
D3C65_01055	PA0197		protein tonB2	1.0621	0.339922	0.0869206	-1.55673	0.783811	0.00190286	0.906087	0.0153559	227381	228193	+	TonB2	TSM	NA	TRUE	PA0197	PA0197 , PA0198 , PA0199
D3C65_01060	PA0198		MotA/TolQ/ExbB proton channel family protein	1.1673	0.694927	0.223179	-0.525067	0.401713	0.100313	0.66216	0.254263	228222	228941	+	transport protein ExbB	TSM	NA	TRUE	PA0197	PA0197 , PA0198 , PA0199
D3C65_01065	PA0199		biopolymer transporter ExbD	1.19061	0.910883	0.251699	-0.134663	0.421573	0.719805	0.674521	0.844861	228943	229344	+	transport protein ExbD	TSM	NA	TRUE	PA0197	PA0197 , PA0198 , PA0199
D3C65_01070	PA0200		DUF3079 domain-containing protein	1.80743	1.74962	0.853939	0.807045	1.13636e-08	0.00207742	1.49418e-06	0.0164516	229525	229737	-	hypothetical protein	HUU	NA	FALSE	PA0200	PA0200
D3C65_01075	PA0201		alpha/beta hydrolase	1.22359	0.823239	0.29112	-0.280616	0.168746	0.343565	0.433763	0.552236	229953	230534	+	hypothetical protein	HUU	NA	FALSE	PA0201	PA0201
D3C65_01080	PA0202		amidase	1.01799	0.747262	0.0257286	-0.420315	0.911809	0.0463443	0.960656	0.148943	230542	231999	-	probable amidase	PE	Arginine and proline metabolism ; Phenylalanine metabolism ; Tryptophan metabolism ; Aminobenzoate degradation ; Styrene degradation	TRUE	PA0206	PA0202 , PA0203 , PA0204 , PA0205 , PA0206
D3C65_01085	PA0203		extracellular solute-binding protein	1.13028	0.929193	0.176684	-0.10595	0.477837	0.608973	0.71682	0.779637	232065	233099	-	probable binding protein component of ABC transporter	TSM	ABC transporters	TRUE	PA0206	PA0202 , PA0203 , PA0204 , PA0205 , PA0206
D3C65_01090	PA0204		ABC transporter permease	0.891989	0.812796	-0.164903	-0.299036	0.545592	0.210982	0.761805	0.408893	233122	233931	-	probable permease of ABC transporter	MP; TSM	ABC transporters	TRUE	PA0206	PA0202 , PA0203 , PA0204 , PA0205 , PA0206
D3C65_01095	PA0205		ABC transporter permease	0.804226	0.99207	-0.314328	-0.0114868	0.288715	0.965836	0.564647	0.982218	233928	234848	-	probable permease of ABC transporter	MP; TSM	ABC transporters	TRUE	PA0206	PA0202 , PA0203 , PA0204 , PA0205 , PA0206
D3C65_01100	PA0206		spermidine/putrescine import ATP-binding protein PotA 1	0.93487	0.844574	-0.0971617	-0.243704	0.573905	0.121102	0.784338	0.287093	234874	235986	-	probable ATP-binding component of ABC transporter	TSM	ABC transporters	TRUE	PA0206	PA0202 , PA0203 , PA0204 , PA0205 , PA0206
D3C65_01105	PA0207		LysR family transcriptional regulator	1.14365	1.14307	0.19364	0.192916	0.172805	0.0734204	0.437831	0.205749	236217	237110	+	probable transcriptional regulator	TR	NA	FALSE	PA0207	PA0207
D3C65_01110	PA0208	mdcA	malonate decarboxylase subunit alpha	1.10949	1.05104	0.149893	0.0718196	0.332915	0.592691	0.60255	0.768362	237231	238895	+	malonate decarboxylase alpha subunit	CCC	NA	TRUE	PA0208	PA0208 , PA0209 , PA0210 , PA0211 , PA0212 , PA0213 , PA0214
D3C65_01115	PA0209		triphosphoribosyl-dephospho-CoA synthase	NA	0.880412	NA	-0.18375	NA	0.444278	NA	0.64431	238895	239776	+	conserved hypothetical protein	PE	NA	TRUE	PA0208	PA0208 , PA0209 , PA0210 , PA0211 , PA0212 , PA0213 , PA0214
D3C65_01125	PA0211		biotin-independent malonate decarboxylase subunit beta	0.790414	0.957347	-0.339319	-0.062886	0.159735	0.702189	0.417349	0.835345	240070	240933	+	malonate decarboxylase beta subunit	CCC	NA	TRUE	PA0208	PA0208 , PA0209 , PA0210 , PA0211 , PA0212 , PA0213 , PA0214
D3C65_01130	PA0212	mdcE	biotin-independent malonate decarboxylase subunit gamma	0.905667	1.00853	-0.142947	0.0122535	0.524655	0.943156	0.748016	0.972555	240930	241736	+	malonate decarboxylase gamma subunit	CCC	NA	TRUE	PA0208	PA0208 , PA0209 , PA0210 , PA0211 , PA0212 , PA0213 , PA0214
D3C65_01135	PA0213		malonate decarboxylase holo-ACP synthase	NA	0.847686	NA	-0.238399	NA	0.361724	NA	0.569342	241752	242444	+	hypothetical protein	CCC	NA	TRUE	PA0208	PA0208 , PA0209 , PA0210 , PA0211 , PA0212 , PA0213 , PA0214
D3C65_01140	PA0214	mdcH	malonate decarboxylase subunit epsilon	0.863644	1.14677	-0.211492	0.197573	0.459261	0.330587	0.703321	0.5412	242441	243373	+	probable acyl transferase	CCC	NA	TRUE	PA0208	PA0208 , PA0209 , PA0210 , PA0211 , PA0212 , PA0213 , PA0214
D3C65_01145	PA0215	madL	malonate transporter subunit MadL	0.935334	1.38645	-0.096447	0.471395	0.646229	0.011604	0.82933	0.0572347	243430	243834	+	malonate transporter MadL	MP; TSM	NA	TRUE	PA0215	PA0215 , PA0216
D3C65_01150	PA0216	madM	malonate transporter subunit MadM	0.88643	0.801078	-0.173922	-0.319984	0.27976	0.0598436	0.555864	0.177465	243840	244604	+	malonate transporter MadM	MP; TSM	NA	TRUE	PA0215	PA0215 , PA0216
D3C65_01155	PA0217		LysR family transcriptional regulator	0.865766	0.833367	-0.207951	-0.262976	0.0920246	0.0177789	0.302504	0.0770597	244689	245618	-	probable transcriptional regulator	TR	NA	FALSE	PA0217	PA0217
D3C65_01160	PA0218		LysR family transcriptional regulator	1.07966	1.06992	0.110571	0.0975077	0.321343	0.362125	0.597067	0.569661	245947	246867	-	probable transcriptional regulator	TR	NA	FALSE	PA0218	PA0218
D3C65_01165			hypothetical protein	1.08929	1.40423	0.123393	0.489781	0.638978	0.102787	0.824271	0.25778	246888	247073	-	NA	NA	NA	NA	NA	NA
D3C65_01170	PA0219		aldehyde dehydrogenase	1.09927	0.847945	0.136548	-0.237957	0.424658	0.0943222	0.677036	0.244889	247218	248708	+	probable aldehyde dehydrogenase	PE	Arginine and proline metabolism	TRUE	PA0219	PA0219 , PA0220 , PA0221
D3C65_01175	PA0220		APC family permease	0.858565	1.05368	-0.220001	0.075439	0.317733	0.724735	0.593677	0.847794	248766	250199	+	amino acid APC family transporter	TSM	NA	TRUE	PA0219	PA0219 , PA0220 , PA0221
D3C65_01180	PA0221		aspartate aminotransferase family protein	1.14989	0.673606	0.2015	-0.570023	0.16951	0.000260961	0.433999	0.00380276	250230	251612	+	probable aminotransferase	PE	NA	TRUE	PA0219	PA0219 , PA0220 , PA0221
D3C65_01185	PA0222		ABC transporter substrate-binding protein	0.933498	0.926171	-0.0992815	-0.110649	0.609841	0.578218	0.806559	0.757965	251776	252834	+	hypothetical protein	HUU	Quorum sensing	FALSE	PA0222	PA0222
D3C65_01190	PA0223		dihydrodipicolinate synthase family protein	1.07581	0.977014	0.105419	-0.033549	0.342963	0.764428	0.610611	0.871297	252912	253793	-	probable dihydrodipicolinate synthetase	AABM; CWLC	Lysine biosynthesis ; Monobactam biosynthesis	TRUE	PA0224	PA0223 , PA0224
D3C65_01195	PA0224		aldolase	1.13733	1.11302	0.185646	0.15448	0.312728	0.309116	0.588799	0.517823	253853	254635	-	probable aldolase	PE	NA	TRUE	PA0224	PA0223 , PA0224
D3C65_01200	PA0225		helix-turn-helix domain-containing protein	1.05911	0.869956	0.082856	-0.200985	0.375904	0.0527806	0.640941	0.162463	254790	255329	+	probable transcriptional regulator	TR	NA	FALSE	PA0225	PA0225
D3C65_01205	PA0226		CoA transferase subunit A	1.0813	0.956486	0.11277	-0.0641846	0.428035	0.61873	0.679456	0.786334	255480	256331	+	probable CoA transferase, subunit A	CCC	Butanoate metabolism ; Styrene degradation	TRUE	PA0226	PA0226 , PA0227 , PA0228
D3C65_01210	PA0227		CoA-transferase subunit beta	0.848178	0.876201	-0.23756	-0.190666	0.18736	0.183847	0.455438	0.374618	256328	257110	+	probable CoA transferase, subunit B	CCC	Butanoate metabolism ; Styrene degradation	TRUE	PA0226	PA0226 , PA0227 , PA0228
D3C65_01215	PA0228		beta-ketoadipyl CoA thiolase	1.02996	1.06697	0.0425818	0.093522	0.790536	0.419893	0.908343	0.623831	257107	258312	+	beta-ketoadipyl CoA thiolase PcaF	CCC; FAPM	Benzoate degradation	TRUE	PA0226	PA0226 , PA0227 , PA0228
D3C65_01220	PA0229		MFS transporter	0.926131	1.12602	-0.110712	0.171232	0.579772	0.299535	0.78714	0.508141	258462	259760	+	dicarboxylic acid transporter PcaT	MP; TSM	NA	TRUE	PA0229	PA0229 , PA0230 , PA0231 , PA0232
D3C65_01225	PA0230		3-carboxy-cis,cis-muconate cycloisomerase	0.93058	1.1485	-0.103798	0.199752	0.440479	0.077203	0.690455	0.213542	259783	261162	+	3-carboxy-cis,cis-muconate cycloisomerase	CCC	Benzoate degradation	TRUE	PA0229	PA0229 , PA0230 , PA0231 , PA0232
D3C65_01230	PA0231	pcaD	3-oxoadipate enol-lactonase	0.849592	0.996979	-0.235158	-0.00436453	0.0729577	0.972266	0.269434	0.985102	261178	261969	+	beta-ketoadipate enol-lactone hydrolase	CCC	Benzoate degradation	TRUE	PA0229	PA0229 , PA0230 , PA0231 , PA0232
D3C65_01235	PA0232	pcaC	4-carboxymuconolactone decarboxylase	1.00917	0.917076	0.0131723	-0.124887	0.923682	0.289657	0.965827	0.498436	261980	262381	+	gamma-carboxymuconolactone decarboxylase	CCC	Benzoate degradation	TRUE	PA0229	PA0229 , PA0230 , PA0231 , PA0232
D3C65_01240	PA0233		LysR family transcriptional regulator	0.955019	1.18191	-0.0663989	0.241122	0.590231	0.020359	0.793619	0.0847335	262556	263497	+	probable transcriptional regulator	TR	NA	FALSE	PA0233	PA0233
D3C65_01245	PA0234		nucleoside-binding protein	1.06373	1.05006	0.0891352	0.0704682	0.587928	0.689721	0.792029	0.829857	263688	264521	+	hypothetical protein	HUU	NA	FALSE	PA0234	PA0234
D3C65_01250	PA0235		4-hydroxybenzoate transporter PcaK	1.01028	0.803115	0.0147587	-0.316322	0.929999	0.0119529	0.968542	0.0585043	264963	266309	-	4-hydroxybenzoate transporter PcaK	CCC; TSM; MP	NA	FALSE	PA0235	PA0235
D3C65_01255	PA0236		IclR family transcriptional regulator	0.757552	0.796009	-0.400583	-0.329144	0.000233438	0.00130813	0.00690236	0.0115484	266615	267394	+	probable transcriptional regulator	TR	NA	FALSE	PA0236	PA0236
D3C65_01260	PA0237		gfo/Idh/MocA family oxidoreductase	1.00966	1.07643	0.013867	0.106251	0.954542	0.644648	0.979779	0.802291	267637	268680	+	probable oxidoreductase	PE	NA	TRUE	PA0237	PA0237 , PA0238
D3C65_01265	PA0238		sugar phosphate isomerase/epimerase	0.815056	1.20045	-0.295029	0.263571	0.197222	0.236737	0.468065	0.43971	268703	269518	+	hypothetical protein	HUU	NA	TRUE	PA0237	PA0237 , PA0238
D3C65_01270	PA0239		DMT family transporter	1.06004	1.08864	0.0841128	0.122532	0.525585	0.354706	0.748016	0.563535	269668	270546	+	hypothetical protein	MP	NA	FALSE	PA0239	PA0239
D3C65_01275	PA0240		outer membrane porin, OprD family	1.04037	0.880524	0.0570969	-0.183566	0.831595	0.425891	0.925275	0.629055	270572	271837	-	probable porin	MP; TSM	NA	TRUE	PA0241	PA0240 , PA0241
D3C65_01280	PA0241		MFS transporter	1.32698	0.659374	0.408148	-0.600832	0.0693051	0.00288231	0.260539	0.0207382	271903	273228	-	probable major facilitator superfamily (MFS) transporter	MP; TSM	NA	TRUE	PA0241	PA0240 , PA0241
D3C65_01285	PA0242		4-hydroxyphenylpyruvate dioxygenase	0.860499	1.10144	-0.216754	0.139394	0.233182	0.336839	0.51121	0.545847	273774	275678	+	hypothetical protein	PE	Tyrosine metabolism ; Phenylalanine metabolism ; Ubiquinone and other terpenoid-quinone biosynthesis	FALSE	PA0242	PA0242
D3C65_01290	PA0243		TetR/AcrR family transcriptional regulator	0.948108	0.785305	-0.0768771	-0.348674	0.430435	0.000342509	0.682085	0.00454258	275771	276439	+	probable transcriptional regulator	TR	NA	FALSE	PA0243	PA0243
D3C65_01295	PA0244		shikimate dehydrogenase	0.926595	1.02572	-0.10999	0.0366362	0.632126	0.827883	0.81917	0.909408	276479	277333	-	hypothetical protein	PE	Phenylalanine, tyrosine and tryptophan biosynthesis	TRUE	PA0246	PA0244 , PA0245 , PA0246
D3C65_01300	PA0245		3-dehydroquinate dehydratase 2	1.02931	0.985566	0.0416834	-0.0209756	0.80685	0.888509	0.91556	0.945684	277330	277776	-	3-dehydroquinate dehydratase	AABM	Phenylalanine, tyrosine and tryptophan biosynthesis	TRUE	PA0246	PA0244 , PA0245 , PA0246
D3C65_01305	PA0246		DHA2 family efflux MFS transporter permease subunit	0.898409	0.982191	-0.154555	-0.0259248	0.147594	0.795812	0.396623	0.887853	277893	279398	-	probable major facilitator superfamily (MFS) transporter	MP; TSM	NA	TRUE	PA0246	PA0244 , PA0245 , PA0246
D3C65_01310	PA0247	pobA	4-hydroxybenzoate 3-monooxygenase	1.40137	0.715359	0.486837	-0.48326	0.00301504	0.00292013	0.0395623	0.0209318	279573	280757	-	p-hydroxybenzoate hydroxylase	CCC	Benzoate degradation	FALSE	PA0247	PA0247
D3C65_01315	PA0248		helix-turn-helix domain-containing protein	1.00873	1.04824	0.0125462	0.0679714	0.922295	0.497136	0.965827	0.692525	280935	281801	+	probable transcriptional regulator	TR	NA	FALSE	PA0248	PA0248
D3C65_01320	PA0249		GNAT family N-acetyltransferase	1.01827	0.990114	0.026126	-0.0143338	0.844651	0.913963	0.931472	0.956833	281798	282244	-	probable acetyltransferase	PE	NA	FALSE	PA0249	PA0249
D3C65_01325	PA0250		CBS domain-containing protein	1.0307	1.23378	0.0436241	0.303086	0.712482	0.0587271	0.863161	0.17551	282322	282756	-	conserved hypothetical protein	HUU	NA	FALSE	PA0250	PA0250
D3C65_01330	PA0251		suppressor of fused domain protein	NA	0.911007	NA	-0.134466	NA	0.686256	NA	0.827628	282911	283552	-	hypothetical protein	HUU	NA	FALSE	PA0251	PA0251
D3C65_01335	PA0252		hypothetical protein	0.813111	0.9058	-0.298476	-0.142736	0.122533	0.469716	0.356637	0.667301	283817	284104	-	hypothetical protein	HUU	NA	FALSE	PA0252	PA0252
D3C65_01340	PA0253		MarR family transcriptional regulator	1.04428	0.992672	0.0625149	-0.0106109	0.583009	0.931496	0.789438	0.967422	284196	284672	-	HudR	TR	NA	TRUE	PA0254	PA0253 , PA0254
D3C65_01345	PA0254		UbiD family decarboxylase	0.84173	0.820292	-0.24857	-0.28579	0.0199788	0.00139615	0.125931	0.0121519	284713	286203	-	HudA	HUU	Ubiquinone and other terpenoid-quinone biosynthesis	TRUE	PA0254	PA0253 , PA0254
D3C65_01350	PA0255		DUF1275 domain-containing protein	1.05415	1.03017	0.0760784	0.0428853	0.536087	0.705387	0.756247	0.837329	286337	287023	-	conserved hypothetical protein	HUU	NA	FALSE	PA0255	PA0255
D3C65_01355	PA0256		hypothetical protein	1.2994	1.03934	0.377847	0.0556657	0.00959527	0.66554	0.0780599	0.81473	287187	288119	-	hypothetical protein	HUU	NA	FALSE	PA0256	PA0256
D3C65_01360	PA0257		IS3 family transposase	1.12481	1.08961	0.169683	0.123816	0.114476	0.332094	0.343731	0.542279	288383	289519	-	hypothetical protein	RPTP	NA	TRUE	PA0258	PA0257 , PA0258
D3C65_01365	PA0259		DUF2875 domain-containing protein	1.0939	1.06188	0.129478	0.0866211	0.137018	0.278224	0.381814	0.486325	289561	291003	-	Tli3	AP	NA	FALSE	PA0259	PA0259
D3C65_01370	PA0260		DUF3274 domain-containing protein	0.933675	0.918742	-0.0990073	-0.122269	0.321146	0.152098	0.596897	0.334194	291153	293303	-	Tle3	MP; SF	NA	TRUE	PA0262	PA0260 , PA0261 , PA0262
D3C65_01375	PA0261		hypothetical protein	0.984143	0.969771	-0.0230601	-0.0442843	0.860372	0.742688	0.939746	0.857567	293300	293797	-	hypothetical protein	HUU	NA	TRUE	PA0262	PA0260 , PA0261 , PA0262
D3C65_01380	PA0262	tssI	type VI secretion system tip protein VgrG	0.837728	1.12624	-0.255447	0.17151	0.0185925	0.140524	0.120459	0.317168	293801	296860	-	VgrG2b	HUU	Bacterial secretion system	TRUE	PA0262	PA0260 , PA0261 , PA0262
D3C65_01385	PA0263	hcp	type VI secretion system tube protein Hcp	1.02088	1.33203	0.0298091	0.413628	0.868814	0.00444287	0.943217	0.0281643	297042	297560	-	secreted protein Hcp	SF	Bacterial secretion system ; Biofilm formation	FALSE	PA0263	PA0263
D3C65_01390	PA0263.1		tRNA-Arg	0.794533	0.844923	-0.331821	-0.243108	0.0938566	0.252584	0.30463	0.457009	298815	298891	-	tRNA-Arg	NCRNA	Aminoacyl-tRNA biosynthesis	FALSE	PA0263.1	PA0263.1
D3C65_01395	PA0264		hypothetical protein	NA	1.38666	NA	0.471615	NA	0.160033	NA	0.344097	299080	299496	-	hypothetical protein	HUU	NA	FALSE	PA0264	PA0264
D3C65_01400	PA0265		NAD-dependent succinate-semialdehyde dehydrogenase	1.09187	0.732433	0.126797	-0.449232	0.235029	0.00417055	0.513467	0.0269122	299521	300972	+	glutaric semialdehyde dehydrogenase	AABM; CCC; CIM	Butanoate metabolism ; Alanine, aspartate and glutamate metabolism ; Lysine degradation ; Tyrosine metabolism ; Nicotinate and nicotinamide metabolism	FALSE	PA0265	PA0265
D3C65_01405			hypothetical protein	1.0072	0.948998	0.0103553	-0.0755234	0.969032	0.716959	0.985889	0.84324	300944	301174	-	NA	NA	NA	NA	NA	NA
D3C65_01410	PA0266		5-aminovalerate aminotransferase DavT	0.996584	0.802984	-0.00493625	-0.316557	0.961628	0.0136052	0.982757	0.0634614	301217	302497	+	delta-aminovalerate aminotransferase	AABM; CCC; CIM	Butanoate metabolism ; Alanine, aspartate and glutamate metabolism ; Lysine degradation	FALSE	PA0266	PA0266
D3C65_01420	PA0267		response regulator	0.92217	0.991647	-0.116896	-0.012101	0.264471	0.899656	0.541817	0.951823	302823	304022	+	hypothetical protein	HUU	NA	FALSE	PA0267	PA0267
D3C65_01425	PA0268		PLP-dependent aminotransferase family protein	0.912783	1.06672	-0.131657	0.0931759	0.253216	0.415206	0.531828	0.619311	304176	305597	-	probable transcriptional regulator	TR	NA	FALSE	PA0268	PA0268
D3C65_01430	PA0269		carboxymuconolactone decarboxylase family protein	1.02826	0.919224	0.0402116	-0.121511	0.775387	0.264071	0.900213	0.469028	305724	306161	+	conserved hypothetical protein	HUU	NA	TRUE	PA0269	PA0269 , PA0270 , PA0271
D3C65_01435	PA0270		cupin domain-containing protein	1.07138	1.16625	0.0994657	0.221875	0.487205	0.149172	0.722803	0.32999	306173	306580	+	hypothetical protein	HUU	NA	TRUE	PA0269	PA0269 , PA0270 , PA0271
D3C65_01440	PA0271		antibiotic biosynthesis monooxygenase	0.958041	0.936234	-0.061841	-0.0950584	0.665833	0.483518	0.841227	0.680436	306614	306898	+	hypothetical protein	HUU	NA	TRUE	PA0269	PA0269 , PA0270 , PA0271
D3C65_01445	PA0272		LysR family transcriptional regulator	0.991267	1.19709	-0.0126539	0.259534	0.925456	0.0501405	0.966302	0.157551	306895	307827	-	probable transcriptional regulator	TR	NA	TRUE	PA0273	PA0272 , PA0273
D3C65_01450	PA0273		MFS transporter	1.23225	0.969047	0.301291	-0.045362	0.414963	0.858133	0.668242	0.928985	307877	309091	-	probable major facilitator superfamily (MFS) transporter	MP; TSM	NA	TRUE	PA0273	PA0272 , PA0273
D3C65_01455	PA0274		hypothetical protein	1.0162	1.15233	0.0231884	0.204551	0.905081	0.240939	0.958121	0.444359	309254	310024	-	hypothetical protein	HUU	NA	FALSE	PA0274	PA0274
D3C65_01460	PA0275		Crp/Fnr family transcriptional regulator	0.957976	1.43391	-0.0619381	0.51995	0.585135	4.7791e-05	0.790502	0.00113173	310133	310819	-	probable transcriptional regulator	TR	Two-component system ; Quorum sensing ; Biofilm formation	FALSE	PA0275	PA0275
D3C65_01465	PA0276		DUF962 domain-containing protein	1.70672	2.28439	0.771223	1.19181	0.000189716	2.75642e-07	0.00599249	2.29942e-05	310895	311410	+	hypothetical protein	MP	NA	FALSE	PA0276	PA0276
D3C65_01470	PA0277		peptidase	0.924305	0.709327	-0.113559	-0.495478	0.209543	0.00542372	0.481723	0.0326311	311450	312208	-	conserved hypothetical protein	HUU	NA	FALSE	PA0277	PA0277
D3C65_01475	PA0278		sulfite exporter TauE/SafE family protein	1.00284	0.965071	0.00408664	-0.0512932	0.98003	0.747297	0.989306	0.860116	312380	313132	-	hypothetical protein	HUU	NA	FALSE	PA0278	PA0278
D3C65_01480	PA0279		transcriptional regulator	1.02756	1.0583	0.0392294	0.0817476	0.791942	0.59217	0.908548	0.768033	313226	313924	+	probable transcriptional regulator	TR	NA	FALSE	PA0279	PA0279
D3C65_01485	PA0280		sulfate/thiosulfate import ATP-binding protein CysA	1.21917	0.578443	0.285894	-0.789754	0.351621	0.0142682	0.619141	0.0654222	313937	314926	-	sulfate transport protein CysA	TSM	Sulfur metabolism ; ABC transporters	TRUE	PA0282	PA0280 , PA0281 , PA0282
D3C65_01490	PA0281	cysW	sulfate ABC transporter permease subunit CysW	1.1774	0.549342	0.235599	-0.864223	0.39154	0.0131665	0.653029	0.062273	314930	315799	-	sulfate transport protein CysW	MP; TSM	Sulfur metabolism ; ABC transporters	TRUE	PA0282	PA0280 , PA0281 , PA0282
D3C65_01495	PA0282	cysT	sulfate ABC transporter permease subunit CysT	1.26889	0.416642	0.343569	-1.26312	0.242296	0.00126574	0.520888	0.0112955	315810	316628	-	sulfate transport protein CysT	MP; TSM	Sulfur metabolism ; ABC transporters	TRUE	PA0282	PA0280 , PA0281 , PA0282
D3C65_01500	PA0283		sulfate ABC transporter substrate-binding protein	1.47534	0.269711	0.561046	-1.89051	0.0280987	2.31345e-05	0.152029	0.000644771	316790	317788	-	sulfate-binding protein precursor	TSM	Sulfur metabolism ; ABC transporters	FALSE	PA0283	PA0283
D3C65_01505	PA0284		DUF2292 domain-containing protein	1.28257	0.253178	0.359037	-1.98178	0.0818699	1.59979e-05	0.286798	0.000495074	317965	318147	-	hypothetical protein	HUU	NA	FALSE	PA0284	PA0284
D3C65_01510	PA0285		GGDEF domain-containing protein	0.905055	0.991207	-0.143923	-0.0127424	0.0660756	0.887997	0.253626	0.945488	318311	320593	-	conserved hypothetical protein	MP	NA	FALSE	PA0285	PA0285
D3C65_01515	PA0286		delta-9 fatty acid desaturase DesA	1.03039	0.941689	0.0431874	-0.0866767	0.595243	0.304278	0.797891	0.51374	320765	321943	+	delta-9 fatty acid desaturase, DesA	FAPM	NA	FALSE	PA0286	PA0286
D3C65_01520	PA0287		3-guanidinopropionate transporter	0.848501	1.24764	-0.237012	0.319204	0.454456	0.152125	0.700707	0.334194	322174	323559	+	3-guanidinopropionate transport protein	TSM	NA	TRUE	PA0287	PA0287 , PA0288 , PA0289
D3C65_01525	PA0288	speB	agmatinase	1.09539	0.873359	0.131443	-0.195353	0.447152	0.262359	0.695706	0.467276	323615	324571	+	3-guanidinopropionase	AABM	NA	TRUE	PA0287	PA0287 , PA0288 , PA0289
D3C65_01530	PA0289		LysR family transcriptional regulator	1.14745	1.11244	0.198435	0.153729	0.112189	0.240114	0.339665	0.443691	324624	325586	+	transcriptional activator GpuR	TR	NA	TRUE	PA0287	PA0287 , PA0288 , PA0289
D3C65_01535	PA0290		GGDEF domain-containing protein	1.06367	1.24444	0.0890531	0.315493	0.480535	0.00758951	0.717662	0.041804	325699	326670	+	hypothetical protein	HUU	NA	FALSE	PA0290	PA0290
D3C65_01540	PA0291		OprD family porin	1.22168	0.825221	0.288864	-0.277148	0.0120408	0.0546982	0.0894688	0.16632	327283	328665	+	Anaerobically-induced outer membrane porin OprE precursor	MP, TSM	NA	FALSE	PA0291	PA0291
D3C65_01545	PA0292	aguA	agmatine deiminase	1.03351	0.922059	0.0475484	-0.11707	0.576468	0.19176	0.786023	0.385542	328800	329906	-	agmatine deiminase	AABM	Arginine and proline metabolism	TRUE	PA0293	PA0292 , PA0293
D3C65_01550	PA0293	aguB	N-carbamoylputrescine amidase	1.22625	1.01836	0.294248	0.0262425	0.0228785	0.796702	0.135167	0.888379	329992	330870	-	N-carbamoylputrescine amidohydrolase	AABM; PE	Arginine and proline metabolism	TRUE	PA0293	PA0292 , PA0293
D3C65_01555	PA0294		TetR/AcrR family transcriptional regulator	0.985961	1.05799	-0.0203973	0.0813313	0.873726	0.440299	0.944865	0.64161	331033	331698	-	transcriptional regulator AguR	TR	NA	FALSE	PA0294	PA0294
D3C65_01560	PA0295		polyamine ABC transporter substrate-binding protein	1.14322	1.15971	0.193106	0.213766	0.0911829	0.264093	0.301956	0.469028	331761	332822	-	probable periplasmic polyamine binding protein	TSM	Quorum sensing	FALSE	PA0295	PA0295
D3C65_01565	PA0296		glutamine synthetase	1.04466	0.839288	0.0630276	-0.252762	0.46305	0.0161838	0.706064	0.0719335	333078	334454	-	Glutamylpolyamine synthetase	CCC; PE	Glyoxylate and dicarboxylate metabolism ; Nitrogen metabolism ; Alanine, aspartate and glutamate metabolism ; Arginine biosynthesis ; Two-component system	FALSE	PA0296	PA0296
D3C65_01570	PA0297		gamma-glutamyl-gamma-aminobutyrate hydrolase family protein	1.05435	0.738106	0.0763592	-0.438101	0.526165	0.0344338	0.748016	0.121596	334733	335485	+	probable glutamine amidotransferase	AABM; CCC	NA	TRUE	PA0297	PA0297 , PA0298 , PA0299
D3C65_01575	PA0298		glutamine synthetase	1.04936	0.75739	0.0695039	-0.400891	0.449918	0.00328225	0.698623	0.0227897	335526	336884	+	Glutamylpolyamine synthetase	CCC; PE	Glyoxylate and dicarboxylate metabolism ; Nitrogen metabolism ; Alanine, aspartate and glutamate metabolism ; Arginine biosynthesis ; Two-component system	TRUE	PA0297	PA0297 , PA0298 , PA0299
D3C65_01580	PA0299		aspartate aminotransferase family protein	1.10479	0.758701	0.143774	-0.398398	0.157199	0.00517976	0.413416	0.031558	336950	338320	+	Polyamine:pyruvate transaminase	CCC; PE	Arginine and proline metabolism	TRUE	PA0297	PA0297 , PA0298 , PA0299
D3C65_01585	PA0300		putrescine-binding periplasmic protein SpuD	1.31893	0.81463	0.399373	-0.295784	9.42118e-05	0.015592	0.00345892	0.0699514	338436	339539	+	polyamine transport protein	TSM	ABC transporters	FALSE	PA0300	PA0300
D3C65_01590	PA0301		spermidine-binding periplasmic protein SpuE	1.22326	0.854262	0.290735	-0.22725	0.000420083	0.0672741	0.0104632	0.193551	339958	341055	+	polyamine transport protein	TSM	ABC transporters	TRUE	PA0301	PA0301 , PA0302 , PA0303 , PA0304
D3C65_01595	PA0302	potA	polyamine ABC transporter ATP-binding protein	1.20506	0.848644	0.2691	-0.236768	0.00187033	0.041076	0.0288513	0.136667	341110	342264	+	polyamine transport protein PotG	TSM	ABC transporters	TRUE	PA0301	PA0301 , PA0302 , PA0303 , PA0304
D3C65_01600	PA0303		ABC transporter permease subunit	1.15657	0.835985	0.209857	-0.258451	0.0112563	0.0437757	0.0864715	0.143805	342291	343172	+	polyamine transport protein PotH	MP; TSM	ABC transporters	TRUE	PA0301	PA0301 , PA0302 , PA0303 , PA0304
D3C65_01605	PA0304		ABC transporter permease subunit	1.15857	0.956689	0.21235	-0.0638777	0.0110866	0.544943	0.0859859	0.730201	343255	344124	+	polyamine transport protein PotI	MP; TSM	ABC transporters	TRUE	PA0301	PA0301 , PA0302 , PA0303 , PA0304
D3C65_01610	PA0305		penicillin acylase family protein	1.09489	0.872649	0.130781	-0.196527	0.164986	0.0492686	0.427709	0.15599	344302	346689	-	acylhomoserine lactone acylase B	CCC	Penicillin and cephalosporin biosynthesis	FALSE	PA0305	PA0305
D3C65_01620	PA0306		AraC family transcriptional regulator	1.01833	0.946214	0.0261996	-0.079761	0.841396	0.45099	0.929668	0.64995	346800	347852	+	probable transcriptional regulator	TR	NA	FALSE	PA0306	PA0306
D3C65_01625	PA0306.1		transcriptional regulator	1.18874	0.951942	0.249433	-0.0710547	0.0114498	0.60592	0.087583	0.778326	347831	348334	-	Uncharacterized protein	HUU	NA	FALSE	PA0306.1	PA0306.1
D3C65_01630	PA0307		thiol-disulfide isomerase	0.846528	1.2306	-0.24037	0.299366	0.0489071	0.0133604	0.210139	0.0628801	348439	349050	-	hypothetical protein	HUU	NA	FALSE	PA0307	PA0307
D3C65_01635	PA0308		alpha/beta hydrolase	0.918403	1.00754	-0.122801	0.010832	0.219594	0.920092	0.494065	0.96152	349049	350068	+	hypothetical protein	HUU	NA	FALSE	PA0308	PA0308
D3C65_01640	PA0309		hypothetical protein	0.983948	0.882672	-0.0233464	-0.18005	0.79287	0.0253918	0.908625	0.0991554	350088	350840	-	hypothetical protein	HUU	NA	FALSE	PA0309	PA0309
D3C65_01645	PA0310		2OG-Fe(II) oxygenase	1.0811	1.90378	0.112494	0.928863	0.374314	3.08185e-15	0.639002	1.36455e-12	350889	351587	+	hypothetical protein	HUU	NA	FALSE	PA0310	PA0310
D3C65_01650	PA0311		hypothetical protein	0.89778	1.10311	-0.155566	0.141578	0.537511	0.499186	0.756723	0.693534	351609	352163	-	hypothetical protein	HUU	NA	FALSE	PA0311	PA0311
D3C65_01655	PA0312		DUF523 domain-containing protein	0.937044	0.971578	-0.0938108	-0.0415984	0.364082	0.65014	0.631155	0.806162	352429	352923	+	conserved hypothetical protein	HUU	NA	FALSE	PA0312	PA0312
D3C65_01660	PA0313		amino acid ABC transporter permease	1.0643	1.20419	0.0899034	0.268064	0.408751	0.0129152	0.66756	0.061489	352926	353618	-	L-cysteine transporter of ABC system YecS	MP; TSM	ABC transporters	TRUE	PA0314	PA0313 , PA0314
D3C65_01665	PA0314		cystine ABC transporter substrate-binding protein	1.07869	0.978043	0.109277	-0.0320304	0.209353	0.725844	0.481723	0.848317	353690	354460	-	L-cysteine transporter of ABC system FliY	TSM	ABC transporters	TRUE	PA0314	PA0313 , PA0314
D3C65_01670	PA0315		DUF4399 domain-containing protein	1.21889	0.805644	0.285564	-0.311785	0.000931746	0.0225463	0.0177976	0.090704	354753	355190	+	hypothetical protein	HUU	NA	FALSE	PA0315	PA0315
D3C65_01675	PA0316		phosphoglycerate dehydrogenase	1.06148	0.962754	0.0860828	-0.0547613	0.326195	0.51703	0.599775	0.708024	355247	356476	-	D-3-phosphoglycerate dehydrogenase	AABM	Methane metabolism ; Glycine, serine and threonine metabolism	FALSE	PA0316	PA0316
D3C65_01680	PA0317		FAD-binding oxidoreductase	1.13187	1.01946	0.178714	0.0278043	0.0123124	0.728377	0.0902907	0.849724	356680	358074	+	hypothetical protein	HUU	NA	TRUE	PA0317	PA0317 , PA0318
D3C65_01685	PA0318		fumarylacetoacetate hydrolase family protein	1.02121	1.19497	0.0302861	0.256976	0.72231	0.00671993	0.868608	0.0380708	358166	358831	+	conserved hypothetical protein	PE	NA	TRUE	PA0317	PA0317 , PA0318
D3C65_01690	PA0319		DNA-binding protein	0.976129	1.0675	-0.0348569	0.0942321	0.65836	0.203325	0.836551	0.400226	358930	359919	+	hypothetical protein	HUU	NA	TRUE	PA0319	PA0319 , PA0320
D3C65_01695	PA0320		NirD/YgiW/YdeI family stress tolerance protein	1.05041	0.878853	0.0709577	-0.186306	0.594327	0.260996	0.797604	0.466117	359981	360331	+	calcium-regulated OB-fold protein CarO	ARS	NA	TRUE	PA0319	PA0319 , PA0320
D3C65_01700	PA0321		histone deacetylase family protein	1.2407	0.721679	0.31116	-0.470571	0.0882953	0.0101729	0.299579	0.0520489	360412	361446	-	acetylpolyamine amidohydrolase	PE	NA	TRUE	PA0322	PA0321 , PA0322
D3C65_01705	PA0322		amino acid permease	1.22135	0.97586	0.288472	-0.0352539	0.0799361	0.854811	0.28336	0.927548	361462	362856	-	probable transporter	MP; TSM	NA	TRUE	PA0322	PA0321 , PA0322
D3C65_01710	PA0323		extracellular solute-binding protein	1.25926	1.07223	0.332578	0.100613	0.0366974	0.562415	0.178566	0.745054	363277	364320	-	probable binding protein component of ABC transporter	TSM	ABC transporters	TRUE	PA0326	PA0323 , PA0324 , PA0325 , PA0326
D3C65_01720	PA0325		ABC transporter permease	0.852677	0.810016	-0.229929	-0.303978	0.496076	0.259564	0.729281	0.464581	365153	366082	-	probable permease of ABC transporter	MP; TSM	ABC transporters	TRUE	PA0326	PA0323 , PA0324 , PA0325 , PA0326
D3C65_01725	PA0326	potA	polyamine ABC transporter ATP-binding protein	1.02821	1.24936	0.0401341	0.321192	0.871778	0.164475	0.944847	0.349858	366079	367128	-	probable ATP-binding component of ABC transporter	TSM	ABC transporters	TRUE	PA0326	PA0323 , PA0324 , PA0325 , PA0326
D3C65_01730			hypothetical protein	1.53333	1.24851	0.616665	0.320206	0.00623331	0.150015	0.061186	0.331218	367156	367467	-	NA	NA	NA	NA	NA	NA
D3C65_01735	PA0327		DNA-binding protein	1.0268	1.13075	0.0381545	0.177285	0.745739	0.148009	0.883073	0.328426	367456	368421	+	calcium-regulated beta-propeller protein CarP	HUU	NA	FALSE	PA0327	PA0327
D3C65_01740	PA0328		autotransporter domain-containing protein	1.24218	0.73199	0.312869	-0.450104	0.00322924	2.23098e-05	0.0406639	0.000635718	368461	370404	-	arginine-specific autotransporter of Pseudomonas aeruginosa, AaaA	AABM	NA	FALSE	PA0328	PA0328
D3C65_01745	PA0329		DUF1508 domain-containing protein	1.13125	0.987112	0.177924	-0.0187139	0.0402619	0.859828	0.188757	0.929946	370705	371037	-	conserved hypothetical protein	HUU	NA	FALSE	PA0329	PA0329
D3C65_01750	PA0330		ribose-5-phosphate isomerase	1.03659	0.979641	0.0518463	-0.0296744	0.521195	0.7438	0.74528	0.858323	371161	371832	-	ribose 5-phosphate isomerase	EM	Pentose phosphate pathway	FALSE	PA0330	PA0330
D3C65_01755	PA0331	ilvA	threonine ammonia-lyase, biosynthetic	1.07726	0.93595	0.107369	-0.0954971	0.171246	0.178673	0.436459	0.367432	372066	373604	+	threonine dehydratase, biosynthetic	AABM	Glycine, serine and threonine metabolism ; Valine, leucine and isoleucine biosynthesis	FALSE	PA0331	PA0331
D3C65_01760	PA0332		DUF2269 family protein	0.910166	1.05631	-0.135799	0.0790341	0.274914	0.412417	0.551546	0.61675	373724	374191	+	hypothetical protein	HUU	NA	TRUE	PA0332	PA0332 , PA0333
D3C65_01765	PA0333		SDR family oxidoreductase	0.819771	1.04838	-0.286706	0.0681651	0.020983	0.544987	0.128674	0.730201	374242	375513	+	hypothetical protein	PE	NA	TRUE	PA0332	PA0332 , PA0333
D3C65_01770			DUF2269 domain-containing protein	0.932696	0.816646	-0.100521	-0.292217	0.423817	0.0113004	0.677036	0.0561522	375510	375977	+	NA	NA	NA	NA	NA	NA
D3C65_01775	PA0334		MFS transporter	0.961451	1.16341	-0.0567141	0.218355	0.656625	0.0500154	0.835617	0.15738	375950	377188	-	probable major facilitator superfamily (MFS) transporter	MP; TSM	NA	TRUE	PA0335	PA0334 , PA0335
D3C65_01780	PA0335		HAD-IB family hydrolase	1.09717	1.25397	0.133781	0.326506	0.209928	0.000925316	0.481904	0.00912006	377238	377891	-	hypothetical protein	HUU	NA	TRUE	PA0335	PA0334 , PA0335
D3C65_01785	PA0336		RNA pyrophosphohydrolase	0.904112	0.844724	-0.145427	-0.243448	0.10288	0.00147986	0.322084	0.0127326	378095	378574	+	Nudix hydrolase YgdP	NBM	RNA degradation	TRUE	PA0336	PA0336 , PA0337 , PA0338
D3C65_01790	PA0337	ptsP	phosphoenolpyruvate-protein phosphotransferase PtsP	0.960901	0.882265	-0.0575405	-0.180716	0.492642	0.0203233	0.727258	0.0847282	378597	380876	+	phosphoenolpyruvate-protein phosphotransferase PtsP	TSM	Phosphotransferase system	TRUE	PA0336	PA0336 , PA0337 , PA0338
D3C65_01795	PA0338		sensor domain-containing diguanylate cyclase	0.965069	0.946639	-0.0512962	-0.0791138	0.601886	0.36751	0.802407	0.574056	380902	382032	+	hypothetical protein	MA	NA	TRUE	PA0336	PA0336 , PA0337 , PA0338
D3C65_01800	PA0339		NRDE family protein	0.927989	1.2183	-0.10782	0.284871	0.358244	0.00845743	0.625842	0.0455814	382036	382791	-	hypothetical protein	HUU	NA	FALSE	PA0339	PA0339
D3C65_01805	PA0340		sulfite exporter TauE/SafE family protein	0.787182	1.02325	-0.34523	0.0331523	0.00199088	0.724955	0.0300172	0.847794	382913	383716	+	conserved hypothetical protein	MP	NA	TRUE	PA0340	PA0340 , PA0341
D3C65_01810	PA0341		prolipoprotein diacylglyceryl transferase	1.11423	1.0474	0.156045	0.0668142	0.0526326	0.520191	0.221088	0.710541	383726	384526	+	prolipoprotein diacylglyceryl transferase	FAPM; TPTMD	NA	TRUE	PA0340	PA0340 , PA0341
D3C65_01815	PA0342		thymidylate synthase	1.02893	0.934947	0.0411446	-0.097043	0.579844	0.266113	0.78714	0.471453	384732	385526	+	thymidylate synthase	BCPGC; NBM	Pyrimidine metabolism ; One carbon pool by folate	FALSE	PA0342	PA0342
D3C65_01820	PA0343		FkbM family methyltransferase	0.970732	1.09572	-0.0428548	0.131881	0.707719	0.161599	0.860711	0.345823	385553	386350	-	hypothetical protein	HUU	NA	TRUE	PA0345	PA0343 , PA0344 , PA0345
D3C65_01825	PA0344		DUF3482 domain-containing protein	1.02459	0.983645	0.0350467	-0.0237901	0.742082	0.818387	0.88178	0.903286	386385	387764	-	hypothetical protein	HUU	NA	TRUE	PA0345	PA0343 , PA0344 , PA0345
D3C65_01830	PA0345		DUF2868 domain-containing protein	0.958811	0.997955	-0.0606811	-0.00295335	0.674427	0.979855	0.845689	0.989308	387757	389142	-	hypothetical protein	MP	NA	TRUE	PA0345	PA0343 , PA0344 , PA0345
D3C65_01835	PA0346		hypothetical protein	1.06771	0.804251	0.0945232	-0.314282	0.474559	0.0131231	0.714987	0.0621187	389333	389695	+	hypothetical protein	HUU	NA	FALSE	PA0346	PA0346
D3C65_01840	PA0347		glycerophosphodiester phosphodiesterase	1.34283	1.18807	0.425281	0.248619	0.0202491	0.136723	0.126647	0.310814	389732	390883	-	glycerophosphoryl diester phosphodiesterase, periplasmic	FAPM	Glycerophospholipid metabolism	FALSE	PA0347	PA0347
D3C65_01845	PA0348		hypothetical protein	0.877762	0.924764	-0.188098	-0.112842	0.263374	0.37159	0.541413	0.578703	391093	392187	+	hypothetical protein	HUU	NA	TRUE	PA0348	PA0348 , PA0349 , PA0350
D3C65_01850	PA0349		hypothetical protein	0.908774	0.858169	-0.138007	-0.220666	0.518359	0.229804	0.743636	0.431175	392184	393224	+	hypothetical protein	MP	NA	TRUE	PA0348	PA0348 , PA0349 , PA0350
D3C65_01855	PA0350		dihydrofolate reductase	0.998905	0.837841	-0.00158027	-0.255251	0.991	0.0225434	0.995225	0.090704	393307	393813	+	dihydrofolate reductase	BCPGC	Folate biosynthesis ; One carbon pool by folate	TRUE	PA0348	PA0348 , PA0349 , PA0350
D3C65_01860	PA0351		metallophosphoesterase	0.91443	1.05053	-0.129055	0.0711209	0.189643	0.494774	0.458583	0.690237	393829	394302	-	conserved hypothetical protein	HUU	NA	FALSE	PA0351	PA0351
D3C65_01865	PA0352		uracil-xanthine permease	0.81128	1.51699	-0.301728	0.601207	0.0106902	0.000354061	0.0846532	0.00465292	394441	395826	-	probable transporter	MP; TSM	NA	FALSE	PA0352	PA0352
D3C65_01870	PA0353		dihydroxy-acid dehydratase	1.11889	0.991793	0.162063	-0.0118887	0.036023	0.895473	0.177657	0.94939	396056	397894	-	dihydroxy-acid dehydratase	AABM; BCPGC	Valine, leucine and isoleucine biosynthesis ; Pantothenate and CoA biosynthesis	FALSE	PA0353	PA0353
D3C65_01875	PA0354		class I SAM-dependent rRNA methyltransferase	0.965436	1.43443	-0.0507475	0.520478	0.5388	8.97741e-05	0.757431	0.00179424	398223	399419	-	conserved hypothetical protein	HUU	NA	TRUE	PA0355	PA0354 , PA0355
D3C65_01880	PA0355		type 1 glutamine amidotransferase	1.23023	0.963539	0.298925	-0.0535852	0.0864185	0.733914	0.29559	0.853071	399492	400031	-	protease PfpI	ARS ; CWLC ; MA ; TPTMD	NA	TRUE	PA0355	PA0354 , PA0355
D3C65_01885	PA0356		HDOD domain-containing protein	1.12363	0.801412	0.168162	-0.319383	0.0484246	0.00487335	0.209002	0.0300654	400247	401071	+	hypothetical protein	HUU	NA	TRUE	PA0356	PA0356 , PA0357
D3C65_01890	PA0357		formamidopyrimidine-DNA glycosylase	0.962498	0.947339	-0.0551438	-0.0780467	0.495988	0.328637	0.729281	0.538774	401130	401942	+	formamidopyrimidine-DNA glycosylase	DRRMR	Base excision repair	TRUE	PA0356	PA0356 , PA0357
D3C65_01895	PA0358		acyltransferase	1.09756	0.801266	0.134305	-0.319647	0.217964	0.00145204	0.491964	0.0125306	402019	402597	+	hypothetical protein	HUU	NA	FALSE	PA0358	PA0358
D3C65_01900	PA0359		multidrug transporter	1.20417	1.49492	0.268042	0.580067	0.00790946	2.9706e-06	0.0699845	0.000146143	402680	403024	+	hypothetical protein	HUU	NA	FALSE	PA0359	PA0359
D3C65_01905	PA0360		sel1 repeat family protein	0.915395	1.10688	-0.127534	0.146496	0.140245	0.132688	0.386238	0.304702	403294	404280	+	hypothetical protein	HUU	NA	FALSE	PA0360	PA0360
D3C65_01910	PA0361	ggt	gamma-glutamyltransferase	0.898387	1.13885	-0.154591	0.187575	0.057776	0.0211926	0.233423	0.0872566	404385	406118	-	probable gamma-glutamyltranspeptidase precursor	AABM	Taurine and hypotaurine metabolism ; Cyanoamino acid metabolism ; Glutathione metabolism	FALSE	PA0361	PA0361
D3C65_01915	PA0362		4Fe-4S ferredoxin	1.09712	1.03672	0.13372	0.0520326	0.152757	0.607325	0.405677	0.77874	406246	406497	-	ferredoxin [4Fe-4S]	EM	NA	FALSE	PA0362	PA0362
D3C65_01920	PA0363		phosphopantetheine adenylyltransferase	1.05737	0.917198	0.0804841	-0.124695	0.39564	0.303937	0.655612	0.513641	406618	407097	-	phosphopantetheine adenylyltransferase	CIM	Pantothenate and CoA biosynthesis	FALSE	PA0363	PA0363
D3C65_01925	PA0364		GMC family oxidoreductase	1.03079	1.06822	0.0437458	0.0952058	0.684947	0.725686	0.849834	0.848304	407249	408844	-	probable oxidoreductase	PE	NA	FALSE	PA0364	PA0364
D3C65_01930	PA0365		twin-arginine translocation pathway signal protein	0.827225	1.52347	-0.273648	0.607365	0.0720476	0.0425913	0.266944	0.140994	408900	409448	-	hypothetical protein	MP	NA	FALSE	PA0365	PA0365
D3C65_01935	PA0366		coniferyl aldehyde dehydrogenase	1.02211	1.39633	0.0315509	0.481645	0.810746	0.0935527	0.917526	0.24344	409503	410933	-	probable aldehyde dehydrogenase	PE	NA	FALSE	PA0366	PA0366
D3C65_01940	PA0367		TetR/AcrR family transcriptional regulator	1.00058	1.03355	0.000838526	0.0476094	0.993976	0.665926	0.996973	0.815026	411222	411869	+	probable transcriptional regulator	TR	NA	FALSE	PA0367	PA0367
D3C65_01945			N-acetyltransferase	1.13042	1.42416	0.176859	0.510107	0.154194	1.00751e-05	0.408535	0.000358341	411854	412264	-	NA	NA	NA	NA	NA	NA
D3C65_01950	PA0368		hydrolase	0.814069	1.05776	-0.296778	0.0810171	0.00282088	0.45271	0.0377945	0.65185	412327	413325	-	conserved hypothetical protein	HUU	NA	TRUE	PA0369	PA0368 , PA0369
D3C65_01955	PA0369		hypothetical protein	0.883102	1.19431	-0.179348	0.256173	0.178227	0.0289615	0.443215	0.108414	413362	413928	-	Uncharacterized protein	HUU	NA	TRUE	PA0369	PA0368 , PA0369
D3C65_01960	PA0370	rsmD	16S rRNA (guanine(966)-N(2))-methyltransferase RsmD	0.935413	0.890457	-0.0963242	-0.167381	0.321909	0.0461814	0.597593	0.148752	413931	414527	-	conserved hypothetical protein	HUU	NA	TRUE	PA0372	PA0370 , PA0371 , PA0372
D3C65_01965	PA0371		insulinase family protein	1.08506	1.03547	0.117779	0.0502853	0.215187	0.55732	0.488055	0.740008	414527	416014	-	hypothetical protein	HUU	NA	TRUE	PA0372	PA0370 , PA0371 , PA0372
D3C65_01970	PA0372		insulinase family protein	1.06834	1.04829	0.0953743	0.0680395	0.242149	0.418536	0.520773	0.622574	416007	417404	-	probable zinc protease	PE	NA	TRUE	PA0372	PA0370 , PA0371 , PA0372
D3C65_01975	PA0373	ftsY	signal recognition particle-docking protein FtsY	0.956731	0.972264	-0.0638146	-0.0405799	0.413386	0.600881	0.668242	0.774966	417525	418892	+	signal recognition particle receptor FtsY	PSE	Protein export ; Bacterial secretion system ; Quorum sensing	TRUE	PA0373	PA0373 , PA0374 , PA0375
D3C65_01980	PA0374	ftsE	cell division ATP-binding protein FtsE	0.937193	0.959339	-0.093582	-0.0598876	0.237989	0.441312	0.516343	0.642466	418889	419560	+	cell division protein FtsE	CD ; TSM	ABC transporters	TRUE	PA0373	PA0373 , PA0374 , PA0375
D3C65_01985	PA0375		ABC transporter permease	0.957381	1.02574	-0.062835	0.0366714	0.461932	0.704836	0.70512	0.837023	419560	420567	+	cell division protein FtsX	CD	ABC transporters	TRUE	PA0373	PA0373 , PA0374 , PA0375
D3C65_01990	PA0376	rpoH	RNA polymerase sigma factor RpoH	1.05557	0.897284	0.0780284	-0.156363	0.421479	0.0330727	0.674521	0.118534	420681	421535	+	sigma factor RpoH	TR	NA	FALSE	PA0376	PA0376
D3C65_01995	PA0377		hypothetical protein	0.954412	0.854743	-0.0673155	-0.226437	0.545956	0.0258562	0.761805	0.100356	421600	422205	+	hypothetical protein	HUU	NA	FALSE	PA0377	PA0377
D3C65_02000	PA0378	mtgA	monofunctional biosynthetic peptidoglycan transglycosylase	0.859557	0.989072	-0.218335	-0.015853	0.101711	0.883534	0.319131	0.943179	422210	422941	-	probable transglycosylase	CWLC	Peptidoglycan biosynthesis	FALSE	PA0378	PA0378
D3C65_02005	PA0379		DUF423 domain-containing protein	0.871025	0.93177	-0.199213	-0.101954	0.124072	0.361513	0.35993	0.569166	422978	423355	+	conserved hypothetical protein	HUU	NA	FALSE	PA0379	PA0379
D3C65_02010	PA0380	thiS	sulfur carrier protein ThiS	0.73047	0.909526	-0.453103	-0.136814	6.74261e-05	0.297518	0.00282391	0.505922	423458	423658	+	conserved hypothetical protein	HUU	Sulfur relay system	TRUE	PA0380	PA0380 , PA0381
D3C65_02015	PA0381		thiazole synthase	0.930844	1.14296	-0.103388	0.192774	0.18515	0.0548271	0.453765	0.166512	423717	424514	+	thiamine biosynthesis protein, thiazole moiety	BCPGC	Thiamine metabolism	TRUE	PA0380	PA0380 , PA0381
D3C65_02020	PA0382	trmB	tRNA (guanosine(46)-N7)-methyltransferase TrmB	0.910372	1.14193	-0.135472	0.191468	0.0992103	0.145048	0.314904	0.324232	424605	425339	+	DNA mismatch repair protein MicA	DRRMR	NA	FALSE	PA0382	PA0382
D3C65_02025	PA0383		DUF1329 domain-containing protein	0.864373	1.14967	-0.210274	0.201223	0.0817746	0.0859805	0.286798	0.229867	425502	426848	+	conserved hypothetical protein	HUU	NA	FALSE	PA0383	PA0383
D3C65_02030	PA0384		hypothetical protein	0.812692	1.04147	-0.29922	0.0586187	0.0745951	0.6822	0.272631	0.82517	426861	427118	-	hypothetical protein	HUU	NA	TRUE	PA0385	PA0384 , PA0385
D3C65_02035	PA0385		DUF3392 domain-containing protein	0.837407	0.917667	-0.255999	-0.123958	0.0341919	0.279553	0.172608	0.487326	427180	427503	-	hypothetical protein	HUU	NA	TRUE	PA0385	PA0384 , PA0385
D3C65_02040	PA0386	hemW	radical SAM family heme chaperone HemW	0.906658	1.10761	-0.14137	0.147453	0.180399	0.271237	0.446771	0.47759	427584	428738	-	probable oxidase	PE	NA	TRUE	PA0388	PA0386 , PA0387 , PA0388
D3C65_02045	PA0387		non-canonical purine NTP pyrophosphatase	0.956145	1.13607	-0.0646982	0.184045	0.45341	0.0274289	0.700431	0.104696	428859	429452	-	conserved hypothetical protein	HUU	Purine metabolism	TRUE	PA0388	PA0386 , PA0387 , PA0388
D3C65_02050	PA0388		DUF4426 domain-containing protein	0.973481	1.04865	-0.0387754	0.0685286	0.664565	0.551501	0.84097	0.735135	429449	429868	-	hypothetical protein	HUU	NA	TRUE	PA0388	PA0386 , PA0387 , PA0388
D3C65_02055	PA0389	metW	methionine biosynthesis protein MetW	0.991429	1.07411	-0.0124179	0.103145	0.873762	0.304121	0.944865	0.51365	430000	430620	-	hypothetical protein	HUU	NA	TRUE	PA0391	PA0389 , PA0390 , PA0391
D3C65_02060	PA0390		homoserine O-acetyltransferase	0.868772	1.06348	-0.20295	0.0887978	0.00745869	0.358223	0.0673902	0.565583	430628	431767	-	homoserine O-acetyltransferase	AABM	Sulfur metabolism ; Cysteine and methionine metabolism	TRUE	PA0391	PA0389 , PA0390 , PA0391
D3C65_02065	PA0391		GTPase	0.929612	0.737449	-0.1053	-0.439385	0.182057	9.58239e-05	0.449693	0.00190852	431856	433823	-	hypothetical protein	HUU	NA	TRUE	PA0391	PA0389 , PA0390 , PA0391
D3C65_02070			YggU family protein	1.08491	1.37043	0.117577	0.454628	0.231154	0.00041965	0.50905	0.0052511	433931	434227	-	NA	NA	NA	NA	NA	NA
D3C65_02075	PA0392		YggT family protein	1.09539	0.935976	0.13145	-0.0954571	0.108664	0.332652	0.332281	0.542431	434224	434817	-	conserved hypothetical protein	HUU	NA	TRUE	PA0394	PA0392 , PA0393 , PA0394
D3C65_02080	PA0393		pyrroline-5-carboxylate reductase	1.08464	0.956293	0.117222	-0.0644755	0.16188	0.455194	0.421395	0.654043	434828	435649	-	pyrroline-5-carboxylate reductase	AABM	Arginine and proline metabolism	TRUE	PA0394	PA0392 , PA0393 , PA0394
D3C65_02085	PA0394		YggS family pyridoxal phosphate enzyme	0.90821	1.00925	-0.138902	0.0132821	0.0679828	0.870463	0.257796	0.93617	435661	436353	-	conserved hypothetical protein	HUU	NA	TRUE	PA0394	PA0392 , PA0393 , PA0394
D3C65_02090	PA0395		twitching motility protein PilT	1.0518	0.911652	0.0728657	-0.133445	0.355038	0.111236	0.622561	0.271303	436568	437602	+	twitching motility protein PilT	CWLC; MA	NA	FALSE	PA0395	PA0395
D3C65_02095	PA0396		PilT/PilU family type 4a pilus ATPase	1.08371	0.953092	0.115984	-0.0693122	0.147702	0.542328	0.396725	0.728504	437780	438928	+	twitching motility protein PilU	MA	NA	FALSE	PA0396	PA0396
D3C65_02100	PA0397		CDF family zinc transporter CzcD	1.01861	1.05619	0.026598	0.0788643	0.845313	0.539073	0.931476	0.726335	438936	439835	-	probable cation efflux system protein	TSM	NA	FALSE	PA0397	PA0397
D3C65_02105	PA0398		NINE protein	1.06406	0.787298	0.0895765	-0.345019	0.366188	0.00279882	0.632028	0.0203666	439989	440393	+	hypothetical protein	HUU	NA	FALSE	PA0398	PA0398
D3C65_02110	PA0399		pyridoxal-phosphate dependent enzyme	1.21648	0.873937	0.282711	-0.194399	0.00320408	0.13255	0.0404372	0.304702	440636	442009	+	cystathionine beta-synthase	AABM	Glycine, serine and threonine metabolism ; Cysteine and methionine metabolism	TRUE	PA0399	PA0399 , PA0400
D3C65_02115	PA0400		cystathionine gamma-synthase	1.18005	0.886022	0.238845	-0.174586	0.0165979	0.164656	0.111899	0.350115	442006	443190	+	probable cystathionine gamma-lyase	AABM	Glycine, serine and threonine metabolism ; Cysteine and methionine metabolism ; Selenocompound metabolism	TRUE	PA0399	PA0399 , PA0400
D3C65_02120	PA0401		dihydroorotase-like protein	1.06477	1.0205	0.0905355	0.0292821	0.269419	0.779071	0.546179	0.879333	443417	444688	-	noncatalytic dihydroorotase-like protein	NBM	Pyrimidine metabolism	TRUE	PA0403	PA0401 , PA0402 , PA0403
D3C65_02125	PA0402		aspartate carbamoyltransferase catalytic subunit	1.16084	0.978225	0.215163	-0.0317624	0.00737436	0.749623	0.067169	0.861415	444685	445689	-	aspartate carbamoyltransferase	AABM; NBM	Pyrimidine metabolism ; Alanine, aspartate and glutamate metabolism	TRUE	PA0403	PA0401 , PA0402 , PA0403
D3C65_02130	PA0403		bifunctional pyrimidine operon transcriptional regulator/uracil phosphoribosyltransferase	1.25978	1.28628	0.333174	0.363199	0.00157099	0.0130404	0.0255976	0.0618291	445713	446225	-	transcriptional regulator PyrR	NBM; TR	Pyrimidine metabolism	TRUE	PA0403	PA0401 , PA0402 , PA0403
D3C65_02135	PA0404	ruvX	Holliday junction resolvase RuvX	1.10903	1.12239	0.149304	0.166576	0.161061	0.0858661	0.420163	0.229775	446337	446771	-	conserved hypothetical protein	HUU	NA	TRUE	PA0407	PA0404 , PA0405 , PA0406 , PA0407
D3C65_02140	PA0405		YqgE/AlgH family protein	1.01096	1.05762	0.0157209	0.0808147	0.860784	0.339224	0.939746	0.547933	446771	447340	-	AlgH	TR	NA	TRUE	PA0407	PA0404 , PA0405 , PA0406 , PA0407
D3C65_02145	PA0406		energy transducer TonB	1.08684	0.89965	0.120139	-0.152565	0.22129	0.112531	0.496695	0.273419	447389	448348	-	TonB3	MA	NA	TRUE	PA0407	PA0404 , PA0405 , PA0406 , PA0407
D3C65_02150	PA0407		glutathione synthetase	1.12924	0.912748	0.175357	-0.131712	0.0635129	0.18376	0.248185	0.374618	448429	449382	-	glutathione synthetase	AABM; BCPGC	Cysteine and methionine metabolism ; Glutathione metabolism	TRUE	PA0407	PA0404 , PA0405 , PA0406 , PA0407
D3C65_02155	PA0408		protein PilG	1.2178	1.05999	0.284282	0.0840527	0.00310511	0.436513	0.0397851	0.638517	449637	450044	+	twitching motility protein PilG	CHE ; MA ; TCRS	Two-component system ; Biofilm formation	TRUE	PA0408	PA0408 , PA0409 , PA0410
D3C65_02160	PA0409		two-component system response regulator	1.18959	0.931651	0.250459	-0.102139	0.0105391	0.261508	0.0836911	0.466494	450091	450456	+	twitching motility protein PilH	CHE ; MA ; TCRS	Two-component system ; Biofilm formation	TRUE	PA0408	PA0408 , PA0409 , PA0410
D3C65_02165	PA0410		chemotaxis protein CheW	0.915121	0.910299	-0.127966	-0.135588	0.119948	0.117081	0.351938	0.28096	450507	451043	+	twitching motility protein PilI	CHE ; MA	Two-component system ; Biofilm formation	TRUE	PA0408	PA0408 , PA0409 , PA0410
D3C65_02170	PA0411		protein PilJ	1.08288	1.02083	0.114868	0.0297465	0.195709	0.660085	0.466287	0.813239	451128	453176	+	twitching motility protein PilJ	CHE ; MA	Two-component system ; Biofilm formation	TRUE	PA0411	PA0411 , PA0412 , PA0413 , PA0414 , PA0415 , PA0416
D3C65_02175	PA0412		methyltransferase PilK	0.836981	1.18147	-0.256734	0.240578	0.00132801	0.0164108	0.0231745	0.0727741	453237	454112	+	methyltransferase PilK	CHE ; MA	Two-component system	TRUE	PA0411	PA0411 , PA0412 , PA0413 , PA0414 , PA0415 , PA0416
D3C65_02180	PA0413		response regulator	0.934118	1.03117	-0.0983227	0.0442772	0.27264	0.534412	0.549361	0.722592	454124	461542	+	component of chemotactic signal transduction system	CHE ; MA ; TCRS	Two-component system ; Biofilm formation	TRUE	PA0411	PA0411 , PA0412 , PA0413 , PA0414 , PA0415 , PA0416
D3C65_02185	PA0414		methylesterase	0.93545	1.0289	-0.0962683	0.0410973	0.263169	0.638573	0.541413	0.799544	461535	462566	+	probable methylesterase	CHE	Two-component system	TRUE	PA0411	PA0411 , PA0412 , PA0413 , PA0414 , PA0415 , PA0416
D3C65_02190	PA0415		chemotaxis protein CheW	0.922786	1.0866	-0.115932	0.119817	0.243791	0.215356	0.52214	0.413887	462563	463069	+	probable chemotaxis protein	CHE	Two-component system ; Biofilm formation	TRUE	PA0411	PA0411 , PA0412 , PA0413 , PA0414 , PA0415 , PA0416
D3C65_02195	PA0416		AraC family transcriptional regulator	0.8756	1.1259	-0.191656	0.171081	0.070872	0.0817065	0.263799	0.222283	463077	463871	+	probable transcriptional regulator	CHE ; TR	NA	TRUE	PA0411	PA0411 , PA0412 , PA0413 , PA0414 , PA0415 , PA0416
D3C65_02200	PA0417		chemotactic transduction protein ChpE	0.964981	1.03849	-0.051428	0.0544824	0.761244	0.754168	0.890971	0.864739	463947	464558	+	probable chemotaxis protein	CHE	NA	FALSE	PA0417	PA0417
D3C65_02205	PA0418		hypothetical protein	0.936375	1.01376	-0.0948418	0.0197193	0.333671	0.813822	0.603125	0.899973	464566	465981	-	hypothetical protein	HUU	NA	TRUE	PA0420	PA0418 , PA0419 , PA0420
D3C65_02210	PA0419		16S rRNA (uracil(1498)-N(3))-methyltransferase	0.987288	0.966014	-0.0184572	-0.049884	0.872305	0.614462	0.944847	0.783966	466016	466738	-	conserved hypothetical protein	HUU	NA	TRUE	PA0420	PA0418 , PA0419 , PA0420
D3C65_02215	PA0420		adenosylmethionine--8-amino-7-oxononanoate transaminase	1.06952	0.915246	0.096958	-0.127769	0.18455	0.127147	0.452884	0.297901	466831	468234	-	adenosylmethionine-8-amino-7-oxononanoate aminotransferase	BCPGC	Biotin metabolism	TRUE	PA0420	PA0418 , PA0419 , PA0420
D3C65_02225	PA0421		flavin monoamine oxidase family protein	1.02821	0.86313	0.0401415	-0.21235	0.585256	0.00458172	0.790502	0.0287404	468408	469898	+	hypothetical protein	PE	Glycine, serine and threonine metabolism ; Arginine and proline metabolism ; Histidine metabolism ; Tyrosine metabolism ; Phenylalanine metabolism ; Tryptophan metabolism	FALSE	PA0421	PA0421
D3C65_02230	PA0422		cytochrome b	0.836036	1.00302	-0.258363	0.00434976	0.0194736	0.972055	0.12393	0.985061	470079	470648	+	conserved hypothetical protein	HUU	NA	TRUE	PA0422	PA0422 , PA0423
D3C65_02235	PA0423		YceI family protein	1.21436	0.934171	0.280191	-0.0982414	0.0201078	0.28441	0.126322	0.493984	470660	471235	+	PasP	SF	NA	TRUE	PA0422	PA0422 , PA0423
D3C65_02240	PA0424		multidrug resistance operon repressor	1.1076	1.32897	0.147439	0.410308	0.191229	6.23473e-06	0.460677	0.000259076	471304	471747	-	multidrug resistance operon repressor MexR	TR	beta-Lactam resistance	FALSE	PA0424	PA0424
D3C65_02245	PA0425	mexA	MexA family multidrug efflux RND transporter periplasmic adaptor subunit	1.03421	1.01955	0.0485268	0.0279259	0.499505	0.709636	0.730901	0.840902	471845	473173	+	Resistance-Nodulation-Cell Division (RND) multidrug efflux membrane fusion protein MexA precursor	ARS ; TSM	beta-Lactam resistance ; Cationic antimicrobial peptide (CAMP) resistance	TRUE	PA0425	PA0425 , PA0426 , PA0427
D3C65_02250	PA0426		multidrug efflux RND transporter permease subunit MexB	1.06443	1.01062	0.0900822	0.0152437	0.278747	0.840532	0.555312	0.918395	473189	476329	+	Resistance-Nodulation-Cell Division (RND) multidrug efflux transporter MexB	ARS ; MP ; TSM	beta-Lactam resistance ; Cationic antimicrobial peptide (CAMP) resistance	TRUE	PA0425	PA0425 , PA0426 , PA0427
D3C65_02255	PA0427		multidrug efflux RND transporter outer membrane channel subunit OprM	1.00204	1.00069	0.00294109	0.00100083	0.969829	0.990168	0.986048	0.995008	476331	477788	+	Major intrinsic multiple antibiotic resistance efflux outer membrane protein OprM precursor	ARS ; MP ; TSM	Quorum sensing ; beta-Lactam resistance	TRUE	PA0425	PA0425 , PA0426 , PA0427
D3C65_02260	PA0428		ATP-dependent RNA helicase	1.11089	1.09836	0.151717	0.135352	0.0790141	0.0920473	0.281847	0.24061	477884	479803	-	probable ATP-dependent RNA helicase	TRNAPD	RNA degradation	FALSE	PA0428	PA0428
D3C65_02265	PA0429		hypothetical protein	1.03535	1.10066	0.0501164	0.138375	0.474647	0.0732834	0.714987	0.205565	480054	481124	-	hypothetical protein	HUU	NA	FALSE	PA0429	PA0429
D3C65_02270	PA0430	metF	methylenetetrahydrofolate reductase [NAD(P)H]	1.04217	0.987558	0.0595893	-0.0180619	0.448787	0.821935	0.697107	0.904946	481194	482066	-	5,10-methylenetetrahydrofolate reductase	AABM ; CIM	One carbon pool by folate	TRUE	PA0432	PA0430 , PA0431 , PA0432
D3C65_02275	PA0431		bifunctional (p)ppGpp synthetase/guanosine-3',5'-bis(diphosphate) 3'-pyrophosphohydrolase	0.92178	1.05417	-0.117506	0.0761079	0.251918	0.465147	0.530285	0.663048	482109	482663	-	hypothetical protein	HUU	NA	TRUE	PA0432	PA0430 , PA0431 , PA0432
D3C65_02280	PA0432		adenosylhomocysteinase	1.08197	0.944841	0.113667	-0.0818567	0.238088	0.35614	0.51636	0.564255	482704	484113	-	S-adenosyl-L-homocysteine hydrolase	AABM	Cysteine and methionine metabolism	TRUE	PA0432	PA0430 , PA0431 , PA0432
D3C65_02285	PA0433		DUF2946 domain-containing protein	0.701344	0.820595	-0.511807	-0.285258	0.00451961	0.146124	0.0500075	0.325393	484402	484836	+	hypothetical protein	HUU	NA	FALSE	PA0433	PA0433
D3C65_02290	PA0434		TonB-dependent receptor	0.960928	0.792104	-0.0574991	-0.336239	0.788651	0.305855	0.908021	0.514917	484962	487154	+	hypothetical protein	MP	NA	TRUE	PA0434	PA0434 , PA0435
D3C65_02295	PA0435		PepSY domain-containing protein	0.890802	0.749625	-0.166823	-0.415758	0.453284	0.164014	0.700431	0.349653	487165	488643	+	hypothetical protein	HUU	NA	TRUE	PA0434	PA0434 , PA0435
D3C65_02300	PA0436		TetR family transcriptional regulator	1.19524	1.2197	0.257297	0.286531	0.00731478	0.00436023	0.067047	0.0277935	488728	489348	+	probable transcriptional regulator	TR	NA	FALSE	PA0436	PA0436
D3C65_02305	PA0437		cytosine deaminase	1.12642	0.922276	0.171749	-0.116729	0.0427846	0.239791	0.19325	0.443379	489385	490656	-	cytosine deaminase	NBM	Pyrimidine metabolism ; Arginine and proline metabolism	TRUE	PA0438	PA0437 , PA0438
D3C65_02310	PA0438		cytosine permease	0.98247	0.804424	-0.0255153	-0.313971	0.801195	0.00314341	0.912746	0.0220115	490646	491896	-	cytosine permease	NBM ; TSM	NA	TRUE	PA0438	PA0437 , PA0438
D3C65_02320	PA0439	preA	NAD-dependent dihydropyrimidine dehydrogenase subunit PreA	0.87873	0.939947	-0.186507	-0.0893486	0.539497	0.691526	0.757528	0.830171	492078	493355	-	probable oxidoreductase	PE	Pyrimidine metabolism ; beta-Alanine metabolism ; Pantothenate and CoA biosynthesis	TRUE	PA0441	PA0439 , PA0440 , PA0441
D3C65_02325	PA0440		NAD(P)-dependent oxidoreductase	1.06122	1.07638	0.0857229	0.10619	0.754224	0.620306	0.887304	0.786623	493352	494719	-	probable oxidoreductase	PE	Pyrimidine metabolism ; beta-Alanine metabolism ; Pantothenate and CoA biosynthesis	TRUE	PA0441	PA0439 , PA0440 , PA0441
D3C65_02330	PA0441		D-hydantoinase/dihydropyrimidinase	1.23099	1.41903	0.299816	0.504903	0.197871	0.00963052	0.468114	0.0499849	494814	496253	-	dihydropyrimidinase	NBM	Pyrimidine metabolism ; beta-Alanine metabolism ; Pantothenate and CoA biosynthesis	TRUE	PA0441	PA0439 , PA0440 , PA0441
D3C65_02345	PA0443		transporter	1.12645	0.907701	0.171779	-0.139712	0.518468	0.550795	0.743636	0.734968	496869	498359	+	probable transporter	MP ; TSM	NA	TRUE	PA0443	PA0443 , PA0444
D3C65_02350	PA0444		Zn-dependent hydrolase	1.15011	1.05602	0.201769	0.0786417	0.276343	0.645746	0.552534	0.803028	498418	499701	+	N-carbamoyl-beta-alanine amidohydrolase	NBM	Pyrimidine metabolism	TRUE	PA0443	PA0443 , PA0444
D3C65_02355	PA0445		IS110-like element ISPa11 family transposase	0.850041	1.66102	-0.234396	0.732069	0.0539536	2.96503e-05	0.224966	0.00077576	500102	501118	-	probable transposase	RPTP	NA	FALSE	PA0445	PA0445
D3C65_02360	PA0446		CoA transferase	1.13352	0.969911	0.180806	-0.044075	0.0873904	0.696632	0.298193	0.833467	501374	502597	-	conserved hypothetical protein	HUU	NA	FALSE	PA0446	PA0446
D3C65_02365	PA0447		acyl-CoA dehydrogenase	1.14993	1.0892	0.201548	0.123266	0.0575756	0.3115	0.233353	0.520917	502717	503898	-	glutaryl-CoA dehydrogenase	AABM ; CCC ; FAPM	Fatty acid degradation ; Lysine degradation ; Tryptophan metabolism ; Benzoate degradation	FALSE	PA0447	PA0447
D3C65_02370	PA0448		LysR family transcriptional regulator	0.966968	0.939619	-0.0484604	-0.0898524	0.58666	0.285235	0.791164	0.49413	504119	505027	+	transcriptional regulator, GcdR	TR	NA	TRUE	PA0448	PA0448 , PA0449
D3C65_02375	PA0449		acyl-CoA thioesterase	1.10772	0.839911	0.147589	-0.251691	0.125392	0.0716027	0.362242	0.202329	505045	505584	+	hypothetical protein	HUU	NA	TRUE	PA0448	PA0448 , PA0449
D3C65_02380	PA0450		phosphate transporter	0.985564	1.15524	-0.0209791	0.208189	0.893372	0.129564	0.954419	0.301094	505627	507249	-	probable phosphate transporter	MP ; TSM	NA	FALSE	PA0450	PA0450
D3C65_02385	PA0451		nodulation protein NfeD	0.910328	1.20817	-0.135542	0.272818	0.445347	0.067919	0.693471	0.194498	507629	508960	+	conserved hypothetical protein	MP	NA	TRUE	PA0451	PA0451 , PA0452
D3C65_02390	PA0452		slipin family protein	1.23903	1.21487	0.309214	0.280803	0.137782	0.173398	0.382462	0.360448	508957	509751	+	probable stomatin-like protein	MP	NA	TRUE	PA0451	PA0451 , PA0452
D3C65_02395			amino acid ABC transporter substrate-binding protein	0.868295	1.37344	-0.203742	0.457795	0.168237	0.0066554	0.432961	0.0377796	509859	510590	+	NA	NA	NA	NA	NA	NA
D3C65_02400	PA0454	yccS	TIGR01666 family membrane protein	0.894837	1.0579	-0.160304	0.0811991	0.0825154	0.329449	0.287989	0.539676	510587	512788	-	conserved hypothetical protein	HUU	NA	FALSE	PA0454	PA0454
D3C65_02405	PA0455	dbpA	ATP-dependent RNA helicase DbpA	0.95038	1.00024	-0.0734239	0.000340468	0.407044	0.996611	0.665974	0.998445	513049	514425	-	RNA helicase DbpA	TRNAPD	NA	FALSE	PA0455	PA0455
D3C65_02410	PA0456		cold-shock protein	1.2124	1.08593	0.277864	0.118931	0.0700157	0.268746	0.262106	0.474364	514773	514982	+	probable cold-shock protein	AP ; TR	NA	FALSE	PA0456	PA0456
D3C65_02415	PA0457		ATP-dependent zinc protease	0.876002	1.17328	-0.190994	0.230545	0.197705	0.0612153	0.4681	0.180141	515133	515657	+	hypothetical protein	HUU	NA	FALSE	PA0457	PA0457
D3C65_02420	PA0457.1		DUF1232 domain-containing protein	0.819882	1.23128	-0.286511	0.300161	0.0579132	0.0646639	0.233553	0.187509	515651	516025	-	hypothetical membrane protein	HUU	NA	TRUE	PA0458	PA0457.1 , PA0458
D3C65_02425	PA0458		DHA2 family efflux MFS transporter permease subunit	0.929689	1.05251	-0.105181	0.0738307	0.313208	0.387825	0.589056	0.594809	516027	517460	-	probable major facilitator superfamily (MFS) transporter	MP ; TSM	NA	TRUE	PA0458	PA0457.1 , PA0458
D3C65_02430	PA0459	clpG	AAA family protein disaggregase ClpG	1.86141	2.44503	0.896394	1.28985	1.04594e-10	4.39174e-05	2.03922e-08	0.00107114	517835	520633	+	probable ClpA/B protease ATP binding subunit	TPTMD	NA	FALSE	PA0459	PA0459
D3C65_02435	PA0460		DUF2780 domain-containing protein	1.11306	0.827821	0.154531	-0.27261	0.141718	0.00740873	0.388592	0.0410835	520735	521313	+	hypothetical protein	HUU	NA	FALSE	PA0460	PA0460
D3C65_02440	PA0461		acyltransferase	0.993388	0.873333	-0.00957058	-0.195396	0.908232	0.00945064	0.960019	0.0491844	521628	522515	-	conserved hypothetical protein	HUU	NA	FALSE	PA0461	PA0461
D3C65_02445	PA0462		ATP-dependent zinc protease	1.08855	1.34551	0.122411	0.428148	0.266224	0.000138669	0.543209	0.00247882	522658	523167	+	hypothetical protein	HUU	NA	FALSE	PA0462	PA0462
D3C65_02450	PA0463	creB	two-component system response regulator CreB	0.956049	0.891915	-0.0648434	-0.165022	0.568336	0.0768435	0.780133	0.213059	523252	523941	+	two-component response regulator CreB	TCRS ; TR	Two-component system	TRUE	PA0463	PA0463 , PA0464 , PA0465 , PA0466
D3C65_02455	PA0464	creC	two-component system sensor histidine kinase CreC	0.898799	0.932932	-0.15393	-0.100155	0.0796797	0.254903	0.282827	0.459352	523941	525365	+	two-component sensor CreC	TCRS	Two-component system	TRUE	PA0463	PA0463 , PA0464 , PA0465 , PA0466
D3C65_02460	PA0465	creD	cell envelope integrity protein CreD	0.97909	1.13957	-0.030487	0.188492	0.861864	0.185247	0.939796	0.376246	525467	526825	+	inner membrane protein CreD	MP	NA	TRUE	PA0463	PA0463 , PA0464 , PA0465 , PA0466
D3C65_02475	PA0467		glutathione S-transferase	1.00714	1.22732	0.0102687	0.295508	0.923196	0.0128352	0.965827	0.06136	527322	527942	-	conserved hypothetical protein	HUU	NA	TRUE	PA0468	PA0467 , PA0468
D3C65_02480	PA0468		lyase	0.978179	1.36364	-0.0318292	0.447459	0.793993	0.000184458	0.909305	0.00301631	527961	528911	-	hypothetical protein	HUU	NA	TRUE	PA0468	PA0467 , PA0468
D3C65_02485	PA0469		protein phosphatase 2C domain-containing protein	1.02856	1.02654	0.04063	0.0377885	0.69405	0.72448	0.853493	0.847794	528997	529854	+	hypothetical protein	HUU	NA	FALSE	PA0469	PA0469
D3C65_02490	PA0470		TonB-dependent siderophore receptor	1.11715	1.09781	0.15982	0.134633	0.230603	0.289509	0.508711	0.498403	530027	532435	-	Ferrichrome receptor FiuA	MP ; TSM	NA	FALSE	PA0470	PA0470
D3C65_02495	PA0471		FecR family protein	0.970911	1.16532	-0.0425896	0.220725	0.815136	0.0470565	0.918932	0.150644	532539	533510	-	FiuR	NA	NA	TRUE	PA0472	PA0471 , PA0472
D3C65_02500	PA0472		RNA polymerase sigma factor	0.96925	0.985755	-0.0450595	-0.0206988	0.7954	0.861304	0.909597	0.931017	533507	534025	-	FiuI	TR	NA	TRUE	PA0472	PA0471 , PA0472
D3C65_02505	PA0473		glutathione S-transferase family protein	1.17132	0.954882	0.228132	-0.0666058	0.033523	0.499006	0.170602	0.693534	534194	534943	+	probable glutathione S-transferase	PE	NA	FALSE	PA0473	PA0473
D3C65_02510	PA0474		PaaI family thioesterase	NA	0.988124	NA	-0.0172361	NA	0.956699	NA	0.979328	535083	535487	+	hypothetical protein	HUU	NA	TRUE	PA0474	PA0474 , PA0475
D3C65_02515	PA0475		TetR/AcrR family transcriptional regulator	0.796796	0.883487	-0.327718	-0.17872	0.00839135	0.118497	0.0717771	0.283368	535537	536106	+	probable transcriptional regulator	TR	NA	TRUE	PA0474	PA0474 , PA0475
D3C65_02520	PA0476		NCS1 family nucleobase:cation symporter-1	0.986575	1.24324	-0.0195001	0.314107	0.895498	0.043417	0.95495	0.142968	536140	537867	-	probable permease	TSM	NA	FALSE	PA0476	PA0476
D3C65_02525	PA0477		LysR family transcriptional regulator	1.10709	1.39383	0.146768	0.479055	0.274793	0.000154195	0.551546	0.00268954	538215	539141	-	probable transcriptional regulator	TR	NA	FALSE	PA0477	PA0477
D3C65_02530	PA0478		GNAT family N-acetyltransferase	1.02194	0.922775	0.0313144	-0.11595	0.800821	0.313246	0.912503	0.522621	539229	539705	+	probable N-acetyltransferase	PE	NA	FALSE	PA0478	PA0478
D3C65_02535	PA0479		LysR family transcriptional regulator	1.01563	1.52045	0.0223796	0.604496	0.875391	0.00124075	0.944865	0.0111496	539783	540733	-	probable transcriptional regulator	TR	NA	FALSE	PA0479	PA0479
D3C65_02540	PA0480	pcaD	3-oxoadipate enol-lactonase	0.868474	1.15549	-0.203445	0.20851	0.377318	0.288952	0.642383	0.497967	540837	541634	+	probable hydrolase	PE	Benzoate degradation	TRUE	PA0480	PA0480 , PA0481
D3C65_02545	PA0481		hypothetical protein	0.786011	1.23799	-0.347378	0.308004	0.016526	0.11458	0.111899	0.276878	541677	542120	+	hypothetical protein	HUU	NA	TRUE	PA0480	PA0480 , PA0481
D3C65_02550	PA0482		malate synthase G	1.24211	0.791088	0.312797	-0.33809	0.00275671	0.000942892	0.0374674	0.00923007	542168	544345	-	malate synthase G	CCC ; CIM	Pyruvate metabolism ; Glyoxylate and dicarboxylate metabolism	FALSE	PA0482	PA0482
D3C65_02555	PA0483		GNAT family N-acetyltransferase	1.07554	0.974143	0.105066	-0.0377938	0.497455	0.820611	0.729979	0.904231	544652	545095	+	probable acetyltransferase	PE	NA	TRUE	PA0483	PA0483 , PA0484
D3C65_02560	PA0484		ACT domain-containing protein	1.32871	1.43459	0.41003	0.52064	0.00881399	0.00418588	0.0740366	0.0269507	545127	545642	+	conserved hypothetical protein	HUU	NA	TRUE	PA0483	PA0483 , PA0484
D3C65_02565	PA0485		EamA family transporter	0.9742	1.02479	-0.0377098	0.0353327	0.684249	0.726758	0.849483	0.848696	546332	547228	-	conserved hypothetical protein	MP	NA	FALSE	PA0485	PA0485
D3C65_02570	PA0486		serine/threonine protein kinase	0.961411	0.999635	-0.0567741	-0.000527155	0.537381	0.995466	0.756723	0.998259	547430	548404	-	conserved hypothetical protein	HUU	NA	TRUE	PA0487	PA0486 , PA0487
D3C65_02575	PA0487		molybdenum-dependent transcriptional regulator	1.15232	1.29019	0.204536	0.367586	0.0669406	0.000757056	0.255745	0.00797091	548466	549224	-	probable molybdenum transport regulator	TSM	NA	TRUE	PA0487	PA0486 , PA0487
D3C65_02580	PA0488		YfiM family lipoprotein	1.13792	0.884468	0.1864	-0.177119	0.348579	0.262175	0.616112	0.467208	549292	549612	-	conserved hypothetical protein	HUU	NA	FALSE	PA0488	PA0488
D3C65_02585	PA0489		ComF family protein	0.84578	1.0687	-0.241646	0.0958516	0.287825	0.687075	0.563636	0.827749	549654	550379	-	probable phosphoribosyl transferase	PE	NA	FALSE	PA0489	PA0489
D3C65_02590	PA0490		hypothetical protein	1.0647	1.11117	0.0904448	0.152084	0.646419	0.397755	0.82933	0.603244	550518	550811	-	hypothetical protein	HUU	NA	TRUE	PA0491	PA0490 , PA0491
D3C65_02595	PA0491		LysR family transcriptional regulator	1.14087	1.09255	0.190133	0.127705	0.120465	0.17905	0.353274	0.368075	550865	551791	-	probable transcriptional regulator	TR	NA	TRUE	PA0491	PA0490 , PA0491
D3C65_02600	PA0492		LamB/YcsF family protein	1.1365	1.3494	0.184599	0.432322	0.182734	0.0019935	0.450774	0.0159369	551909	552667	+	conserved hypothetical protein	HUU	NA	FALSE	PA0492	PA0492
D3C65_02605	PA0493		biotin carboxyl carrier domain-containing protein	1.37346	0.947268	0.457813	-0.0781561	0.00143518	0.514064	0.0242949	0.706194	552744	552992	+	probable biotin-requiring enzyme	PE	NA	TRUE	PA0493	PA0493 , PA0494 , PA0495 , PA0496
D3C65_02610	PA0494		acetyl-CoA carboxylase biotin carboxylase subunit	1.32997	0.893432	0.411395	-0.16257	0.00247057	0.165755	0.0347477	0.351284	553003	554379	+	probable acyl-CoA carboxylase subunit	PE	Pyruvate metabolism ; Propanoate metabolism ; Fatty acid biosynthesis	TRUE	PA0493	PA0493 , PA0494 , PA0495 , PA0496
D3C65_02615	PA0495		carboxyltransferase domain-containing protein	1.27602	0.841924	0.351646	-0.248238	0.0122291	0.0280731	0.0899133	0.10649	554381	555259	+	hypothetical protein	HUU	NA	TRUE	PA0493	PA0493 , PA0494 , PA0495 , PA0496
D3C65_02620	PA0496		biotin-dependent carboxyltransferase family protein	1.17596	0.842194	0.233842	-0.247775	0.0808335	0.0352818	0.284755	0.123906	555249	556226	+	conserved hypothetical protein	HUU	NA	TRUE	PA0493	PA0493 , PA0494 , PA0495 , PA0496
D3C65_02625	PA0497		fimbrial protein	1.11654	0.978111	0.159032	-0.0319294	0.260947	0.848706	0.540834	0.924168	556273	557274	-	hypothetical protein	HUU	NA	FALSE	PA0497	PA0497
D3C65_02630	PA0498		fimbrial protein	1.4082	1.34488	0.493851	0.427472	0.00273688	0.0501969	0.0372876	0.157629	557352	558359	-	hypothetical protein	HUU	NA	TRUE	PA0499	PA0498 , PA0499
D3C65_02635	PA0499		molecular chaperone	1.24207	1.26633	0.312748	0.340652	0.263812	0.125029	0.541413	0.294343	558375	559076	-	probable pili assembly chaperone	CHSP ; MA	NA	TRUE	PA0499	PA0498 , PA0499
D3C65_02640	PA0500		biotin synthase	1.09685	1.01702	0.133372	0.0243484	0.0903362	0.747232	0.30116	0.860116	559642	560700	+	biotin synthase	BCPGC	Biotin metabolism	TRUE	PA0500	PA0500 , PA0501 , PA0502 , PA0503 , PA0504
D3C65_02645	PA0501	bioF	8-amino-7-oxononanoate synthase	0.940006	1.0157	-0.0892575	0.0224706	0.30665	0.802285	0.582815	0.891669	560806	562011	+	8-amino-7-oxononanoate synthase	BCPGC	Biotin metabolism	TRUE	PA0500	PA0500 , PA0501 , PA0502 , PA0503 , PA0504
D3C65_02650	PA0502		alpha/beta fold hydrolase	0.878119	1.05926	-0.187512	0.0830548	0.057616	0.43848	0.233353	0.640094	562004	562726	+	probable biotin biosynthesis protein bioH	BCPGC	Biotin metabolism	TRUE	PA0500	PA0500 , PA0501 , PA0502 , PA0503 , PA0504
D3C65_02655	PA0503	bioC	malonyl-[acyl-carrier protein] O-methyltransferase BioC	0.974427	0.992899	-0.0373743	-0.0102818	0.731759	0.909559	0.874687	0.955304	562719	563543	+	probable biotin synthesis protein BioC	BCPGC	Biotin metabolism	TRUE	PA0500	PA0500 , PA0501 , PA0502 , PA0503 , PA0504
D3C65_02660	PA0504		ATP-dependent dethiobiotin synthetase BioD	0.965859	1.20181	-0.0501159	0.265206	0.701055	0.060166	0.857586	0.178054	563547	564233	+	dethiobiotin synthase	BCPGC	Biotin metabolism	TRUE	PA0500	PA0500 , PA0501 , PA0502 , PA0503 , PA0504
D3C65_02665	PA0505		hypothetical protein	0.911528	1.5372	-0.133642	0.620307	0.279224	5.77554e-06	0.555696	0.000245463	564342	564572	+	hypothetical protein	HUU	NA	FALSE	PA0505	PA0505
D3C65_02670	PA0506		acyl-CoA dehydrogenase	1.56313	1.58924	0.644438	0.668341	1.62233e-07	3.04244e-09	1.66604e-05	5.00351e-07	564912	566717	+	probable acyl-CoA dehydrogenase	PE	NA	FALSE	PA0506	PA0506
D3C65_02675	PA0507		acyl-CoA dehydrogenase	1.05479	0.975863	0.0769617	-0.0352501	0.603017	0.801466	0.802981	0.891552	566930	568726	+	probable acyl-CoA dehydrogenase	PE	NA	FALSE	PA0507	PA0507
D3C65_02680			acyl-CoA dehydrogenase	NA	0.843744	NA	-0.245122	NA	0.485876	NA	0.682103	568723	568929	-	NA	NA	NA	NA	NA	NA
D3C65_02685	PA0508		acyl-CoA dehydrogenase	1.18753	0.865734	0.247966	-0.208004	0.00708802	0.0525492	0.0659062	0.161924	569000	570778	+	probable acyl-CoA dehydrogenase	PE	NA	FALSE	PA0508	PA0508
D3C65_02690	PA0509		cytochrome c	0.733247	0.816036	-0.447629	-0.293295	0.00699002	0.0333965	0.065771	0.119208	571109	572590	-	NirN	BCPGC ; EM	NA	TRUE	PA0519	PA0509 , PA0510 , PA0511 , PA0512 , PA0513 , PA0514 , PA0515 , PA0516 , PA0517 , PA0518 , PA0519
D3C65_02695	PA0510	cobA	uroporphyrinogen-III C-methyltransferase	0.799043	1.25212	-0.323654	0.324376	0.119919	0.143194	0.351938	0.321084	572581	573420	-	NirE	BCPGC ; EM	Porphyrin and chlorophyll metabolism	TRUE	PA0519	PA0509 , PA0510 , PA0511 , PA0512 , PA0513 , PA0514 , PA0515 , PA0516 , PA0517 , PA0518 , PA0519
D3C65_02700	PA0511	nirJ	heme d1 biosynthesis radical SAM protein NirJ	0.871957	1.23709	-0.197672	0.306945	0.142014	0.071111	0.389024	0.201138	573431	574594	-	heme d1 biosynthesis protein NirJ	BCPGC; EM	NA	TRUE	PA0519	PA0509 , PA0510 , PA0511 , PA0512 , PA0513 , PA0514 , PA0515 , PA0516 , PA0517 , PA0518 , PA0519
D3C65_02705	PA0512		protein nirH	0.891099	1.3881	-0.166343	0.47311	0.295452	0.0146929	0.572975	0.0669086	574588	575103	-	NirH	BCPGC; EM	NA	TRUE	PA0519	PA0509 , PA0510 , PA0511 , PA0512 , PA0513 , PA0514 , PA0515 , PA0516 , PA0517 , PA0518 , PA0519
D3C65_02710	PA0513		protein nirG	0.776711	2.56253	-0.36455	1.35757	0.0550142	3.31072e-09	0.22721	5.29348e-07	575078	575521	-	NirG	BCPGC; EM; TR	NA	TRUE	PA0519	PA0509 , PA0510 , PA0511 , PA0512 , PA0513 , PA0514 , PA0515 , PA0516 , PA0517 , PA0518 , PA0519
D3C65_02715	PA0514		protein NirL	0.885518	2.57562	-0.175406	1.36492	0.351212	4.16624e-09	0.618614	5.99521e-07	575514	576038	-	heme d1 biosynthesis protein NirL	BCPGC; EM	NA	TRUE	PA0519	PA0509 , PA0510 , PA0511 , PA0512 , PA0513 , PA0514 , PA0515 , PA0516 , PA0517 , PA0518 , PA0519
D3C65_02720	PA0515		protein NirD	1.01859	2.05028	0.0265712	1.03582	0.872811	8.44699e-06	0.944847	0.000318419	576035	576487	-	probable transcriptional regulator	BCPGC; EM; TR	NA	TRUE	PA0519	PA0509 , PA0510 , PA0511 , PA0512 , PA0513 , PA0514 , PA0515 , PA0516 , PA0517 , PA0518 , PA0519
D3C65_02725	PA0516		protein nirF	1.06248	2.03987	0.0874298	1.02848	0.473076	2.18555e-07	0.714606	1.85e-05	576496	577674	-	heme d1 biosynthesis protein NirF	BCPGC; EM	NA	TRUE	PA0519	PA0509 , PA0510 , PA0511 , PA0512 , PA0513 , PA0514 , PA0515 , PA0516 , PA0517 , PA0518 , PA0519
D3C65_02730	PA0517		hypothetical protein	1.22651	2.27246	0.294564	1.18425	0.115225	3.49912e-06	0.344883	0.000167841	577671	578030	-	probable c-type cytochrome precursor	BCPGC; EM	NA	TRUE	PA0519	PA0509 , PA0510 , PA0511 , PA0512 , PA0513 , PA0514 , PA0515 , PA0516 , PA0517 , PA0518 , PA0519
D3C65_02735	PA0518		cytochrome c551	1.40352	1.5487	0.489045	0.631056	0.000520222	0.00464702	0.0119082	0.0290426	578027	578341	-	cytochrome c-551 precursor	BCPGC; EM	Two-component system	TRUE	PA0519	PA0509 , PA0510 , PA0511 , PA0512 , PA0513 , PA0514 , PA0515 , PA0516 , PA0517 , PA0518 , PA0519
D3C65_02740	PA0519		nitrite reductase	1.79878	1.47392	0.847015	0.559663	7.73721e-12	0.0399794	1.98846e-09	0.133714	578392	580098	-	nitrite reductase precursor	EM	Nitrogen metabolism	TRUE	PA0519	PA0509 , PA0510 , PA0511 , PA0512 , PA0513 , PA0514 , PA0515 , PA0516 , PA0517 , PA0518 , PA0519
D3C65_02745	PA0520		denitrification regulatory protein NirQ	1.17264	1.11586	0.229755	0.158161	0.0765644	0.174132	0.276434	0.361506	580314	581096	+	regulatory protein NirQ	CIM; EM	NA	TRUE	PA0520	PA0520 , PA0521 , PA0522
D3C65_02750	PA0521		cytochrome C oxidase subunit	0.982219	1.01269	-0.0258838	0.0181861	0.938547	0.954607	0.972608	0.978404	581131	581658	+	probable cytochrome c oxidase subunit	EM	NA	TRUE	PA0520	PA0520 , PA0521 , PA0522
D3C65_02760	PA0523		cytochrome c	2.12505	2.93058	1.08749	1.55119	0.00663558	3.93942e-06	0.0636971	0.000179963	582013	582453	+	nitric-oxide reductase subunit C	EM	Nitrogen metabolism	TRUE	PA0523	PA0523 , PA0524 , PA0525
D3C65_02765	PA0524		nitric-oxide reductase large subunit	1.30243	1.31045	0.38121	0.390063	0.0599146	0.0130217	0.237724	0.0617914	582453	583853	+	nitric-oxide reductase subunit B	EM	Nitrogen metabolism	TRUE	PA0523	PA0523 , PA0524 , PA0525
D3C65_02770	PA0525		nitric oxide reductase activation protein NorD	1.00192	1.32482	0.00276645	0.405796	0.99056	0.0251875	0.994959	0.0986924	583855	585693	+	probable dinitrification protein NorD	EM	NA	TRUE	PA0523	PA0523 , PA0524 , PA0525
D3C65_02775	PA0526		protein DnrP	1.63083	2.17806	0.705609	1.12305	0.002402	2.91195e-05	0.0342088	0.000765352	585700	585894	-	hypothetical protein	HUU	NA	FALSE	PA0526	PA0526
D3C65_02780	PA0527		Crp/Fnr family transcriptional regulator	1.31466	1.47865	0.394694	0.564276	0.00216258	0.0103387	0.031759	0.0528506	585978	586661	-	transcriptional regulator Dnr	TR	NA	FALSE	PA0527	PA0527
D3C65_02785	PA0528		LysR family transcriptional regulator	1.05221	1.34954	0.0734182	0.432465	0.674372	0.00600293	0.845689	0.0349235	587015	587893	-	probable transcriptional regulator	TR	NA	FALSE	PA0528	PA0528
D3C65_02790	PA0529		MOSC domain-containing protein	1.68581	5.3832	0.753442	2.42846	1.06572e-05	1.56014e-13	0.000602556	5.28246e-11	587995	588696	+	conserved hypothetical protein	HUU	NA	FALSE	PA0529	PA0529
D3C65_02795			hypothetical protein	1.2621	2.00953	0.335828	1.00686	0.1682	1.0403e-05	0.432961	0.000367358	588693	588929	+	NA	NA	NA	NA	NA	NA
D3C65_02800	PA0530		aspartate aminotransferase family protein	1.10251	1.68498	0.14079	0.752733	0.341592	1.1551e-06	0.609687	7.4705e-05	588922	590103	+	probable class III pyridoxal phosphate-dependent aminotransferase	PE	Lysine biosynthesis ; Arginine biosynthesis	TRUE	PA0530	PA0530 , PA0531
D3C65_02805	PA0531		type 1 glutamine amidotransferase	1.33994	1.36366	0.422167	0.447481	0.0413666	0.0223094	0.189535	0.0904316	590103	590819	+	probable glutamine amidotransferase	PE	NA	TRUE	PA0530	PA0530 , PA0531
D3C65_02810	PA0532		hypothetical protein	0.748227	1.6639	-0.418452	0.73457	0.175158	0.00465653	0.439477	0.0290705	590894	591400	-	hypothetical protein	HUU	NA	FALSE	PA0532	PA0532
D3C65_02815	PA0533		PAS domain S-box protein	0.848855	0.900161	-0.23641	-0.151745	0.0230337	0.0761502	0.135518	0.212011	591443	592933	+	probable transcriptional regulator	TR	NA	FALSE	PA0533	PA0533
D3C65_02825	PA0534		FAD-binding oxidoreductase	1.07638	1.10572	0.106191	0.144982	0.332926	0.172262	0.60255	0.359123	593271	594560	+	FAD-dependent oxidoreductase	CCC ; PE	NA	TRUE	PA0534	PA0534 , PA0535
D3C65_02830	PA0535		cupin domain-containing protein	0.979354	0.946508	-0.0300975	-0.079314	0.81445	0.581122	0.918932	0.759714	594578	595132	+	probable transcriptional regulator	TR	NA	TRUE	PA0534	PA0534 , PA0535
D3C65_02835	PA0536		YgcG family protein	0.963356	0.969113	-0.0538593	-0.0452634	0.517276	0.574373	0.743059	0.755332	595243	596268	-	hypothetical protein	HUU	NA	TRUE	PA0537	PA0536 , PA0537
D3C65_02840	PA0537		LemA family protein	1.11908	0.939369	0.162316	-0.0902357	0.0442762	0.248579	0.197583	0.452791	596272	596880	-	conserved hypothetical protein	HUU	NA	TRUE	PA0537	PA0536 , PA0537
D3C65_02845	PA0538		disulfide bond formation protein B	0.943914	0.788836	-0.0832721	-0.342203	0.490881	0.000555174	0.726159	0.00641683	596968	597477	-	disulfide bond formation protein	CHSP ; TPTMD	NA	FALSE	PA0538	PA0538
D3C65_02850	PA0539		EamA family transporter	0.980727	1.76115	-0.0280765	0.816522	0.89294	0.000205532	0.954419	0.00321478	597706	598536	+	hypothetical protein	MP	NA	TRUE	PA0539	PA0539 , PA0540
D3C65_02855	PA0540		hypothetical protein	1.30361	0.865311	0.382508	-0.20871	0.0218454	0.252615	0.131387	0.457009	598606	598992	+	hypothetical protein	HUU	NA	TRUE	PA0539	PA0539 , PA0540
D3C65_02860	PA0541		cytochrome C	0.971483	0.999016	-0.041739	-0.00142026	0.619519	0.988087	0.811763	0.993583	599105	599563	+	hypothetical protein	HUU	NA	FALSE	PA0541	PA0541
D3C65_02865	PA0542		DUF1090 domain-containing protein	1.14859	1.23481	0.19987	0.304291	0.0239494	0.000787049	0.137892	0.00820699	599755	600174	-	conserved hypothetical protein	HUU	NA	FALSE	PA0542	PA0542
D3C65_02870	PA0543		polyhydroxybutyrate depolymerase	0.977531	1.0955	-0.032786	0.13159	0.869503	0.426604	0.943603	0.62945	600424	601392	+	hypothetical protein	HUU	NA	FALSE	PA0543	PA0543
D3C65_02875	PA0544		metallo-dependent phosphatase	0.922427	0.902369	-0.116493	-0.14821	0.27127	0.169591	0.548555	0.355357	601396	602139	-	hypothetical protein	HUU	NA	FALSE	PA0544	PA0544
D3C65_02880	PA0545		reductase	1.23049	1.69777	0.299237	0.76364	0.0306318	0.000402248	0.161109	0.00511197	602344	603648	+	hypothetical protein	PE	NA	FALSE	PA0545	PA0545
D3C65_02885	PA0546		methionine adenosyltransferase	1.17444	1.15277	0.231977	0.205105	0.0254081	0.0108515	0.142359	0.0546466	603704	604894	-	methionine adenosyltransferase	AABM ; CIM	Cysteine and methionine metabolism	TRUE	PA0547	PA0546 , PA0547
D3C65_02890	PA0547		methyltransferase domain-containing protein	0.830537	0.992713	-0.267884	-0.0105512	0.00362922	0.909388	0.0440335	0.955304	604910	605911	-	probable transcriptional regulator	TR	NA	TRUE	PA0547	PA0546 , PA0547
D3C65_02895	PA0548	tkt	transketolase	1.00247	1.09111	0.00355682	0.125793	0.966335	0.116378	0.985362	0.280198	606158	608155	+	transketolase	EM	Pentose phosphate pathway	TRUE	PA0548	PA0548 , PA0549
D3C65_02900	PA0549		hypothetical protein	0.841598	1.42652	-0.248796	0.512495	0.0161162	0.000186217	0.110183	0.00302786	608155	609219	+	hypothetical protein	HUU	NA	TRUE	PA0548	PA0548 , PA0549
D3C65_02905	PA0550		hydroxypyruvate isomerase	1.09907	0.868088	0.136278	-0.204087	0.340732	0.17578	0.609073	0.363692	609200	609997	-	conserved hypothetical protein	HUU	NA	FALSE	PA0550	PA0550
D3C65_02910	PA0551	epd	erythrose-4-phosphate dehydrogenase	0.869483	0.871681	-0.201771	-0.198128	0.0127668	0.0586924	0.0924245	0.17551	610212	611273	+	D-erythrose 4-phosphate dehydrogenase	BCPGC	Vitamin B6 metabolism	TRUE	PA0551	PA0551 , PA0552
D3C65_02915	PA0552	pgk	phosphoglycerate kinase	1.1265	1.06123	0.171851	0.0857436	0.0330617	0.231273	0.168579	0.432913	611279	612442	+	phosphoglycerate kinase	CCC ; EM	Glycolysis and Gluconeogenesis	TRUE	PA0551	PA0551 , PA0552
D3C65_02920	PA0553		hypothetical protein	0.943646	1.15397	-0.0836825	0.206605	0.414575	0.0393593	0.668242	0.132642	612515	612715	+	hypothetical protein	HUU	NA	FALSE	PA0553	PA0553
D3C65_02925	PA0554		hypothetical protein	0.850525	0.889541	-0.233575	-0.168867	0.0156963	0.0888453	0.108096	0.234477	612875	613216	+	hypothetical protein	HUU	NA	FALSE	PA0554	PA0554
D3C65_02930	PA0555		fructose-bisphosphate aldolase	1.17178	0.963861	0.228699	-0.0531037	0.0147421	0.627665	0.102524	0.792661	613336	614400	+	fructose-1,6-bisphosphate aldolase	CCC ; CIM	Glycolysis and Gluconeogenesis ; Pentose phosphate pathway ; Fructose and mannose metabolism ; Methane metabolism	FALSE	PA0555	PA0555
D3C65_02935	PA0556		hypothetical protein	0.855695	1.18207	-0.224832	0.241321	0.034805	0.0726111	0.174015	0.204376	614466	614948	+	hypothetical protein	HUU	NA	FALSE	PA0556	PA0556
D3C65_02940	PA0557		DUF4440 domain-containing protein	1.05061	1.13464	0.0712255	0.182233	0.7948	0.439824	0.909512	0.641406	614950	615606	-	hypothetical protein	HUU	NA	FALSE	PA0557	PA0557
D3C65_02945	PA0558		SAM-dependent methyltransferase	1.06979	1.00831	0.0973336	0.0119404	0.464906	0.908063	0.707569	0.955017	615605	616372	+	conserved hypothetical protein	HUU	NA	FALSE	PA0558	PA0558
D3C65_02950	PA0559		NAD(P)/FAD-dependent oxidoreductase	0.897888	0.747969	-0.155392	-0.418949	0.107491	2.62968e-05	0.330465	0.000699666	616369	617547	-	conserved hypothetical protein	HUU	NA	FALSE	PA0559	PA0559
D3C65_02955	PA0560		M48 family peptidase	0.96435	1.32024	-0.0523713	0.400801	0.69063	0.000754817	0.852599	0.00797091	617660	618148	+	conserved hypothetical protein	HUU	NA	TRUE	PA0560	PA0560 , PA0561
D3C65_02960	PA0561		hypothetical protein	1.0885	1.14612	0.122345	0.196756	0.313055	0.155503	0.589023	0.338147	618174	619328	+	hypothetical protein	HUU	NA	TRUE	PA0560	PA0560 , PA0561
D3C65_02965	PA0562		HAD family hydrolase	1.00845	1.05163	0.012146	0.0726275	0.90973	0.525212	0.960656	0.713842	619330	620004	-	probable hydrolase	PE	NA	FALSE	PA0562	PA0562
D3C65_02970	PA0563		DUF805 domain-containing protein	0.944662	0.773179	-0.0821301	-0.371126	0.307282	0.000510023	0.582815	0.00607067	620133	620486	-	conserved hypothetical protein	HUU	NA	FALSE	PA0563	PA0563
D3C65_02975	PA0564		AraC family transcriptional regulator	0.806832	0.934625	-0.30966	-0.0975405	0.00650509	0.397764	0.0629791	0.603244	620664	621575	-	probable transcriptional regulator	TR	NA	FALSE	PA0564	PA0564
D3C65_02980	PA0565		carboxymuconolactone decarboxylase family protein	0.917354	1.09204	-0.12445	0.127031	0.451797	0.418691	0.700282	0.622574	621693	622031	+	conserved hypothetical protein	HUU	NA	FALSE	PA0565	PA0565
D3C65_02985	PA0566		hypothetical protein	0.937933	0.999756	-0.0924425	-0.000351423	0.484518	0.997124	0.720722	0.998445	622021	622536	-	hypothetical protein	HUU	NA	FALSE	PA0566	PA0566
D3C65_02990	PA0567		YqaE/Pmp3 family membrane protein	0.913126	0.869398	-0.131114	-0.201911	0.428055	0.235713	0.679456	0.438236	622724	622882	+	conserved hypothetical protein	MP	NA	FALSE	PA0567	PA0567
D3C65_02995	PA0568		hypothetical protein	1.07204	0.952945	0.100358	-0.069535	0.430937	0.532484	0.682458	0.720832	622892	623350	-	hypothetical protein	HUU	NA	TRUE	PA0571	PA0568 , PA0569 , PA0570 , PA0571
D3C65_03000	PA0569		hypothetical protein	1.00166	1.10234	0.00239847	0.140567	0.981995	0.205652	0.990037	0.402531	623366	623836	-	hypothetical protein	HUU	NA	TRUE	PA0571	PA0568 , PA0569 , PA0570 , PA0571
D3C65_03005	PA0570		SMI1/KNR4 family protein	0.77466	1.08982	-0.368366	0.124084	0.0122274	0.498018	0.0899133	0.693083	623850	624197	-	hypothetical protein	HUU	NA	TRUE	PA0571	PA0568 , PA0569 , PA0570 , PA0571
D3C65_03010	PA0571		DUF4375 domain-containing protein	1.04938	1.04139	0.0695342	0.0585135	0.514567	0.562979	0.741238	0.74563	624187	624801	-	hypothetical protein	HUU	NA	TRUE	PA0571	PA0568 , PA0569 , PA0570 , PA0571
D3C65_03015	PA0572		hypothetical protein	3.02387	1.70033	1.59639	0.765815	3.44519e-21	8.61734e-10	1.77083e-18	1.65338e-07	624992	627763	-	hypothetical protein	HUU	NA	FALSE	PA0572	PA0572
D3C65_03020	PA0573		NERD domain-containing protein	1.03381	1.03883	0.0479707	0.0549612	0.787364	0.772475	0.9076	0.875745	628333	628668	-	hypothetical protein	HUU	NA	FALSE	PA0573	PA0573
D3C65_03025	PA0574		Fic family protein	0.977746	0.985066	-0.0324681	-0.0217075	0.722151	0.821851	0.868608	0.904946	628761	629882	-	hypothetical protein	HUU	NA	FALSE	PA0574	PA0574
D3C65_03030			integrase	1.12821	1.20328	0.17404	0.266976	0.214726	0.119514	0.487379	0.285126	630141	630278	-	NA	NA	NA	NA	NA	NA
D3C65_03035	PA0574.1		tRNA-Met	0.83403	0.915022	-0.261829	-0.128122	0.354459	0.698227	0.622109	0.834162	630432	630508	-	tRNA-Met	NCRNA	Aminoacyl-tRNA biosynthesis	FALSE	PA0574.1	PA0574.1
D3C65_03040	PA0575		bifunctional diguanylate cyclase/phosphodiesterase	0.922145	1.36301	-0.116934	0.446801	0.442017	0.000786974	0.692098	0.00820699	630525	634262	-	conserved hypothetical protein	MP	NA	FALSE	PA0575	PA0575
D3C65_03045	PA0576	rpoD	RNA polymerase sigma factor RpoD	1.06194	1.2425	0.0866991	0.31325	0.365126	5.34269e-06	0.631708	0.000229496	634369	636222	-	sigma factor RpoD	TR	NA	FALSE	PA0576	PA0576
D3C65_03050	PA0577		DNA primase	0.871745	1.26621	-0.198022	0.340517	0.025639	0.00172776	0.142359	0.0142478	636302	638296	-	DNA primase	DRRMR	DNA replication	TRUE	PA0578	PA0577 , PA0578
D3C65_03055	PA0578		GatB/YqeY domain-containing protein	0.823647	1.53103	-0.279902	0.614506	0.00900674	0.000348609	0.075028	0.00459175	638379	638828	-	conserved hypothetical protein	HUU	NA	TRUE	PA0578	PA0577 , PA0578
D3C65_03060	PA0579		30S ribosomal protein S21	0.938932	1.032	-0.0909071	0.0454374	0.410769	0.677525	0.668149	0.822923	638898	639113	-	30S ribosomal protein S21	TPTMD	Ribosome	FALSE	PA0579	PA0579
D3C65_03065	PA0580	tsaD	tRNA (adenosine(37)-N6)-threonylcarbamoyltransferase complex transferase subunit TsaD	0.807723	1.40804	-0.308067	0.493689	0.00302863	0.00125508	0.0395623	0.0112178	639314	640339	+	O-sialoglycoprotein endopeptidase	TPTMD	NA	FALSE	PA0580	PA0580
D3C65_03070	PA0581	plsY	glycerol-3-phosphate 1-O-acyltransferase PlsY	0.871152	1.22941	-0.199004	0.297961	0.146988	0.019508	0.39639	0.0824436	640418	640987	-	conserved hypothetical protein	HUU	Glycerolipid metabolism ; Glycerophospholipid metabolism	FALSE	PA0581	PA0581
D3C65_03075	PA0582	folB	dihydroneopterin aldolase	1.02358	1.44999	0.0336226	0.536047	0.811993	0.00170951	0.917874	0.014164	641071	641424	+	dihydroneopterin aldolase	BCPGC	Folate biosynthesis	TRUE	PA0582	PA0582 , PA0583
D3C65_03080	PA0583	folK	2-amino-4-hydroxy-6- hydroxymethyldihydropteridine diphosphokinase	0.878657	1.4273	-0.186629	0.513289	0.244517	0.000362079	0.522421	0.00473665	641415	641957	+	hypothetical protein	BCPGC	Folate biosynthesis	TRUE	PA0582	PA0582 , PA0583
D3C65_03085	PA0584		multifunctional CCA tRNA nucleotidyl transferase/2'3'-cyclic phosphodiesterase/2'nucleotidase/phosphatase	1.00166	0.950558	0.00239842	-0.0731539	0.979974	0.395967	0.989306	0.602033	641930	643162	-	tRNA nucleotidyl transferase	TRNAPD	NA	TRUE	PA0585	PA0584 , PA0585
D3C65_03090	PA0585		DUF4136 domain-containing protein	1.06865	1.04886	0.0957849	0.0688241	0.705043	0.736959	0.859547	0.854884	643206	643712	-	hypothetical protein	HUU	NA	TRUE	PA0585	PA0584 , PA0585
D3C65_03095	PA0586		SpoVR family protein	1.04642	0.917311	0.0654576	-0.124518	0.573767	0.284998	0.784338	0.49413	643806	645359	-	conserved hypothetical protein	HUU	NA	TRUE	PA0588	PA0586 , PA0587 , PA0588
D3C65_03100	PA0587		YeaH/YhbH family protein	0.93307	0.813233	-0.0999432	-0.29826	0.443989	0.0317571	0.692664	0.115717	645356	646627	-	conserved hypothetical protein	HUU	NA	TRUE	PA0588	PA0586 , PA0587 , PA0588
D3C65_03105	PA0588		PrkA family serine protein kinase	1.15762	1.04515	0.211163	0.0637093	0.0546143	0.688444	0.226385	0.828839	646728	648650	-	conserved hypothetical protein	HUU	NA	TRUE	PA0588	PA0586 , PA0587 , PA0588
D3C65_03110	PA0589		thiosulfate sulfurtransferase	1.03952	1.09574	0.0559128	0.131905	0.624818	0.260072	0.814366	0.465022	648929	649261	-	conserved hypothetical protein	EM	Sulfur metabolism	TRUE	PA0595	PA0589 , PA0590 , PA0591 , PA0592 , PA0593 , PA0594 , PA0595
D3C65_03115	PA0590		bis(5'-nucleosyl)-tetraphosphatase (symmetrical)	0.972444	1.22779	-0.0403128	0.296069	0.676964	0.00380713	0.846752	0.0252173	649305	650156	-	bis(5'-nucleosyl)-tetraphosphatase	NBM	Purine metabolism	TRUE	PA0595	PA0589 , PA0590 , PA0591 , PA0592 , PA0593 , PA0594 , PA0595
D3C65_03120	PA0591	apaG	Co2+/Mg2+ efflux protein ApaG	1.08079	1.00722	0.112083	0.0103762	0.298302	0.933294	0.574711	0.968273	650156	650536	-	conserved hypothetical protein	HUU	NA	TRUE	PA0595	PA0589 , PA0590 , PA0591 , PA0592 , PA0593 , PA0594 , PA0595
D3C65_03125	PA0592		ribosomal RNA small subunit methyltransferase A	0.878102	0.946799	-0.18754	-0.0788696	0.0243446	0.430668	0.138894	0.633544	650573	651379	-	rRNA (adenine-N6,N6)-dimethyltransferase	TRNAPD	NA	TRUE	PA0595	PA0589 , PA0590 , PA0591 , PA0592 , PA0593 , PA0594 , PA0595
D3C65_03130	PA0593		4-hydroxythreonine-4-phosphate dehydrogenase 1	0.959035	1.08354	-0.0603446	0.115756	0.448792	0.153824	0.697107	0.336276	651495	652481	-	pyridoxal phosphate biosynthetic protein PdxA	BCPGC	Vitamin B6 metabolism	TRUE	PA0595	PA0589 , PA0590 , PA0591 , PA0592 , PA0593 , PA0594 , PA0595
D3C65_03135	PA0594		peptidyl-prolyl cis-trans isomerase	1.04261	1.06776	0.0602057	0.0945882	0.47916	0.287873	0.717247	0.497149	652478	653770	-	peptidyl-prolyl cis-trans isomerase SurA	AP ; CHSP ; TPTMD	NA	TRUE	PA0595	PA0589 , PA0590 , PA0591 , PA0592 , PA0593 , PA0594 , PA0595
D3C65_03140	PA0595		LPS-assembly protein LptD	1.06112	0.942294	0.085589	-0.0857505	0.411936	0.351682	0.668242	0.561208	653751	656525	-	LPS-assembly protein LptD	AP	NA	TRUE	PA0595	PA0589 , PA0590 , PA0591 , PA0592 , PA0593 , PA0594 , PA0595
D3C65_03145	PA0596		aminoglycoside phosphotransferase	1.10105	1.32104	0.13888	0.401675	0.0586272	2.22543e-05	0.235258	0.000635718	656652	657668	+	hypothetical protein	HUU	Amino sugar and nucleotide sugar metabolism	TRUE	PA0596	PA0596 , PA0597 , PA0598
D3C65_03150	PA0597		nucleotidyltransferase family protein	1.05456	0.99285	0.0766431	-0.0103526	0.52396	0.92125	0.747532	0.961857	657665	658339	+	probable nucleotidyl transferase	PE	Amino sugar and nucleotide sugar metabolism	TRUE	PA0596	PA0596 , PA0597 , PA0598
D3C65_03155	PA0598		molecular chaperone DjlA	0.947235	1.02461	-0.0782064	0.0350688	0.408553	0.721874	0.66756	0.846426	658341	659099	+	hypothetical protein	HUU	NA	TRUE	PA0596	PA0596 , PA0597 , PA0598
D3C65_03160	PA0599		DUF3530 family protein	1.04053	1.16127	0.0573147	0.215709	0.621688	0.0301708	0.812957	0.111394	659100	660161	-	hypothetical protein	HUU	NA	FALSE	PA0599	PA0599
D3C65_03165	PA0600		PAS domain S-box protein	0.881643	0.927901	-0.181733	-0.107957	0.0390852	0.259556	0.18586	0.464581	660313	662706	+	two-component sensor, AgtS	TCRS	NA	TRUE	PA0600	PA0600 , PA0601
D3C65_03170	PA0601		DNA-binding response regulator	1.02774	1.01106	0.0394711	0.0158708	0.710139	0.885357	0.862364	0.944075	662752	663384	+	two-component response regulator, AgtR	TCRS ; TR	NA	TRUE	PA0600	PA0600 , PA0601
D3C65_03175	PA0602		extracellular solute-binding protein	1.31952	0.675768	0.400017	-0.5654	0.000969768	4.99645e-05	0.018338	0.00116909	663513	664547	+	probable binding protein component of ABC transporter	TSM	Quorum sensing	FALSE	PA0602	PA0602
D3C65_03180	PA0603	potA	polyamine ABC transporter ATP-binding protein	1.2175	0.915515	0.283919	-0.127345	0.626033	0.620214	0.815386	0.786623	664781	665890	+	AgtA	TSM	Quorum sensing	TRUE	PA0603	PA0603 , PA0604
D3C65_03185	PA0604		ABC transporter substrate-binding protein	1.59595	1.22199	0.674419	0.289236	0.256536	0.378342	0.537139	0.585255	665946	666992	+	AgtB	TSM	Quorum sensing	TRUE	PA0603	PA0603 , PA0604
D3C65_03190	PA0605		ABC transporter permease	0.983447	0.895147	-0.0240809	-0.159804	0.969583	0.619687	0.985976	0.78659	667107	668354	+	AgtC	MP; TSM	Quorum sensing	TRUE	PA0605	PA0605 , PA0606
D3C65_03195	PA0606		ABC transporter permease	0.842492	1.28185	-0.247265	0.358222	0.660253	0.225337	0.837763	0.425957	668460	669290	+	AgtD	MP ; TSM	Quorum sensing	TRUE	PA0605	PA0605 , PA0606
D3C65_03200	PA0607		ribulose-phosphate 3-epimerase	1.0068	0.931669	0.00977141	-0.10211	0.90024	0.274731	0.956219	0.481522	669414	670088	+	ribulose-phosphate 3-epimerase	EM	Pentose phosphate pathway ; Pentose and glucuronate interconversions	TRUE	PA0607	PA0607 , PA0608 , PA0609
D3C65_03205	PA0608		phosphoglycolate phosphatase	0.956736	1.14951	-0.0638078	0.201016	0.496727	0.0453024	0.729858	0.147156	670088	670906	+	probable phosphoglycolate phosphatase	CCC	Glyoxylate and dicarboxylate metabolism	TRUE	PA0607	PA0607 , PA0608 , PA0609
D3C65_03210	PA0609		anthranilate synthase component I	0.992945	0.9881	-0.0102149	-0.0172716	0.890941	0.844775	0.952787	0.921107	670979	672457	+	anthranilate synthetase component I	AABM ; EM	Phenylalanine, tyrosine and tryptophan biosynthesis ; Phenazine biosynthesis ; Quorum sensing ; Biofilm formation	TRUE	PA0607	PA0607 , PA0608 , PA0609
D3C65_03215	PA0610		transcription regulatory protein PrtN	1.10396	0.800723	0.142689	-0.320626	0.172477	0.00730408	0.437498	0.0405422	672776	673090	-	transcriptional regulator PrtN	TR	NA	FALSE	PA0610	PA0610
D3C65_03220	PA0611		transcriptional regulator	1.05096	0.95791	0.0717129	-0.0620382	0.395472	0.441959	0.655612	0.642959	673190	673960	-	transcriptional regulator PrtR	TR	NA	FALSE	PA0611	PA0611
D3C65_03225	PA0612		repressor PtrB	1.06351	0.828429	0.0888377	-0.27155	0.616335	0.0533661	0.810722	0.163827	674418	674618	+	repressor, PtrB	TR	NA	TRUE	PA0612	PA0612 , PA0613
D3C65_03230	PA0613		hypothetical protein	1.04409	0.886963	0.06224	-0.173055	0.674593	0.226859	0.845709	0.42743	674666	675025	+	hypothetical protein	HUU	NA	TRUE	PA0612	PA0612 , PA0613
D3C65_03235	PA0614		holin	0.968009	1.01703	-0.0469076	0.024366	0.785533	0.884847	0.906847	0.94396	675389	675838	+	hypothetical protein	HUU	NA	TRUE	PA0614	PA0614 , PA0615 , PA0616
D3C65_03240	PA0615		hypothetical protein	1.24641	1.03388	0.317773	0.0480743	0.0304549	0.751266	0.160718	0.862959	675860	676375	+	hypothetical protein	HUU	NA	TRUE	PA0614	PA0614 , PA0615 , PA0616
D3C65_03245	PA0616		phage baseplate assembly protein V	0.972368	0.984099	-0.0404256	-0.0231246	0.741824	0.858911	0.88178	0.929303	676372	676929	+	hypothetical protein	RPTP	NA	TRUE	PA0614	PA0614 , PA0615 , PA0616
D3C65_03250	PA0617		bacteriophage protein	1.04486	0.884984	0.0633149	-0.176277	0.649313	0.239734	0.832189	0.443379	677082	677408	+	probable bacteriophage protein	RPTP	NA	TRUE	PA0617	PA0617 , PA0618 , PA0619 , PA0620 , PA0621
D3C65_03255	PA0618		bacteriophage protein	1.10561	1.03768	0.144841	0.0533654	0.318677	0.676343	0.594654	0.82253	677405	678292	+	probable bacteriophage protein	RPTP	NA	TRUE	PA0617	PA0617 , PA0618 , PA0619 , PA0620 , PA0621
D3C65_03260	PA0619		phage tail protein I	1.25674	1.19978	0.329685	0.262771	0.012129	0.0646413	0.0898638	0.187509	678285	678818	+	probable bacteriophage protein	RPTP	NA	TRUE	PA0617	PA0617 , PA0618 , PA0619 , PA0620 , PA0621
D3C65_03265	PA0620		bacteriophage protein	1.23156	1.00152	0.300486	0.00219122	0.00639999	0.985066	0.0626048	0.991959	678820	680895	+	probable bacteriophage protein	RPTP	NA	TRUE	PA0617	PA0617 , PA0618 , PA0619 , PA0620 , PA0621
D3C65_03270	PA0621		phage tail protein	1.29416	0.975097	0.372013	-0.0363831	0.00383408	0.82444	0.0456695	0.906837	680892	681350	+	conserved hypothetical protein	RPTP	NA	TRUE	PA0617	PA0617 , PA0618 , PA0619 , PA0620 , PA0621
D3C65_03275	PA0622		phage tail sheath family protein	1.14617	0.981415	0.196825	-0.0270641	0.0701939	0.802873	0.262311	0.891978	681393	682553	+	probable bacteriophage protein	RPTP	NA	TRUE	PA0622	PA0622 , PA0623 , PA0624
D3C65_03280	PA0623		phage major tail tube protein	1.19913	0.882844	0.261988	-0.17977	0.023441	0.133513	0.136213	0.305778	682566	683069	+	probable bacteriophage protein	RPTP	NA	TRUE	PA0622	PA0622 , PA0623 , PA0624
D3C65_03285	PA0624		phage tail assembly protein	1.11038	1.0072	0.151057	0.0103548	0.258064	0.936134	0.53881	0.969832	683084	683428	+	hypothetical protein	RPTP	NA	TRUE	PA0622	PA0622 , PA0623 , PA0624
D3C65_03290	PA0625		phage tail tape measure protein	1.05576	1.04835	0.0782758	0.0681232	0.519883	0.573203	0.744533	0.754513	683598	685835	+	hypothetical protein	RPTP	NA	TRUE	PA0625	PA0625 , PA0626 , PA0627
D3C65_03295	PA0626		phage tail protein	0.923568	0.888629	-0.11471	-0.170348	0.437388	0.185948	0.688089	0.377271	685845	686717	+	hypothetical protein	RPTP	NA	TRUE	PA0625	PA0625 , PA0626 , PA0627
D3C65_03300	PA0627		phage tail protein	0.805854	0.848995	-0.311409	-0.236171	0.141633	0.350027	0.388592	0.559809	686692	686898	+	conserved hypothetical protein	RPTP	NA	TRUE	PA0625	PA0625 , PA0626 , PA0627
D3C65_03305	PA0628		phage late control D family protein	1.07814	1.05245	0.108551	0.073746	0.431153	0.606764	0.682458	0.778642	686956	687945	+	conserved hypothetical protein	RPTP	NA	TRUE	PA0628	PA0628 , PA0629 , PA0630 , PA0631 , PA0632
D3C65_03310	PA0629		glycoside hydrolase family 19 protein	1.08041	0.865531	0.111581	-0.208343	0.479898	0.209956	0.717247	0.407867	687978	688607	+	conserved hypothetical protein	RPTP	NA	TRUE	PA0628	PA0628 , PA0629 , PA0630 , PA0631 , PA0632
D3C65_03315	PA0630		hypothetical protein	1.16969	1.01632	0.226122	0.0233497	0.236009	0.911811	0.514366	0.95586	688604	688966	+	hypothetical protein	RPTP	NA	TRUE	PA0628	PA0628 , PA0629 , PA0630 , PA0631 , PA0632
D3C65_03320	PA0631		hypothetical protein	0.970833	1.09471	-0.0427054	0.130551	0.880752	0.636224	0.947806	0.798315	688963	689220	+	hypothetical protein	RPTP	NA	TRUE	PA0628	PA0628 , PA0629 , PA0630 , PA0631 , PA0632
D3C65_03325	PA0632		hypothetical protein	0.809412	0.881211	-0.305053	-0.18244	0.189364	0.434391	0.458423	0.637033	689235	689465	+	hypothetical protein	RPTP	NA	TRUE	PA0628	PA0628 , PA0629 , PA0630 , PA0631 , PA0632
D3C65_03330	PA0633		phage tail protein	1.15527	0.844353	0.208224	-0.244081	0.0663091	0.0368806	0.254177	0.127652	689536	690030	+	hypothetical protein	RPTP	NA	TRUE	PA0633	PA0633 , PA0634 , PA0635
D3C65_03335	PA0634		hypothetical protein	1.05535	0.970647	0.0777243	-0.0429818	0.51504	0.73503	0.741353	0.853507	690042	690389	+	hypothetical protein	RPTP	NA	TRUE	PA0633	PA0633 , PA0634 , PA0635
D3C65_03340	PA0635		hypothetical protein	0.921865	0.955172	-0.117372	-0.0661669	0.333552	0.584315	0.603125	0.761966	690419	690673	+	hypothetical protein	RPTP	NA	TRUE	PA0633	PA0633 , PA0634 , PA0635
D3C65_03345	PA0636		phage tail tape measure protein	1.11673	0.965573	0.159275	-0.0505424	0.175758	0.661402	0.440097	0.813704	690720	692555	+	hypothetical protein	RPTP	NA	TRUE	PA0636	PA0636 , PA0637 , PA0638 , PA0639 , PA0640
D3C65_03350	PA0637		phage tail protein	1.07145	0.868791	0.0995712	-0.202919	0.487323	0.196801	0.722803	0.392149	692548	692889	+	conserved hypothetical protein	RPTP	NA	TRUE	PA0636	PA0636 , PA0637 , PA0638 , PA0639 , PA0640
D3C65_03355	PA0638		phage minor tail protein L	1.09595	1.05396	0.132179	0.0758136	0.381962	0.643771	0.646205	0.801975	692897	693592	+	probable bacteriophage protein	RPTP	NA	TRUE	PA0636	PA0636 , PA0637 , PA0638 , PA0639 , PA0640
D3C65_03360	PA0639		phage tail protein	0.981116	0.974187	-0.0275038	-0.0377298	0.860717	0.807284	0.939746	0.895496	693595	694365	+	conserved hypothetical protein	RPTP	NA	TRUE	PA0636	PA0636 , PA0637 , PA0638 , PA0639 , PA0640
D3C65_03365	PA0640		tail assembly protein	1.08416	0.905602	0.116584	-0.143051	0.462821	0.321907	0.706064	0.530905	694420	695022	+	probable bacteriophage protein	RPTP	NA	TRUE	PA0636	PA0636 , PA0637 , PA0638 , PA0639 , PA0640
D3C65_03370	PA0641		DUF1983 domain-containing protein	1.03051	0.87609	0.0433527	-0.190849	0.687478	0.0963817	0.850088	0.247999	695081	698695	+	probable bacteriophage protein	RPTP	NA	FALSE	PA0641	PA0641
D3C65_03375	PA0642		hypothetical protein	1.06657	0.723063	0.092976	-0.467806	0.553258	0.042597	0.768392	0.140994	698931	699719	+	hypothetical protein	RPTP	NA	FALSE	PA0642	PA0642
D3C65_03380	PA0643		hypothetical protein	1.20219	0.872993	0.265663	-0.195959	0.011607	0.160205	0.0879914	0.34421	699743	700834	+	hypothetical protein	RPTP	NA	TRUE	PA0643	PA0643 , PA0644 , PA0645
D3C65_03385	PA0644		hypothetical protein	1.22522	1.11561	0.293039	0.157835	0.0246827	0.364553	0.139836	0.571606	700834	701169	+	hypothetical protein	RPTP	NA	TRUE	PA0643	PA0643 , PA0644 , PA0645
D3C65_03390	PA0645		hypothetical protein	1.23217	1.10416	0.301199	0.142952	0.0673446	0.410668	0.256581	0.615254	701150	701380	+	hypothetical protein	RPTP	NA	TRUE	PA0643	PA0643 , PA0644 , PA0645
D3C65_03395	PA0646		phage tail protein	1.093	0.884921	0.12829	-0.176379	0.272172	0.19559	0.549309	0.3904	701476	702528	+	hypothetical protein	RPTP	NA	TRUE	PA0646	PA0646 , PA0647 , PA0648
D3C65_03400	PA0647		hypothetical protein	0.990972	0.759836	-0.0130833	-0.396241	0.925926	0.0268168	0.96633	0.103128	702528	702830	+	hypothetical protein	RPTP	NA	TRUE	PA0646	PA0646 , PA0647 , PA0648
D3C65_03405	PA0648		hypothetical protein	1.09029	1.13547	0.124714	0.183291	0.358962	0.183957	0.626333	0.374684	702827	703057	+	hypothetical protein	RPTP	NA	TRUE	PA0646	PA0646 , PA0647 , PA0648
D3C65_03410	PA0649		glutamine amidotransferase	0.984291	0.943708	-0.0228425	-0.0835878	0.812312	0.440542	0.917874	0.641801	703476	704081	+	anthranilate synthase component II	AABM; BCPGC; EM	Phenylalanine, tyrosine and tryptophan biosynthesis ; Phenazine biosynthesis ; Quorum sensing ; Biofilm formation	TRUE	PA0649	PA0649 , PA0650 , PA0651
D3C65_03415	PA0650	trpD	anthranilate phosphoribosyltransferase	0.983112	0.935993	-0.0245717	-0.0954302	0.751447	0.238163	0.886252	0.441787	704083	705132	+	anthranilate phosphoribosyltransferase	AABM	Phenylalanine, tyrosine and tryptophan biosynthesis	TRUE	PA0649	PA0649 , PA0650 , PA0651
D3C65_03420	PA0651		indole-3-glycerol-phosphate synthase	1.02371	1.00463	0.0338132	0.00666261	0.680713	0.936575	0.847549	0.96994	705129	705965	+	indole-3-glycerol-phosphate synthase	AABM	Phenylalanine, tyrosine and tryptophan biosynthesis	TRUE	PA0649	PA0649 , PA0650 , PA0651
D3C65_03425	PA0652		cyclic AMP receptor-like protein	1.02926	0.956651	0.0416093	-0.063935	0.667657	0.425266	0.84167	0.628759	706027	706671	-	transcriptional regulator Vfr	TR	Two-component system ; Quorum sensing ; Biofilm formation	FALSE	PA0652	PA0652
D3C65_03430	PA0653		OsmC family protein	1.04279	1.22603	0.0604494	0.293998	0.606997	0.0410185	0.80575	0.136554	706943	707365	+	conserved hypothetical protein	HUU	NA	FALSE	PA0653	PA0653
D3C65_03435	PA0654		S-adenosylmethionine decarboxylase proenzyme	1.11044	1.74279	0.15113	0.8014	0.382234	0.000799601	0.646306	0.0082784	707685	708479	+	S-adenosylmethionine decarboxylase proenzyme	CIM	Cysteine and methionine metabolism ; Arginine and proline metabolism	FALSE	PA0654	PA0654
D3C65_03440	PA0655	coq7	2-polyprenyl-3-methyl-6-methoxy-1,4-benzoquinone monooxygenase	1.02086	1.45775	0.029782	0.543748	0.713022	9.09918e-06	0.863348	0.000332829	708534	709181	-	hypothetical protein	HUU	Ubiquinone and other terpenoid-quinone biosynthesis	TRUE	PA0656	PA0655 , PA0656
D3C65_03445	PA0656		histidine triad nucleotide-binding protein	1.286	1.66413	0.362894	0.734769	0.0466451	5.61482e-05	0.204496	0.0012724	709281	709619	-	probable HIT family protein	PE	NA	TRUE	PA0656	PA0655 , PA0656
D3C65_03450	PA0657		AAA family ATPase	0.905124	0.937333	-0.143812	-0.0933669	0.104976	0.347128	0.325396	0.556721	709698	711179	+	probable ATPase	PE	NA	FALSE	PA0657	PA0657
D3C65_03455	PA0658		SDR family oxidoreductase	1.00828	0.9222	0.0118997	-0.116849	0.901008	0.177278	0.956497	0.365215	711219	712019	-	probable short-chain dehydrogenase	PE	NA	TRUE	PA0659	PA0658 , PA0659
D3C65_03460	PA0659		DUF805 domain-containing protein	1.00438	0.88175	0.00630255	-0.181558	0.945428	0.0302897	0.976337	0.111761	712080	713156	-	hypothetical protein	MP	NA	TRUE	PA0659	PA0658 , PA0659
D3C65_03465	PA0660		nitronate monooxygenase	1.12781	1.00205	0.173529	0.00295461	0.0501144	0.969983	0.213525	0.984448	713278	714246	-	hypothetical protein	HUU	Nitrogen metabolism	TRUE	PA0661	PA0660 , PA0661
D3C65_03470	PA0661	hemJ	protoporphyrinogen oxidase HemJ	0.948088	0.869245	-0.0769072	-0.202166	0.47983	0.0963383	0.717247	0.247998	714263	714685	-	conserved hypothetical protein	MP	NA	TRUE	PA0661	PA0660 , PA0661
D3C65_03475	PA0662		N-acetyl-gamma-glutamyl-phosphate reductase	1.02771	1.03098	0.039436	0.0440221	0.684402	0.645289	0.849483	0.802741	714976	716010	+	N-acetyl-gamma-glutamyl-phosphate reductase	AABM	Arginine biosynthesis	TRUE	PA0662	PA0662 , PA0663 , PA0664
D3C65_03480	PA0663		hypothetical protein	0.877619	1.06767	-0.188334	0.0944673	0.0279541	0.294847	0.151682	0.503567	716010	716729	+	hypothetical protein	HUU	NA	TRUE	PA0662	PA0662 , PA0663 , PA0664
D3C65_03485	PA0664		polymer-forming cytoskeletal family protein	1.07831	1.02127	0.10877	0.0303611	0.245387	0.742921	0.522919	0.857567	716730	717152	+	hypothetical protein	HUU	NA	TRUE	PA0662	PA0662 , PA0663 , PA0664
D3C65_03490	PA0665	erpA	iron-sulfur cluster insertion protein ErpA	1.14416	1.16995	0.194287	0.226442	0.0593926	0.0609088	0.236317	0.179569	717230	717580	+	conserved hypothetical protein	HUU	NA	FALSE	PA0665	PA0665
D3C65_03495	PA0666		anhydro-N-acetylmuramic acid kinase	0.999942	0.939112	-8.42395e-05	-0.0906311	0.999169	0.254931	0.999428	0.459352	717634	718725	-	conserved hypothetical protein	HUU	NA	TRUE	PA0667	PA0666 , PA0667
D3C65_03500	PA0667		peptidase M23	1.10507	0.825946	0.144135	-0.275881	0.114621	0.0048386	0.343803	0.0299715	718728	720071	-	conserved hypothetical protein	HUU	NA	TRUE	PA0667	PA0666 , PA0667
D3C65_03505	PA0668		Tyrosine--tRNA ligase 2	1.08753	0.984638	0.121057	-0.022334	0.135772	0.840269	0.379084	0.918281	720356	721555	+	tyrosyl-tRNA synthetase 2	AABM ; TPTMD	Aminoacyl-tRNA biosynthesis	FALSE	PA0668	PA0668
D3C65_03515			tRNA-Ile	1.08926	1.58028	0.123345	0.660183	0.359595	2.46511e-05	0.626935	0.000675676	723695	723771	+	NA	NA	NA	NA	NA	NA
D3C65_03520			tRNA-Ala	1.3005	1.45561	0.379065	0.541622	0.00526447	0.000863709	0.0556588	0.00866117	723800	723875	+	NA	NA	NA	NA	NA	NA
D3C65_03535	PA4280		bifunctional biotin--[acetyl-CoA-carboxylase] synthetase/biotin operon repressor	0.977334	0.89296	-0.0330767	-0.163333	0.724902	0.176832	0.870005	0.364689	727414	728352	+	BirA bifunctional protein	BCPGC	Biotin metabolism	TRUE	PA4280	PA4278 , PA4279 , PA4280
D3C65_03540	PA4279		type III pantothenate kinase	0.934883	1.01526	-0.0971419	0.02185	0.325284	0.831697	0.598878	0.912204	728349	729095	+	hypothetical protein	HUU	Pantothenate and CoA biosynthesis	TRUE	PA4280	PA4278 , PA4279 , PA4280
D3C65_03545	PA4278		SPOR domain-containing protein	1.03821	0.985639	0.0541028	-0.0208685	0.612622	0.85682	0.808901	0.928437	729104	729808	+	hypothetical protein	HUU	NA	TRUE	PA4280	PA4278 , PA4279 , PA4280
D3C65_03550	PA4277.3		tRNA-Tyr	0.906122	0.787169	-0.142223	-0.345254	0.218412	0.037749	0.492778	0.129321	729956	730040	+	tRNA-Tyr	NCRNA	Aminoacyl-tRNA biosynthesis	FALSE	PA4277.3	PA4277.3
D3C65_03555	PA4277.2		tRNA-Gly	0.924667	0.746773	-0.112994	-0.421258	0.375097	0.0323655	0.639952	0.11702	730067	730140	+	tRNA-Gly	NCRNA	Aminoacyl-tRNA biosynthesis	FALSE	PA4277.2	PA4277.2
D3C65_03560	PA4277.1		tRNA-Thr	0.724199	1.0316	-0.465543	0.0448871	0.000687749	0.769838	0.0146275	0.874002	730160	730235	+	tRNA-Thr	NCRNA	Aminoacyl-tRNA biosynthesis	FALSE	PA4277.1	PA4277.1
D3C65_03565	PA4277	tuf	elongation factor Tu	1.16612	1.21812	0.22171	0.284656	0.138989	0.000624417	0.384513	0.0069654	730320	731513	+	elongation factor Tu	TPTMD	NA	FALSE	PA4277	PA4277
D3C65_03570	PA4276.1		tRNA-Trp	0.957667	1.01145	-0.0624047	0.0164282	0.758321	0.915431	0.890206	0.957866	731569	731644	+	tRNA-Trp	NCRNA	Aminoacyl-tRNA biosynthesis	FALSE	PA4276.1	PA4276.1
D3C65_03575	PA4276		protein translocase subunit SecE	1.00278	1.10304	0.00400932	0.141488	0.971358	0.221132	0.987197	0.42133	731690	732058	+	secretion protein SecE	PSE	Protein export ; Bacterial secretion system ; Quorum sensing	TRUE	PA4276	PA4273 , PA4274 , PA4275 , PA4276
D3C65_03580	PA4275	nusG	transcription termination/antitermination protein NusG	1.03318	1.09156	0.047092	0.126389	0.664888	0.193936	0.84119	0.388546	732068	732601	+	transcription antitermination protein NusG	TRNAPD	NA	TRUE	PA4276	PA4273 , PA4274 , PA4275 , PA4276
D3C65_03585	PA4274	rplK	50S ribosomal protein L11	1.08296	1.21066	0.114979	0.275794	0.417159	0.000816393	0.669872	0.00839743	732718	733149	+	50S ribosomal protein L11	TPTMD	Ribosome	TRUE	PA4276	PA4273 , PA4274 , PA4275 , PA4276
D3C65_03590	PA4273		50S ribosomal protein L1	1.09061	1.26388	0.125134	0.337857	0.331608	7.81171e-06	0.602389	0.000305879	733149	733844	+	50S ribosomal protein L1	TPTMD	Ribosome	TRUE	PA4276	PA4273 , PA4274 , PA4275 , PA4276
D3C65_03595	PA4272		50S ribosomal protein L10	1.10297	1.13995	0.141388	0.188968	0.346985	0.02517	0.614809	0.0986924	734043	734543	+	50S ribosomal protein L10	TPTMD	Ribosome	FALSE	PA4272	PA4272
D3C65_03600	PA4271		50S ribosomal protein L7/L12	1.09711	1.15395	0.13371	0.206587	0.336114	0.00856956	0.605606	0.0457998	734622	734990	+	50S ribosomal protein L7 / L12	TPTMD	Ribosome	FALSE	PA4271	PA4271
D3C65_03605	PA4270	rpoB	DNA-directed RNA polymerase subunit beta	1.04519	1.21649	0.0637596	0.282724	0.591008	0.000341323	0.794111	0.00453823	735212	739285	+	DNA-directed RNA polymerase beta chain	TRNAPD	Purine metabolism ; Pyrimidine metabolism ; RNA polymerase	TRUE	PA4270	PA4269 , PA4270
D3C65_03610	PA4269	rpoC	DNA-directed RNA polymerase subunit beta'	1.0333	1.22046	0.0472624	0.287424	0.698624	0.000123098	0.855682	0.00225999	739351	743550	+	DNA-directed RNA polymerase beta* chain	TRNAPD	Purine metabolism ; Pyrimidine metabolism ; RNA polymerase	TRUE	PA4270	PA4269 , PA4270
D3C65_03615	PA4268		30S ribosomal protein S12	1.09513	1.06967	0.131101	0.0971654	0.342475	0.338759	0.61026	0.547878	743702	744073	+	30S ribosomal protein S12	TPTMD	Ribosome	FALSE	PA4268	PA4268
D3C65_03620	PA4267		30S ribosomal protein S7	1.09556	1.262	0.131672	0.335711	0.340295	1.64532e-05	0.609063	0.000500758	744173	744643	+	30S ribosomal protein S7	TPTMD	Ribosome	TRUE	PA4267	PA4265 , PA4266 , PA4267
D3C65_03625	PA4266	fusA	elongation factor G	1.14469	1.15714	0.194958	0.210558	0.17024	0.0060598	0.435143	0.035197	744674	746794	+	elongation factor G	TPTMD	NA	TRUE	PA4267	PA4265 , PA4266 , PA4267
D3C65_03630	PA4265	tuf	elongation factor Tu	1.19011	1.22663	0.251094	0.2947	0.100404	0.000714687	0.31661	0.00768924	746825	748018	+	elongation factor Tu	TPTMD	NA	TRUE	PA4267	PA4265 , PA4266 , PA4267
D3C65_03635	PA4264		30S ribosomal protein S10	1.15365	1.15511	0.206209	0.208033	0.112546	0.0457714	0.340145	0.147928	748175	748486	+	30S ribosomal protein S10	TPTMD ; TRNAPD	Ribosome	TRUE	PA4264	PA4250 , PA4251 , PA4252 , PA4253 , PA4254 , PA4255 , PA4256 , PA4257 , PA4258 , PA4259 , PA4260 , PA4261 , PA4262 , PA4263 , PA4264
D3C65_03640	PA4263		50S ribosomal protein L3	1.11917	1.20837	0.162423	0.273061	0.204801	0.00110956	0.476128	0.0102133	748569	749204	+	50S ribosomal protein L3	TPTMD	Ribosome	TRUE	PA4264	PA4250 , PA4251 , PA4252 , PA4253 , PA4254 , PA4255 , PA4256 , PA4257 , PA4258 , PA4259 , PA4260 , PA4261 , PA4262 , PA4263 , PA4264
D3C65_03645	PA4262		50S ribosomal protein L4	1.12429	1.4111	0.169019	0.496822	0.178447	1.3196e-08	0.443294	1.68791e-06	749218	749820	+	50S ribosomal protein L4	TPTMD ; TRNAPD	Ribosome	TRUE	PA4264	PA4250 , PA4251 , PA4252 , PA4253 , PA4254 , PA4255 , PA4256 , PA4257 , PA4258 , PA4259 , PA4260 , PA4261 , PA4262 , PA4263 , PA4264
D3C65_03650	PA4261		50S ribosomal protein L23	1.12682	1.36861	0.172259	0.452714	0.196438	1.18773e-07	0.467253	1.08517e-05	749817	750116	+	50S ribosomal protein L23	TPTMD	Ribosome	TRUE	PA4264	PA4250 , PA4251 , PA4252 , PA4253 , PA4254 , PA4255 , PA4256 , PA4257 , PA4258 , PA4259 , PA4260 , PA4261 , PA4262 , PA4263 , PA4264
D3C65_03655	PA4260		50S ribosomal protein L2	1.08694	1.26813	0.120271	0.342699	0.311237	1.94676e-05	0.586969	0.000571713	750128	750949	+	50S ribosomal protein L2	TPTMD	Ribosome	TRUE	PA4264	PA4250 , PA4251 , PA4252 , PA4253 , PA4254 , PA4255 , PA4256 , PA4257 , PA4258 , PA4259 , PA4260 , PA4261 , PA4262 , PA4263 , PA4264
D3C65_03660	PA4259		30S ribosomal protein S19	1.10903	1.21748	0.149295	0.283903	0.271869	0.00139722	0.549309	0.0121519	750966	751241	+	30S ribosomal protein S19	TPTMD	Ribosome	TRUE	PA4264	PA4250 , PA4251 , PA4252 , PA4253 , PA4254 , PA4255 , PA4256 , PA4257 , PA4258 , PA4259 , PA4260 , PA4261 , PA4262 , PA4263 , PA4264
D3C65_03665	PA4258		50S ribosomal protein L22	1.09311	1.23184	0.128438	0.300815	0.348651	0.000318325	0.616112	0.00433163	751254	751586	+	50S ribosomal protein L22	TPTMD	Ribosome	TRUE	PA4264	PA4250 , PA4251 , PA4252 , PA4253 , PA4254 , PA4255 , PA4256 , PA4257 , PA4258 , PA4259 , PA4260 , PA4261 , PA4262 , PA4263 , PA4264
D3C65_03670	PA4257		30S ribosomal protein S3	1.09611	1.2322	0.132391	0.301237	0.323718	0.000100337	0.598137	0.00197112	751599	752285	+	30S ribosomal protein S3	TPTMD	Ribosome	TRUE	PA4264	PA4250 , PA4251 , PA4252 , PA4253 , PA4254 , PA4255 , PA4256 , PA4257 , PA4258 , PA4259 , PA4260 , PA4261 , PA4262 , PA4263 , PA4264
D3C65_03675	PA4256		50S ribosomal protein L16	1.12764	1.23368	0.17331	0.302969	0.151753	0.000405338	0.403959	0.0051165	752297	752710	+	50S ribosomal protein L16	TPTMD	Ribosome	TRUE	PA4264	PA4250 , PA4251 , PA4252 , PA4253 , PA4254 , PA4255 , PA4256 , PA4257 , PA4258 , PA4259 , PA4260 , PA4261 , PA4262 , PA4263 , PA4264
D3C65_03680	PA4255		50S ribosomal protein L29	1.08738	1.42648	0.12086	0.512461	0.382666	1.95096e-06	0.646314	0.000110095	752710	752901	+	50S ribosomal protein L29	TPTMD	Ribosome	TRUE	PA4264	PA4250 , PA4251 , PA4252 , PA4253 , PA4254 , PA4255 , PA4256 , PA4257 , PA4258 , PA4259 , PA4260 , PA4261 , PA4262 , PA4263 , PA4264
D3C65_03685	PA4254		30S ribosomal protein S17	1.05429	1.24758	0.076274	0.319131	0.547981	0.000310907	0.7635	0.00428129	752904	753170	+	30S ribosomal protein S17	TPTMD	Ribosome	TRUE	PA4264	PA4250 , PA4251 , PA4252 , PA4253 , PA4254 , PA4255 , PA4256 , PA4257 , PA4258 , PA4259 , PA4260 , PA4261 , PA4262 , PA4263 , PA4264
D3C65_03690	PA4253		50S ribosomal protein L14	1.13668	1.1602	0.184824	0.214371	0.145814	0.0128775	0.395033	0.06136	753194	753562	+	50S ribosomal protein L14	TPTMD	Ribosome	TRUE	PA4264	PA4250 , PA4251 , PA4252 , PA4253 , PA4254 , PA4255 , PA4256 , PA4257 , PA4258 , PA4259 , PA4260 , PA4261 , PA4262 , PA4263 , PA4264
D3C65_03695	PA4252		50S ribosomal protein L24	1.15138	1.2417	0.203364	0.312316	0.144536	0.000226164	0.392694	0.00339011	753575	753889	+	50S ribosomal protein L24	TPTMD	Ribosome	TRUE	PA4264	PA4250 , PA4251 , PA4252 , PA4253 , PA4254 , PA4255 , PA4256 , PA4257 , PA4258 , PA4259 , PA4260 , PA4261 , PA4262 , PA4263 , PA4264
D3C65_03700	PA4251		50S ribosomal protein L5	1.1053	1.27346	0.144432	0.348756	0.264484	1.31809e-05	0.541817	0.00043245	753909	754448	+	50S ribosomal protein L5	TPTMD	Ribosome	TRUE	PA4264	PA4250 , PA4251 , PA4252 , PA4253 , PA4254 , PA4255 , PA4256 , PA4257 , PA4258 , PA4259 , PA4260 , PA4261 , PA4262 , PA4263 , PA4264
D3C65_03705	PA4250		30S ribosomal protein S14	1.04516	1.33862	0.0637208	0.420746	0.566782	5.79967e-06	0.778941	0.000245463	754462	754767	+	30S ribosomal protein S14	TPTMD	Ribosome	TRUE	PA4264	PA4250 , PA4251 , PA4252 , PA4253 , PA4254 , PA4255 , PA4256 , PA4257 , PA4258 , PA4259 , PA4260 , PA4261 , PA4262 , PA4263 , PA4264
D3C65_03710	PA4249		30S ribosomal protein S8	1.08747	1.10248	0.12098	0.140747	0.338336	0.166693	0.607093	0.351718	754957	755349	+	30S ribosomal protein S8	TPTMD	Ribosome	TRUE	PA4249	PA4242 , PA4243 , PA4244 , PA4245 , PA4246 , PA4247 , PA4248 , PA4249
D3C65_03715	PA4248		50S ribosomal protein L6	1.06916	1.25527	0.096472	0.328002	0.4613	1.70619e-05	0.704964	0.00051174	755361	755894	+	50S ribosomal protein L6	TPTMD	Ribosome	TRUE	PA4249	PA4242 , PA4243 , PA4244 , PA4245 , PA4246 , PA4247 , PA4248 , PA4249
D3C65_03720	PA4247		50S ribosomal protein L18	1.11665	1.18175	0.159172	0.240926	0.225286	0.00315351	0.501491	0.0220287	755905	756255	+	50S ribosomal protein L18	TPTMD	Ribosome	TRUE	PA4249	PA4242 , PA4243 , PA4244 , PA4245 , PA4246 , PA4247 , PA4248 , PA4249
D3C65_03725	PA4246		30S ribosomal protein S5	1.12169	1.30942	0.16567	0.388923	0.183801	1.37694e-07	0.45183	1.21934e-05	756259	756759	+	30S ribosomal protein S5	TPTMD	Ribosome	TRUE	PA4249	PA4242 , PA4243 , PA4244 , PA4245 , PA4246 , PA4247 , PA4248 , PA4249
D3C65_03730	PA4245		50S ribosomal protein L30	1.06889	1.12751	0.0961122	0.173144	0.514897	0.244676	0.741353	0.448533	756762	756938	+	50S ribosomal protein L30	TPTMD	Ribosome	TRUE	PA4249	PA4242 , PA4243 , PA4244 , PA4245 , PA4246 , PA4247 , PA4248 , PA4249
D3C65_03735	PA4244		50S ribosomal protein L15	1.07063	1.39994	0.098464	0.485367	0.435133	3.70349e-09	0.686451	5.6309e-07	756942	757376	+	50S ribosomal protein L15	TPTMD	Ribosome	TRUE	PA4249	PA4242 , PA4243 , PA4244 , PA4245 , PA4246 , PA4247 , PA4248 , PA4249
D3C65_03740	PA4243		protein translocase subunit SecY	1.04285	1.15854	0.0605281	0.212314	0.637471	0.0183004	0.822891	0.078376	757377	758705	+	secretion protein SecY	MP ; PSE	Protein export ; Bacterial secretion system ; Quorum sensing	TRUE	PA4249	PA4242 , PA4243 , PA4244 , PA4245 , PA4246 , PA4247 , PA4248 , PA4249
D3C65_03745	PA4242		50S ribosomal protein L36	0.963004	1.16086	-0.0543861	0.215194	0.665814	0.0323208	0.841227	0.11702	758734	758850	+	50S ribosomal protein L36	TPTMD	Ribosome	TRUE	PA4249	PA4242 , PA4243 , PA4244 , PA4245 , PA4246 , PA4247 , PA4248 , PA4249
D3C65_03750	PA4241		30S ribosomal protein S13	1.07716	1.13687	0.107237	0.185063	0.382713	0.0653396	0.646314	0.189079	758981	759337	+	30S ribosomal protein S13	TPTMD	Ribosome	TRUE	PA4241	PA4237 , PA4238 , PA4239 , PA4240 , PA4241
D3C65_03755	PA4240		30S ribosomal protein S11	1.06056	1.27872	0.0848229	0.354697	0.535629	2.53159e-05	0.755978	0.000680926	759356	759745	+	30S ribosomal protein S11	TPTMD	Ribosome	TRUE	PA4241	PA4237 , PA4238 , PA4239 , PA4240 , PA4241
D3C65_03760	PA4239		30S ribosomal protein S4	1.08625	1.20609	0.119361	0.270332	0.301363	0.00374788	0.577444	0.0249685	759762	760382	+	30S ribosomal protein S4	TPTMD	Ribosome	TRUE	PA4241	PA4237 , PA4238 , PA4239 , PA4240 , PA4241
D3C65_03765	PA4238		DNA-directed RNA polymerase subunit alpha	1.11018	1.3519	0.150794	0.434992	0.24289	1.45625e-08	0.521374	1.82221e-06	760405	761406	+	DNA-directed RNA polymerase alpha chain	TRNAPD	Purine metabolism ; Pyrimidine metabolism ; RNA polymerase	TRUE	PA4241	PA4237 , PA4238 , PA4239 , PA4240 , PA4241
D3C65_03770	PA4237	rplQ	50S ribosomal protein L17	1.07465	1.28968	0.103872	0.36701	0.399808	1.47636e-05	0.660197	0.0004695	761450	761839	+	50S ribosomal protein L17	TPTMD	Ribosome	TRUE	PA4241	PA4237 , PA4238 , PA4239 , PA4240 , PA4241
D3C65_03775	PA4236		catalase	1.31554	1.30045	0.395656	0.37901	8.91289e-05	0.0197236	0.00335957	0.0831108	762121	763569	+	catalase	AP	Glyoxylate and dicarboxylate metabolism ; Tryptophan metabolism	FALSE	PA4236	PA4236
D3C65_03780	PA4235	bfr	bacterioferritin	1.10899	1.29036	0.149241	0.36777	0.155114	0.00311746	0.410011	0.0219098	763700	764164	+	bacterial ferritin	AP; TSM	Porphyrin and chlorophyll metabolism	FALSE	PA4235	PA4235
D3C65_03785	PA4234		excinuclease ABC subunit A	0.972849	1.07661	-0.0397127	0.106498	0.600275	0.154454	0.801595	0.336756	764236	767073	-	excinuclease ABC subunit A	DRRMR	Nucleotide excision repair	FALSE	PA4234	PA4234
D3C65_03790	PA4233		MFS transporter	0.782181	0.819259	-0.354426	-0.287608	7.0478e-06	0.0020047	0.000423918	0.0159821	767287	768675	+	probable major facilitator superfamily (MFS) transporter	MP ; TSM	NA	TRUE	PA4233	PA4232 , PA4233
D3C65_03795	PA4232	ssb	single-stranded DNA-binding protein	1.08445	0.891256	0.11697	-0.166087	0.233599	0.0386111	0.51153	0.131118	768692	769189	+	single-stranded DNA-binding protein	DRRMR	DNA replication ; Mismatch repair ; Homologous recombination	TRUE	PA4233	PA4232 , PA4233
D3C65_03800	PA4231		salicylate biosynthesis isochorismate synthase	1.1637	1.04943	0.218724	0.069604	0.0205201	0.461195	0.127216	0.660358	769278	770708	-	salicylate biosynthesis isochorismate synthase	SF; TSM	Ubiquinone and other terpenoid-quinone biosynthesis ; Biosynthesis of siderophore group nonribosomal peptides	TRUE	PA4228	PA4228 , PA4229 , PA4230 , PA4231
D3C65_03805	PA4230		isochorismate-pyruvate lyase	1.27446	0.975465	0.349888	-0.0358383	0.000686699	0.681815	0.0146275	0.82517	770705	771010	-	salicylate biosynthesis protein PchB	SF; TSM	Biosynthesis of siderophore group nonribosomal peptides	TRUE	PA4228	PA4228 , PA4229 , PA4230 , PA4231
D3C65_03810	PA4229		thioesterase	1.00962	1.21914	0.0138163	0.285867	0.923182	0.021824	0.965827	0.0890284	771010	771765	-	pyochelin biosynthetic protein PchC	SF; TSM	NA	TRUE	PA4228	PA4228 , PA4229 , PA4230 , PA4231
D3C65_03815	PA4228		(2,3-dihydroxybenzoyl)adenylate synthase	1.19591	1.15153	0.258114	0.203547	0.0173525	0.0513359	0.115154	0.159466	771762	773405	-	pyochelin biosynthesis protein PchD	SF; TSM	Biosynthesis of siderophore group nonribosomal peptides	TRUE	PA4228	PA4228 , PA4229 , PA4230 , PA4231
D3C65_03820	PA4227		regulatory protein PchR	1.15491	0.934512	0.207783	-0.097715	0.0998639	0.331257	0.315527	0.541457	773634	774524	+	transcriptional regulator PchR	TR	NA	FALSE	PA4227	PA4227
D3C65_03825	PA4226		non-ribosomal peptide synthetase	1.13282	1.24784	0.179915	0.319431	0.130823	0.00172595	0.370228	0.0142478	774718	779034	+	dihydroaeruginoic acid synthetase	SF; TSM	Biosynthesis of siderophore group nonribosomal peptides	TRUE	PA4226	PA4222 , PA4223 , PA4224 , PA4225 , PA4226
D3C65_03830	PA4225		non-ribosomal peptide synthetase	1.04314	1.03676	0.0609303	0.0520887	0.575072	0.603611	0.784618	0.776919	779031	784460	+	pyochelin synthetase	SF; TSM	Biosynthesis of siderophore group nonribosomal peptides	TRUE	PA4226	PA4222 , PA4223 , PA4224 , PA4225 , PA4226
D3C65_03835	PA4224		pyochelin biosynthetic protein PchG	0.995479	1.034	-0.0065367	0.0482414	0.954652	0.675113	0.979779	0.822075	784457	785506	+	pyochelin biosynthetic protein PchG	MP; TSM	Biosynthesis of siderophore group nonribosomal peptides	TRUE	PA4226	PA4222 , PA4223 , PA4224 , PA4225 , PA4226
D3C65_03840	PA4223		ABC transporter ATP-binding protein	0.889024	0.913795	-0.169706	-0.130057	0.0665795	0.212291	0.254868	0.4106	785503	787215	+	probable ATP-binding component of ABC transporter	MP; TSM	NA	TRUE	PA4226	PA4222 , PA4223 , PA4224 , PA4225 , PA4226
D3C65_03845	PA4222		ABC transporter ATP-binding protein	0.949685	1.10111	-0.0744794	0.138963	0.543808	0.261475	0.760448	0.466494	787212	788936	+	probable ATP-binding component of ABC transporter	TSM	NA	TRUE	PA4226	PA4222 , PA4223 , PA4224 , PA4225 , PA4226
D3C65_03850	PA4221		Fe(3+)-pyochelin receptor	1.07413	1.03469	0.103167	0.0491996	0.231372	0.509293	0.509193	0.702826	789028	791190	+	Fe(III)-pyochelin outer membrane receptor precursor	TSM	NA	TRUE	PA4221	PA4220 , PA4221
D3C65_03855	PA4220		protein FptB	0.806713	1.53893	-0.309872	0.62193	0.0469407	0.000738228	0.205181	0.00788356	791190	791471	+	hypothetical protein	HUU	NA	TRUE	PA4221	PA4220 , PA4221
D3C65_03860	PA4219		PepSY domain-containing protein	0.896108	1.25562	-0.158256	0.328397	0.157206	0.0055257	0.413416	0.0330088	791473	792978	+	AmpO	ARS; MP	NA	TRUE	PA4219	PA4218 , PA4219
D3C65_03865	PA4218		MFS transporter	0.98817	1.11389	-0.0171693	0.155608	0.86164	0.102647	0.939796	0.25778	792971	794215	+	AmpP	ARS; MP; TSM	NA	TRUE	PA4219	PA4218 , PA4219
D3C65_03870	PA4217		flavin-dependent oxidoreductase	0.819813	0.80208	-0.286634	-0.318181	0.025589	0.0815928	0.142359	0.222161	794320	795528	-	flavin-containing monooxygenase	PE	Phenazine biosynthesis	FALSE	PA4217	PA4217
D3C65_03875	PA4216	pdxH	pyridoxamine 5'-phosphate oxidase	0.839994	1.14013	-0.251549	0.189201	0.126087	0.466878	0.363353	0.664034	795766	796410	-	probable pyridoxamine 5'-phosphate oxidase	SF	Phenazine biosynthesis ; Quorum sensing	TRUE	PA4211	PA4211 , PA4212 , PA4213 , PA4214 , PA4215 , PA4216
D3C65_03880	PA4215		trans-2,3-dihydro-3-hydroxyanthranilate isomerase	0.79142	1.28487	-0.337485	0.361624	0.0932252	0.132773	0.304045	0.304702	796436	797272	-	probable phenazine biosynthesis protein	SF	Phenazine biosynthesis ; Quorum sensing	TRUE	PA4211	PA4211 , PA4212 , PA4213 , PA4214 , PA4215 , PA4216
D3C65_03885	PA4214		phenazine-specific anthranilate synthase component I	0.988098	1.02283	-0.0172738	0.0325642	0.925253	0.895432	0.966269	0.94939	797286	799169	-	phenazine biosynthesis protein PhzE	SF	Phenazine biosynthesis ; Quorum sensing	TRUE	PA4211	PA4211 , PA4212 , PA4213 , PA4214 , PA4215 , PA4216
D3C65_03890	PA4213		phenazine biosynthesis protein PhzD	0.703336	0.842231	-0.507714	-0.247713	0.0412591	0.420263	0.189406	0.623944	799166	799789	-	phenazine biosynthesis protein PhzD	SF	Phenazine biosynthesis ; Quorum sensing	TRUE	PA4211	PA4211 , PA4212 , PA4213 , PA4214 , PA4215 , PA4216
D3C65_03895	PA4212		3-deoxy-7-phosphoheptulonate synthase	0.827755	1.18743	-0.272723	0.247838	0.0206353	0.168953	0.12751	0.354795	799786	801003	-	phenazine biosynthesis protein PhzC	SF	Phenylalanine, tyrosine and tryptophan biosynthesis ; Quorum sensing	TRUE	PA4211	PA4211 , PA4212 , PA4213 , PA4214 , PA4215 , PA4216
D3C65_03900	PA4211		phenazine biosynthesis protein phzB 1	0.75419	0.554312	-0.407001	-0.85123	0.017491	0.00841754	0.115666	0.045409	801027	801515	-	probable phenazine biosynthesis protein	SF	Phenazine biosynthesis ; Quorum sensing	TRUE	PA4211	PA4211 , PA4212 , PA4213 , PA4214 , PA4215 , PA4216
D3C65_03905	PA4210		phenazine biosynthesis protein phzA 1	0.368023	0.60265	-1.44213	-0.730608	2.6611e-06	0.102716	0.00017701	0.25778	801545	802033	-	probable phenazine biosynthesis protein	SF	Phenazine biosynthesis ; Quorum sensing	FALSE	PA4210	PA4210
D3C65_03915	PA4209		phenazine-specific methyltransferase	0.95474	0.968791	-0.0668196	-0.0457424	0.663567	0.790786	0.839988	0.884696	802730	803734	+	probable phenazine-specific methyltransferase	PE	Phenazine biosynthesis	FALSE	PA4209	PA4209
D3C65_03920	PA4208		TolC family protein	0.897169	0.715357	-0.156548	-0.483266	0.287008	0.00314885	0.562867	0.0220228	803745	805208	-	probable outer membrane protein precursor	MP ; TSM	NA	TRUE	PA4205	PA4205 , PA4206 , PA4207 , PA4208
D3C65_03925	PA4207	mexI	MexW/MexI family multidrug efflux RND transporter permease subunit	1.03816	0.69255	0.054025	-0.53001	0.616424	8.07825e-06	0.810722	0.000307937	805205	808294	-	probable Resistance-Nodulation-Cell Division (RND) efflux transporter	MP ; TSM	Quorum sensing	TRUE	PA4205	PA4205 , PA4206 , PA4207 , PA4208
D3C65_03930	PA4206	mexH	MexH family multidrug efflux RND transporter periplasmic adaptor subunit	0.925884	0.75945	-0.111097	-0.396972	0.348937	0.0157106	0.61621	0.0702018	808307	809419	-	probable Resistance-Nodulation-Cell Division (RND) efflux membrane fusion protein precursor	TSM	Quorum sensing	TRUE	PA4205	PA4205 , PA4206 , PA4207 , PA4208
D3C65_03935	PA4205		DoxX family protein	1.05528	0.925324	0.0776318	-0.11197	0.527794	0.514053	0.749141	0.706194	809427	809873	-	hypothetical protein	MP	NA	TRUE	PA4205	PA4205 , PA4206 , PA4207 , PA4208
D3C65_03940	PA4204		gluconolactonase	1.21362	0.88369	0.279317	-0.178388	0.00660241	0.134465	0.0636126	0.307378	810524	811690	-	periplasmic gluconolactonase, PpgL	HUU	NA	TRUE	PA4203	PA4203 , PA4204
D3C65_03945	PA4203		LysR family transcriptional regulator	1.04716	1.01548	0.0664785	0.0221641	0.596779	0.850866	0.798752	0.92512	811770	812624	-	NmoR	TR	NA	TRUE	PA4203	PA4203 , PA4204
D3C65_03950	PA4202		nitronate monooxygenase	1.15894	0.934061	0.212803	-0.0984119	0.0924142	0.327496	0.303256	0.537515	812732	813787	+	nitronate monooxygenase NmoA	PE	Nitrogen metabolism	TRUE	PA4202	PA4201 , PA4202
D3C65_03955	PA4201		D-alanine--D-alanine ligase A	1.11	0.936833	0.150563	-0.0941365	0.118316	0.271889	0.349671	0.478152	813883	814923	+	D-alanine-D-alanine ligase A	CWLC	D-Alanine metabolism ; Peptidoglycan biosynthesis ; Vancomycin resistance	TRUE	PA4202	PA4201 , PA4202
D3C65_03960	PA4200		MBL fold metallo-hydrolase	1.29239	0.868151	0.370043	-0.203981	0.00223637	0.0771712	0.032505	0.213542	814963	815829	-	hypothetical protein	HUU	NA	FALSE	PA4200	PA4200
D3C65_03965	PA4199		acyl-CoA dehydrogenase	1.3104	0.767977	0.390003	-0.380864	0.00133541	0.00294383	0.0231888	0.0209972	816027	817808	-	probable acyl-CoA dehydrogenase	PE	NA	TRUE	PA4198	PA4198 , PA4199
D3C65_03970	PA4198		acyl-CoA synthetase	1.51872	0.739277	0.602851	-0.435813	0.000122711	0.0024376	0.00425648	0.0184859	817926	819548	-	probable AMP-binding enzyme	PE	NA	TRUE	PA4198	PA4198 , PA4199
D3C65_03975	PA4197		PAS domain-containing sensor histidine kinase	1.00478	0.946322	0.00687466	-0.0795965	0.948635	0.403982	0.977151	0.607926	819794	822070	+	BfiS	TCRS	NA	TRUE	PA4197	PA4196 , PA4197
D3C65_03980	PA4196		DNA-binding response regulator	1.03841	0.878835	0.0543779	-0.186337	0.680376	0.112579	0.84751	0.273419	822073	822717	+	BfiR	TCRS; TR	NA	TRUE	PA4197	PA4196 , PA4197
D3C65_03985	PA4195		ABC transporter	1.6051	0.242229	0.682662	-2.04555	0.0235088	9.02361e-06	0.136467	0.000332829	822873	823703	+	probable binding protein component of ABC transporter	TSM	NA	TRUE	PA4195	PA4191 , PA4192 , PA4193 , PA4194 , PA4195
D3C65_03990	PA4194		amino acid ABC transporter permease	1.18351	0.546658	0.243066	-0.87129	0.402937	0.0180873	0.662847	0.0778689	823788	824486	+	probable permease of ABC transporter	MP ; TSM	NA	TRUE	PA4195	PA4191 , PA4192 , PA4193 , PA4194 , PA4195
D3C65_03995	PA4193		amino acid ABC transporter permease	1.35304	0.402183	0.436205	-1.31408	0.116915	0.00505404	0.347472	0.030915	824483	825187	+	probable permease of ABC transporter	MP ; TSM	NA	TRUE	PA4195	PA4191 , PA4192 , PA4193 , PA4194 , PA4195
D3C65_04000	PA4192		amino acid ABC transporter ATP-binding protein	1.09531	0.535984	0.131338	-0.899739	0.615753	0.0403912	0.810722	0.134856	825184	825927	+	probable ATP-binding component of ABC transporter	TSM	NA	TRUE	PA4195	PA4191 , PA4192 , PA4193 , PA4194 , PA4195
D3C65_04005	PA4191		isopenicillin N synthase family oxygenase	1.09847	0.472959	0.135497	-1.08021	0.678685	0.0195336	0.847003	0.0824911	825936	826940	+	probable iron/ascorbate oxidoreductase	PE	NA	TRUE	PA4195	PA4191 , PA4192 , PA4193 , PA4194 , PA4195
D3C65_04010	PA4190		monooxygenase	1.11919	0.912474	0.162455	-0.132145	0.121757	0.1969	0.355427	0.392164	826981	828177	-	probable FAD-dependent monooxygenase	PE	NA	FALSE	PA4190	PA4190
D3C65_04015	PA4189		aldehyde dehydrogenase	1.0101	0.835518	0.0144916	-0.259256	0.931154	0.1327	0.968693	0.304702	828345	829835	-	probable aldehyde dehydrogenase	PE	Arginine and proline metabolism	TRUE	PA4187	PA4187 , PA4188 , PA4189
D3C65_04020	PA4188		dihydrodipicolinate synthase family protein	1.25413	0.802588	0.326683	-0.317269	0.0398554	0.110707	0.187682	0.270283	829828	830739	-	conserved hypothetical protein	HUU	Lysine biosynthesis ; Monobactam biosynthesis	TRUE	PA4187	PA4187 , PA4188 , PA4189
D3C65_04025	PA4187		MFS transporter	1.22451	1.06093	0.292205	0.0853353	0.32451	0.709232	0.598232	0.840853	830804	832132	-	probable major facilitator superfamily (MFS) transporter	MP ; TSM	NA	TRUE	PA4187	PA4187 , PA4188 , PA4189
D3C65_04030	PA4186		FAD-binding oxidoreductase	0.960533	0.896071	-0.0580927	-0.158315	0.70989	0.191745	0.862364	0.385542	832268	833587	-	hypothetical protein	HUU	NA	FALSE	PA4186	PA4186
D3C65_04035	PA4185		GntR family transcriptional regulator	1.08303	0.857831	0.115073	-0.221235	0.243801	0.0308247	0.52214	0.113279	833680	834408	-	probable transcriptional regulator	TR	NA	FALSE	PA4185	PA4185
D3C65_04040	PA4184		GlxA family transcriptional regulator	1.0475	0.855529	0.0669532	-0.225111	0.613135	0.0388425	0.809212	0.131439	834715	835737	+	sarcosine oxidation and utilization regulator SouR	TR	NA	TRUE	PA4184	PA4183 , PA4184
D3C65_04045	PA4183		glyoxalase/bleomycin resistance/dioxygenase family protein	1.00092	1.25735	0.00132201	0.330385	0.992958	0.0068148	0.996129	0.0384569	835763	836230	+	hypothetical protein	HUU	NA	TRUE	PA4184	PA4183 , PA4184
D3C65_04050	PA4182		FMN-binding negative transcriptional regulator	1.12534	0.947107	0.170366	-0.0784012	0.0914622	0.435928	0.302237	0.638311	836234	836872	-	hypothetical protein	HUU	NA	TRUE	PA4181	PA4181 , PA4182
D3C65_04055	PA4181		hypothetical protein	1.05053	1.04537	0.0711185	0.0640145	0.530761	0.603588	0.751923	0.776919	836900	837619	-	hypothetical protein	HUU	NA	TRUE	PA4181	PA4181 , PA4182
D3C65_04065	PA4180		acetolactate synthase large subunit	1.04647	0.949097	0.0655322	-0.0753729	0.499388	0.391055	0.730901	0.59801	837904	839547	+	probable acetolactate synthase large subunit	AABM	Butanoate metabolism ; Branched dibasic acid metabolism ; Valine, leucine and isoleucine biosynthesis ; Pantothenate and CoA biosynthesis	FALSE	PA4180	PA4180
D3C65_04070	PA4179		outer membrane porin, OprD family	1.15749	2.69974	0.211001	1.43282	0.327943	2.61698e-05	0.600177	0.000699666	839590	840885	-	probable porin	MP ; TSM	NA	FALSE	PA4179	PA4179
D3C65_04075	PA4178		class I SAM-dependent methyltransferase	0.935835	1.03341	-0.0956735	0.0474148	0.472843	0.790093	0.714446	0.884459	841123	841866	-	SAM-dependent methyltransferase , EftM	HUU	NA	FALSE	PA4178	PA4178
D3C65_04080	PA4177		GFA family protein	0.732581	1.12085	-0.44894	0.164588	0.0754281	0.474881	0.274611	0.672588	841966	842367	-	hypothetical protein	HUU	NA	FALSE	PA4177	PA4177
D3C65_04085	PA4176		peptidyl-prolyl cis-trans isomerase	1.18025	0.922847	0.239093	-0.115837	0.0232792	0.286237	0.136212	0.495066	842510	842791	+	peptidyl-prolyl cis-trans isomerase C2	CHSP ; TPTMD	NA	FALSE	PA4176	PA4176
D3C65_04090	PA4175		protease IV	1.09286	0.811216	0.128115	-0.301842	0.185918	0.0134352	0.454269	0.0629257	843122	844510	-	protease IV	SF	NA	FALSE	PA4175	PA4175
D3C65_04095	PA4174		LysR family transcriptional regulator	0.845679	0.906443	-0.241818	-0.141711	0.048111	0.219502	0.208285	0.419473	845045	845968	-	probable transcriptional regulator	TR	NA	FALSE	PA4174	PA4174
D3C65_04105	PA4172	xth	exodeoxyribonuclease III	NA	1.01187	NA	0.0170274	NA	0.962119	NA	0.981305	846539	847339	-	probable nuclease	DRRMR	Base excision repair	TRUE	PA4171	PA4171 , PA4172
D3C65_04110	PA4171		type 1 glutamine amidotransferase	0.948204	1.09179	-0.0767301	0.126693	0.686065	0.543806	0.850088	0.729638	847362	847925	-	probable protease	PE	NA	TRUE	PA4171	PA4171 , PA4172
D3C65_04115	PA4170		NAD(P)/FAD-dependent oxidoreductase	0.951919	0.991162	-0.0710891	-0.0128071	0.565604	0.899154	0.778273	0.951823	848061	848993	-	hypothetical protein	HUU	NA	FALSE	PA4170	PA4170
D3C65_04120	PA4169		Rrf2 family transcriptional regulator	1.08386	1.00364	0.116178	0.00524754	0.493824	0.973715	0.727883	0.985811	849074	849502	+	conserved hypothetical protein	HUU	NA	FALSE	PA4169	PA4169
D3C65_04125	PA4168		TonB-dependent siderophore receptor	0.938998	1.22307	-0.0908067	0.290502	0.66828	0.10033	0.84167	0.254263	849567	851975	-	second ferric pyoverdine receptor FpvB	TSM	NA	FALSE	PA4168	PA4168
D3C65_04130	PA4167	dkgB	2,5-didehydrogluconate reductase DkgB	0.842611	1.084	-0.247061	0.116364	0.366467	0.618182	0.632028	0.786008	852318	853136	+	probable oxidoreductase	PE	NA	FALSE	PA4167	PA4167
D3C65_04135	PA4166		GNAT family N-acetyltransferase	1.04119	0.788295	0.0582388	-0.343193	0.702534	0.0494423	0.858521	0.156368	853186	853644	-	probable acetyltransferase	PE	NA	FALSE	PA4166	PA4166
D3C65_04140	PA4165		PLP-dependent aminotransferase family protein	1.04355	1.1013	0.0615054	0.139203	0.595006	0.147424	0.797762	0.327633	853776	855266	+	probable transcriptional regulator	TR	NA	FALSE	PA4165	PA4165
D3C65_04145	PA4164		gamma-glutamylcyclotransferase	1.156	0.898573	0.20914	-0.154293	0.0349545	0.0958255	0.174433	0.247231	855282	855608	-	hypothetical protein	HUU	NA	TRUE	PA4163	PA4163 , PA4164
D3C65_04150	PA4163		amidase	1.13427	0.898618	0.18176	-0.154221	0.0420233	0.0997035	0.191377	0.253831	855670	857379	-	hypothetical protein	HUU	Arginine and proline metabolism ; Phenylalanine metabolism ; Tryptophan metabolism ; Aminobenzoate degradation ; Styrene degradation	TRUE	PA4163	PA4163 , PA4164
D3C65_04155	PA4162		SDR family oxidoreductase	0.98808	0.940343	-0.0173003	-0.0887404	0.898621	0.486427	0.955937	0.682279	857684	858400	+	probable short-chain dehydrogenase	PE	NA	FALSE	PA4162	PA4162
D3C65_04160	PA4161		ferric enterobactin transporter FepG	1.03935	1.05834	0.055687	0.0817974	0.807021	0.683416	0.91556	0.825896	858411	859442	-	ferric enterobactin transport protein FepG	MP ; TSM	ABC transporters	TRUE	PA4159	PA4159 , PA4160 , PA4161
D3C65_04165	PA4160		iron ABC transporter permease	1.06959	1.24233	0.0970594	0.313044	0.680874	0.0697165	0.847549	0.198265	859439	860461	-	ferric enterobactin transport protein FepD	MP ; TSM	ABC transporters	TRUE	PA4159	PA4159 , PA4160 , PA4161
D3C65_04170	PA4159		Fe2+-enterobactin ABC transporter substrate-binding protein	1.1402	1.06672	0.18929	0.0931837	0.369566	0.573308	0.635114	0.754513	860492	861397	-	ferrienterobactin-binding periplasmic protein precursor FepB	TSM	ABC transporters	TRUE	PA4159	PA4159 , PA4160 , PA4161
D3C65_04175	PA4158		ABC transporter ATP-binding protein	1.09472	0.992017	0.130557	-0.011563	0.590437	0.949098	0.793707	0.975712	861523	862320	+	ferric enterobactin transport protein FepC	TSM	ABC transporters	FALSE	PA4158	PA4158
D3C65_04180	PA4157		IclR family transcriptional regulator	0.942095	0.922756	-0.0860553	-0.115978	0.345017	0.182759	0.612474	0.3733	862327	863115	-	probable transcriptional regulator	TR	NA	FALSE	PA4157	PA4157
D3C65_04185	PA4156		TonB-dependent receptor	1.20221	0.974012	0.265689	-0.0379879	0.0854807	0.806112	0.293626	0.894713	863371	865455	+	FvbA	TSM	NA	FALSE	PA4156	PA4156
D3C65_04190	PA4155		LLM class flavin-dependent oxidoreductase	0.924599	1.00061	-0.1131	0.000884606	0.534018	0.995658	0.754646	0.998259	865523	866830	+	hypothetical protein	HUU	NA	FALSE	PA4155	PA4155
D3C65_04195	PA4154		SH3 domain-containing protein	1.04098	0.952	0.057936	-0.0709665	0.582714	0.516986	0.789438	0.708024	867266	867934	+	conserved hypothetical protein	HUU	NA	FALSE	PA4154	PA4154
D3C65_04200	PA4153		2,3-butanediol dehydrogenase	0.976724	0.982846	-0.0339775	-0.0249624	0.859338	0.879237	0.939564	0.941036	868018	869109	-	2,3-butanediol dehydrogenase	CCC	Butanoate metabolism	TRUE	PA4148	PA4148 , PA4149 , PA4150 , PA4151 , PA4152 , PA4153
D3C65_04205	PA4152		acetoin dehydrogenase dihydrolipoyllysine-residue acetyltransferase subunit	1.05709	0.985548	0.0801012	-0.0210014	0.681894	0.903106	0.848171	0.95291	869123	870235	-	probable hydrolase	CCC	Glycolysis and Gluconeogenesis ; Citrate cycle ; Pyruvate metabolism	TRUE	PA4148	PA4148 , PA4149 , PA4150 , PA4151 , PA4152 , PA4153
D3C65_04210	PA4151		alpha-ketoacid dehydrogenase subunit beta	0.98397	0.983696	-0.0233131	-0.0237159	0.934297	0.911357	0.969981	0.95586	870232	871251	-	acetoin catabolism protein AcoB	CCC	NA	TRUE	PA4148	PA4148 , PA4149 , PA4150 , PA4151 , PA4152 , PA4153
D3C65_04215	PA4150		thiamine pyrophosphate-dependent dehydrogenase E1 component subunit alpha	1.08941	1.38748	0.12355	0.472468	0.573485	0.0316385	0.7842	0.115553	871284	872258	-	probable dehydrogenase E1 component	CCC	NA	TRUE	PA4148	PA4148 , PA4149 , PA4150 , PA4151 , PA4152 , PA4153
D3C65_04230	PA4147		sigma-54-dependent Fis family transcriptional regulator	0.963436	1.25155	-0.05374	0.32372	0.680292	0.00932873	0.84751	0.0488147	874450	876327	+	transcriptional regulator AcoR	TR	NA	FALSE	PA4147	PA4147
D3C65_04235			LysE family translocator	0.630052	0.948896	-0.666458	-0.0756776	0.018794	0.722794	0.121303	0.846742	876397	877143	+	NA	NA	NA	NA	NA	NA
D3C65_04240	PA4145		LysR family transcriptional regulator	1.02199	1.01898	0.0313874	0.027129	0.744985	0.78036	0.883073	0.879535	877130	878020	-	probable transcriptional regulator	TR	NA	FALSE	PA4145	PA4145
D3C65_04245	PA4144		TolC family protein	0.766074	1.2258	-0.384445	0.293727	0.0677616	0.188775	0.257796	0.381392	878116	879531	-	probable outer membrane protein precursor	PSE	Bacterial secretion system ; Two-component system ; beta-Lactam resistance ; Cationic antimicrobial peptide (CAMP) resistance	TRUE	PA4142	PA4142 , PA4143 , PA4144
D3C65_04250	PA4143		peptidase domain-containing ABC transporter	0.792268	0.848129	-0.335939	-0.237645	0.0306132	0.112098	0.161109	0.272919	879531	881690	-	probable toxin transporter	MP ; PSE ; TSM	ABC transporters	TRUE	PA4142	PA4142 , PA4143 , PA4144
D3C65_04255	PA4142		HlyD family efflux transporter periplasmic adaptor subunit	0.738936	0.946573	-0.436479	-0.0792151	0.00928038	0.619849	0.0761269	0.78659	881700	882956	-	probable secretion protein	PSE	NA	TRUE	PA4142	PA4142 , PA4143 , PA4144
D3C65_04260	PA4141		hypothetical protein	0.956069	0.82033	-0.0648128	-0.285724	0.537139	0.0206549	0.756723	0.0856552	883053	883352	-	hypothetical protein	HUU	NA	FALSE	PA4141	PA4141
D3C65_04265	PA4140		FAD-binding protein	0.942689	0.735877	-0.0851455	-0.442463	0.605149	0.00052003	0.804494	0.00615904	883661	885454	-	hypothetical protein	HUU	NA	FALSE	PA4140	PA4140
D3C65_04270	PA4139		hypothetical protein	1.05498	0.744562	0.0772188	-0.425535	0.457204	0.00518657	0.702901	0.031558	885586	885885	-	hypothetical protein	HUU	NA	FALSE	PA4139	PA4139
D3C65_04280	PA4138		Tyrosine--tRNA ligase 1	1.0893	1.17599	0.123401	0.233876	0.367425	0.0504202	0.632028	0.158039	886644	887882	+	tyrosyl-tRNA synthetase	AABM ; TPTMD	Aminoacyl-tRNA biosynthesis	FALSE	PA4138	PA4138
D3C65_04285	PA4137		outer membrane porin, OprD family	1.30628	0.852074	0.385465	-0.23095	0.157379	0.365781	0.413426	0.572741	887911	889167	-	probable porin	TSM	NA	FALSE	PA4137	PA4137
D3C65_04290	PA4136		putative chloramphenicol efflux MFS transporter Bcr1	0.90165	0.974184	-0.149361	-0.0377335	0.328006	0.819095	0.600177	0.903548	889532	890740	+	probable major facilitator superfamily (MFS) transporter	MP ; TSM	NA	FALSE	PA4136	PA4136
D3C65_04295	PA4135	hpaR	homoprotocatechuate degradation operon regulator HpaR	0.963128	0.795989	-0.0542005	-0.32918	0.619949	0.010775	0.811993	0.0544045	890826	891248	+	probable transcriptional regulator	TR	NA	FALSE	PA4135	PA4135
D3C65_04300	PA4134		cbb3-type cytochrome c oxidase subunit 3	0.859037	0.88184	-0.219207	-0.181411	0.363592	0.290833	0.630598	0.499712	891264	891506	-	hypothetical protein	AP	NA	FALSE	PA4134	PA4134
D3C65_04305	PA4133	ccoN	cytochrome-c oxidase, cbb3-type subunit I	0.884896	0.801869	-0.17642	-0.318561	0.234049	0.0582161	0.512117	0.174709	891590	893017	-	cytochrome c oxidase subunit (cbb3-type)	AP; EM	Oxidative phosphorylation ; Two-component system	FALSE	PA4133	PA4133
D3C65_04310	PA4132		PLP-dependent aminotransferase family protein	0.806195	0.892675	-0.310799	-0.163793	0.00483608	0.206012	0.0527861	0.402923	893281	894696	-	conserved hypothetical protein	AP	NA	FALSE	PA4132	PA4132
D3C65_04315	PA4131	ccoG	cytochrome c oxidase accessory protein CcoG	0.615824	0.741668	-0.699409	-0.431154	1.31807e-07	0.00745484	1.40611e-05	0.0412597	894794	896515	-	probable iron-sulfur protein	AP; PE	NA	FALSE	PA4131	PA4131
D3C65_04320	PA4130		nitrite/sulfite reductase	0.736651	0.823577	-0.440947	-0.280024	0.00171705	0.118586	0.0271178	0.283465	896621	898294	+	probable sulfite or nitrite reductase	AP ; CIM	Sulfur metabolism	TRUE	PA4130	PA4129 , PA4130
D3C65_04325	PA4129		DUF934 domain-containing protein	0.742662	0.992032	-0.429222	-0.0115421	0.00278623	0.949579	0.0377243	0.97589	898291	898779	+	hypothetical protein	AP	NA	TRUE	PA4130	PA4129 , PA4130
D3C65_04330	PA4128	hpaI	4-hydroxy-2-oxoheptanedioate aldolase	1.0832	0.846975	0.115298	-0.239608	0.676448	0.246852	0.846752	0.451359	898861	899667	-	conserved hypothetical protein	PE	Tyrosine metabolism	TRUE	PA4126	PA4126 , PA4127 , PA4128
D3C65_04335	PA4127	hpaH	2-oxo-hepta-3-ene-1,7-dioic acid hydratase	1.14861	1.01466	0.199888	0.0209941	0.392967	0.904227	0.654444	0.952975	899680	900483	-	2-oxo-hept-3-ene-1,7-dioate hydratase	CCC	Tyrosine metabolism	TRUE	PA4126	PA4126 , PA4127 , PA4128
D3C65_04340	PA4126		MFS transporter	1.05116	0.976102	0.0719808	-0.0348969	0.687558	0.838828	0.850088	0.917404	900501	901805	-	probable major facilitator superfamily (MFS) transporter	CCC ; MP ; TSM	NA	TRUE	PA4126	PA4126 , PA4127 , PA4128
D3C65_04345	PA4125		5-carboxymethyl-2-hydroxymuconate Delta-isomerase	0.851617	0.770448	-0.231723	-0.376231	0.353	0.102739	0.62064	0.25778	901898	902290	-	5-carboxymethyl-2-hydroxymuconate isomerase	CCC	Tyrosine metabolism	TRUE	PA4124	PA4124 , PA4125
D3C65_04350	PA4124	hpaD	3,4-dihydroxyphenylacetate 2,3-dioxygenase	0.949578	1.04073	-0.0746412	0.0575953	0.615296	0.671206	0.810722	0.819224	902301	903224	-	homoprotocatechuate 2,3-dioxygenase	CCC	Tyrosine metabolism	TRUE	PA4124	PA4124 , PA4125
D3C65_04355	PA4123	hpaE	5-carboxymethyl-2-hydroxymuconate semialdehyde dehydrogenase	1.13882	1.02821	0.187541	0.0401303	0.183648	0.770572	0.451651	0.87416	903356	904816	-	5-carboxy-2-hydroxymuconate semialdehyde dehydrogenase	CCC	Tyrosine metabolism	TRUE	PA4121	PA4121 , PA4122 , PA4123
D3C65_04360	PA4122		2-hydroxyhepta-2,4-diene-1,7-dioate isomerase	1.16788	0.858461	0.223896	-0.220176	0.252304	0.203503	0.530702	0.400329	904813	905592	-	conserved hypothetical protein	HUU	Tyrosine metabolism	TRUE	PA4121	PA4121 , PA4122 , PA4123
D3C65_04365	PA4121		4-hydroxyphenylacetate isomerase	1.02226	0.895844	0.0317653	-0.15868	0.865653	0.398821	0.941413	0.603792	905603	906262	-	conserved hypothetical protein	HUU	Tyrosine metabolism	TRUE	PA4121	PA4121 , PA4122 , PA4123
D3C65_04370	PA4120	hpaA	4-hydroxyphenylacetate catabolism regulatory protein HpaA	1.06805	0.839662	0.0949763	-0.25212	0.527457	0.0739121	0.749119	0.206624	906482	907393	+	probable transcriptional regulator	TR	NA	FALSE	PA4120	PA4120
D3C65_04375	PA4119		aminoglycoside O-phosphotransferase APH(3')-IIb	0.819411	1.02008	-0.287341	0.0286829	0.00869497	0.806798	0.073733	0.895129	907445	908251	+	aminoglycoside 3'-phosphotransferase type IIb	ARS	NA	FALSE	PA4119	PA4119
D3C65_04380	PA4118		hypothetical protein	0.88851	0.875614	-0.17054	-0.191633	0.0765254	0.0731061	0.276434	0.205268	908375	908944	-	hypothetical protein	HUU	NA	FALSE	PA4118	PA4118
D3C65_04385	PA4117		bacteriophytochrome	1.00493	1.12776	0.00709585	0.173457	0.930253	0.0288121	0.968609	0.10825	909022	911208	-	bacterial phytochrome, BphP	TCRS	NA	TRUE	PA4116	PA4116 , PA4117
D3C65_04390	PA4116		biliverdin-producing heme oxygenase	1.06723	1.65112	0.0938704	0.723449	0.459751	2.62093e-06	0.70369	0.000136536	911236	911823	-	heme oxygenase, BphO	HUU	NA	TRUE	PA4116	PA4116 , PA4117
D3C65_04395	PA4115		LOG family protein	1.20871	1.20134	0.27347	0.264647	0.0115603	0.00780786	0.0878521	0.04268	911941	913326	-	conserved hypothetical protein	HUU	Purine metabolism ; Pyrimidine metabolism	FALSE	PA4115	PA4115
D3C65_04400	PA4114		GNAT family N-acetyltransferase	0.979023	0.944918	-0.0305857	-0.0817385	0.744573	0.38057	0.883073	0.586495	913746	914255	+	lysine decarboxylase	AABM ; ARS ; PE	Arginine and proline metabolism	FALSE	PA4114	PA4114
D3C65_04405	PA4113		sugar efflux transporter	0.738	0.979633	-0.438306	-0.0296867	0.00195154	0.801967	0.0295817	0.89166	914409	915599	+	probable major facilitator superfamily (MFS) transporter	MP ; TSM	NA	FALSE	PA4113	PA4113
D3C65_04410	PA4112		PAS domain S-box protein	0.776013	0.991093	-0.365847	-0.0129072	0.00447729	0.904323	0.0498319	0.952975	915727	919980	+	probable sensor/response regulator hybrid	TCRS	NA	FALSE	PA4112	PA4112
D3C65_04415	PA4111		hypothetical protein	0.959788	1.44072	-0.059212	0.52679	0.682096	0.0012244	0.848171	0.0110465	920144	920542	-	hypothetical protein	HUU	NA	TRUE	PA4110	PA4110 , PA4111
D3C65_04420	PA4110		cephalosporin-hydrolyzing class C beta-lactamase PDC-1	1.00073	0.769356	0.00105488	-0.378277	0.992791	0.00212539	0.996129	0.0167128	920607	921800	-	beta-lactamase precursor	AP ; AP ; AP ; AP	beta-Lactam resistance	TRUE	PA4110	PA4110 , PA4111
D3C65_04425	PA4109		transcriptional activator AmpR	0.980006	0.794724	-0.0291382	-0.331473	0.781199	0.00060432	0.904642	0.00680811	921949	922839	+	transcriptional regulator AmpR	ARS ; TR	beta-Lactam resistance	FALSE	PA4109	PA4109
D3C65_04430			hypothetical protein	1.12238	1.34842	0.16656	0.431268	0.271079	0.00622645	0.548404	0.0359473	922856	923077	-	NA	NA	NA	NA	NA	NA
D3C65_04435	PA4108		HD-GYP domain-containing protein	2.05088	2.48286	1.03624	1.312	7.93557e-17	4.11325e-08	2.80423e-14	4.3047e-06	923398	924642	-	cyclic di-GMP phosphodiesterase	CWLC; MA	NA	FALSE	PA4108	PA4108
D3C65_04440	PA4107		EF-hand domain-containing protein	0.787764	0.967056	-0.344165	-0.0483281	0.209578	0.869371	0.481723	0.93552	924966	925433	+	EfhP	HUU	NA	FALSE	PA4107	PA4107
D3C65_04445	PA4106		DUF692 domain-containing protein	0.74196	1.20373	-0.430587	0.267514	0.0880133	0.244383	0.299436	0.448269	925508	926338	+	conserved hypothetical protein	HUU	NA	TRUE	PA4106	PA4105 , PA4106
D3C65_04450	PA4105		DUF2063 domain-containing protein	0.846268	0.76861	-0.240813	-0.379676	0.336428	0.0698267	0.605977	0.19848	926331	927086	+	hypothetical protein	HUU	NA	TRUE	PA4106	PA4105 , PA4106
D3C65_04455	PA4104		DoxX family protein	0.629133	0.815628	-0.668564	-0.294016	0.015754	0.172572	0.108098	0.359317	927339	927848	-	conserved hypothetical protein	HUU	NA	TRUE	PA4103	PA4103 , PA4104
D3C65_04465	PA4102		sensor histidine kinase	1.06798	0.919024	0.0948911	-0.121825	0.447467	0.262376	0.696005	0.467276	928639	929943	-	BfmS	AP ; CWLC ; TCRS	NA	TRUE	PA4101	PA4101 , PA4102
D3C65_04470	PA4101		DNA-binding response regulator	1.05525	1.06558	0.0775795	0.0916432	0.59851	0.461725	0.800092	0.660787	929940	930680	-	BfmR	TCRS ; TR	NA	TRUE	PA4101	PA4101 , PA4102
D3C65_04480	PA4100		dehydrogenase	0.59944	0.87357	-0.738312	-0.195005	0.00787455	0.265989	0.0698944	0.471453	931298	932977	-	probable dehydrogenase	CIM	NA	FALSE	PA4100	PA4100
D3C65_04510	PA4094		helix-turn-helix domain-containing protein	1.04964	1.04697	0.0698895	0.0662259	0.493838	0.570267	0.727883	0.751995	938498	939457	+	probable transcriptional regulator	TR	NA	TRUE	PA4094	PA4093 , PA4094
D3C65_04515	PA4093		PaaI family thioesterase	1.35455	0.80881	0.43781	-0.306128	0.0814505	0.0337767	0.28624	0.120011	939505	939921	+	hypothetical protein	HUU	NA	TRUE	PA4094	PA4093 , PA4094
D3C65_04520	PA4092		4-hydroxyphenylacetate 3-monooxygenase reductase subunit	1.25628	0.977818	0.329155	-0.0323624	0.313951	0.900653	0.589923	0.952445	939985	940497	-	4-hydroxyphenylacetate 3-monooxygenase small chain	CCC	Tyrosine metabolism ; Riboflavin metabolism	TRUE	PA4091	PA4091 , PA4092
D3C65_04525	PA4091		4-hydroxyphenylacetate 3-monooxygenase large subunit	1.07605	1.10666	0.10575	0.146211	0.490796	0.290934	0.726159	0.499736	940526	942088	-	4-hydroxyphenylacetate 3-monooxygenase large chain	CCC	Tyrosine metabolism	TRUE	PA4091	PA4091 , PA4092
D3C65_04530	PA4090		DUF2218 domain-containing protein	0.888264	1.06252	-0.17094	0.0874952	0.118468	0.382169	0.349671	0.588487	942254	942544	-	hypothetical protein	HUU	NA	FALSE	PA4090	PA4090
D3C65_04545	PA4087		molybdenum cofactor biosynthesis protein F	1.02055	1.22758	0.0293525	0.295817	0.923804	0.291428	0.965827	0.500005	944909	945733	-	conserved hypothetical protein	HUU	NA	TRUE	PA4087	PA4087 , PA4088 , PA4089
D3C65_04550	PA4086		type 1 fimbrial protein	1.08319	0.75437	0.11529	-0.406656	0.270047	0.00180121	0.547256	0.0147269	946206	946775	+	probable fimbrial subunit CupB1	MA	NA	TRUE	PA4086	PA4085 , PA4086
D3C65_04555	PA4085		molecular chaperone	1.04152	0.779562	0.0586889	-0.359264	0.827645	0.12366	0.924298	0.292076	946806	947552	+	chaperone CupB2	CHSP ; MA	NA	TRUE	PA4086	PA4085 , PA4086
D3C65_04560	PA4084		fimbrial biogenesis outer membrane usher protein	0.826149	1.0413	-0.275525	0.0583891	0.26754	0.767859	0.544126	0.873132	947874	950408	+	usher CupB3	MA	NA	TRUE	PA4084	PA4083 , PA4084
D3C65_04570	PA4082		filamentous hemagglutinin N-terminal domain-containing protein	0.984415	0.904017	-0.0226618	-0.145578	0.869183	0.308103	0.943437	0.516737	951233	954289	+	adhesive protein CupB5	MA	NA	FALSE	PA4082	PA4082
D3C65_04575	PA4081		type 1 fimbrial protein	1.08401	0.945951	0.116373	-0.0801634	0.579224	0.644201	0.78714	0.801975	954389	955534	+	fimbrial subunit CupB6	MA	NA	FALSE	PA4081	PA4081
D3C65_04580	PA4080		DNA-binding response regulator	1.2239	0.971912	0.291483	-0.0411031	0.045911	0.749359	0.202969	0.861284	956179	956823	+	probable response regulator	TR ; TSM	Two-component system	FALSE	PA4080	PA4080
D3C65_04585	PA4079		SDR family oxidoreductase	0.956427	0.890541	-0.0642738	-0.167247	0.47698	0.0500299	0.716223	0.15738	956838	957527	-	probable dehydrogenase	PE	NA	TRUE	PA4078	PA4078 , PA4079
D3C65_04590	PA4078		amino acid adenylation domain-containing protein	0.856842	0.977238	-0.222899	-0.0332175	0.253959	0.821808	0.532994	0.904946	957600	960575	-	probable nonribosomal peptide synthetase	AP	NA	TRUE	PA4078	PA4078 , PA4079
D3C65_04595	PA4077		transcriptional regulator	0.985286	1.07016	-0.0213862	0.0978305	0.901894	0.528826	0.956897	0.71723	960785	960991	-	probable transcriptional regulator	TR	NA	TRUE	PA4076	PA4076 , PA4077
D3C65_04600	PA4076		hypothetical protein	1.04595	0.946679	0.0648188	-0.0790529	0.552129	0.407529	0.767844	0.612144	960988	961362	-	hypothetical protein	HUU	NA	TRUE	PA4076	PA4076 , PA4077
D3C65_04605	PA4075		class I SAM-dependent methyltransferase	0.939707	1.04792	-0.0897172	0.0675324	0.486271	0.603404	0.72247	0.776919	961469	962305	+	hypothetical protein	HUU	NA	FALSE	PA4075	PA4075
D3C65_04610	PA4074		LuxR family transcriptional regulator	1.02221	1.17656	0.0316879	0.234579	0.886953	0.277685	0.950823	0.485754	962302	962970	-	probable transcriptional regulator	TR	NA	FALSE	PA4074	PA4074
D3C65_04615	PA4073		aldehyde dehydrogenase family protein	0.841544	0.896191	-0.248889	-0.158121	0.0894935	0.189225	0.300473	0.381977	963199	964686	+	probable aldehyde dehydrogenase	PE	Phenylalanine metabolism ; Styrene degradation	FALSE	PA4073	PA4073
D3C65_04620	PA4072		APC family permease	0.79473	0.808141	-0.331463	-0.307321	0.112661	0.0506696	0.340145	0.158422	964854	966344	+	probable amino acid permease	TSM	NA	TRUE	PA4072	PA4071 , PA4072
D3C65_04630	PA4070	feaR	transcriptional regulator FeaR	1.07052	0.936746	0.0983151	-0.0942699	0.522338	0.575032	0.746726	0.755682	967058	968008	+	probable transcriptional regulator	TR	NA	FALSE	PA4070	PA4070
D3C65_04635	PA4069		NAD(P)-dependent oxidoreductase	0.961981	0.94383	-0.055919	-0.0834016	0.481953	0.288051	0.718419	0.497149	968277	969161	+	hypothetical protein	HUU	Polyketide sugar unit biosynthesis ; Streptomycin biosynthesis	TRUE	PA4069	PA4068 , PA4069
D3C65_04640	PA4068		NAD-dependent epimerase/dehydratase family protein	1.03545	0.982639	0.0502567	-0.0252667	0.525365	0.735029	0.748016	0.853507	969154	970083	+	probable epimerase	CIM	Galactose metabolism ; Amino sugar and nucleotide sugar metabolism	TRUE	PA4069	PA4068 , PA4069
D3C65_04645			regulator SirB	0.899851	1.55517	-0.152242	0.637074	0.266794	0.000630772	0.543501	0.00700912	970084	970440	-	NA	NA	NA	NA	NA	NA
D3C65_04650	PA4067		OmpW family protein	1.05856	1.08807	0.0820974	0.121776	0.479221	0.460581	0.717247	0.659807	970524	971222	-	Outer membrane protein OprG precursor	MP	NA	FALSE	PA4067	PA4067
D3C65_04655	PA4066		DUF3299 domain-containing protein	0.974972	0.907107	-0.0365669	-0.140655	0.737418	0.183293	0.87813	0.374259	971370	971888	-	hypothetical protein	HUU	NA	TRUE	PA4064	PA4064 , PA4065 , PA4066
D3C65_04660	PA4065		ABC transporter permease	0.945198	1.16577	-0.0813121	0.221282	0.562337	0.0475478	0.775666	0.152047	971906	973171	-	hypothetical protein	MP	NA	TRUE	PA4064	PA4064 , PA4065 , PA4066
D3C65_04665	PA4064		ABC transporter ATP-binding protein	0.933711	1.05088	-0.0989519	0.071596	0.495539	0.654902	0.729281	0.809945	973174	973878	-	probable ATP-binding component of ABC transporter	TSM	NA	TRUE	PA4064	PA4064 , PA4065 , PA4066
D3C65_04670	PA4063		DUF2796 domain-containing protein	1.0948	1.19882	0.130666	0.261611	0.415602	0.0787988	0.668522	0.216965	973967	974557	-	hypothetical protein	HUU	NA	FALSE	PA4063	PA4063
D3C65_04675	PA4062		hypothetical protein	0.807883	1.0016	-0.307781	0.00230826	0.073082	0.986526	0.269716	0.992565	974690	975046	+	hypothetical protein	HUU	NA	FALSE	PA4062	PA4062
D3C65_04680	PA4061	trxA	thioredoxin	1.19394	0.971917	0.255728	-0.0410955	0.00581306	0.661677	0.0591235	0.813704	975071	975940	-	probable thioredoxin	EM	NA	FALSE	PA4061	PA4061
D3C65_04685	PA4059		methyltransferase	0.760208	1.17206	-0.395535	0.229043	0.000260746	0.12947	0.00744574	0.301094	976012	976674	-	hypothetical protein	HUU	NA	TRUE	PA4058	PA4058 , PA4059 , PA4060
D3C65_04690	PA4058		hypothetical protein	0.758498	0.918293	-0.398783	-0.122974	0.000943545	0.305325	0.017902	0.514627	976671	977141	-	hypothetical protein	HUU	NA	TRUE	PA4058	PA4058 , PA4059 , PA4060
D3C65_04700	PA4057	nrdR	transcriptional regulator NrdR	0.867728	0.875904	-0.204685	-0.191156	0.0181258	0.0211691	0.118341	0.0872223	977327	977791	+	NrdR	NBM ; TR	NA	TRUE	PA4057	PA4056 , PA4057
D3C65_04705	PA4056	ribD	bifunctional diaminohydroxyphosphoribosylaminopyrimidine deaminase/5-amino-6-(5-phosphoribosylamino)uracil reductase RibD	0.961941	0.975538	-0.0559794	-0.03573	0.552352	0.711472	0.767844	0.841087	977788	978909	+	riboflavin-specific deaminase/reductase	BCPGC	Riboflavin metabolism ; Quorum sensing	TRUE	PA4057	PA4056 , PA4057
D3C65_04710	PA4055		riboflavin synthase	0.924253	0.912331	-0.113641	-0.13237	0.17368	0.187745	0.438583	0.379979	979337	979996	+	riboflavin synthase alpha chain	BCPGC	Riboflavin metabolism	TRUE	PA4055	PA4048 , PA4049 , PA4050 , PA4051 , PA4052 , PA4053 , PA4054 , PA4055
D3C65_04715	PA4054		bifunctional 3,4-dihydroxy-2-butanone-4-phosphate synthase/GTP cyclohydrolase II	0.956024	1.03379	-0.0648806	0.0479467	0.456517	0.619876	0.702516	0.78659	980023	981120	+	GTP cyclohydrolase II / 3,4-dihydroxy-2-butanone 4-phosphate synthase	BCPGC	Riboflavin metabolism ; Folate biosynthesis	TRUE	PA4055	PA4048 , PA4049 , PA4050 , PA4051 , PA4052 , PA4053 , PA4054 , PA4055
D3C65_04720	PA4053		6,7-dimethyl-8-ribityllumazine synthase	1.02712	0.884542	0.0386005	-0.176997	0.653052	0.0633399	0.834431	0.184383	981238	981714	+	6,7-dimethyl-8-ribityllumazine synthase	BCPGC	Riboflavin metabolism	TRUE	PA4055	PA4048 , PA4049 , PA4050 , PA4051 , PA4052 , PA4053 , PA4054 , PA4055
D3C65_04725	PA4052		N utilization substance protein B	1.02331	0.960222	0.0332484	-0.0585606	0.668697	0.451859	0.84167	0.650876	981711	982190	+	NusB protein	TRNAPD	NA	TRUE	PA4055	PA4048 , PA4049 , PA4050 , PA4051 , PA4052 , PA4053 , PA4054 , PA4055
D3C65_04730	PA4051	thiL	thiamine-phosphate kinase	0.791644	1.08463	-0.337076	0.117204	0.000214104	0.292305	0.00647349	0.500747	982209	983177	+	thiamine monophosphate kinase	BCPGC	Thiamine metabolism	TRUE	PA4055	PA4048 , PA4049 , PA4050 , PA4051 , PA4052 , PA4053 , PA4054 , PA4055
D3C65_04735	PA4050		phosphatidylglycerophosphatase A	0.925876	1.01992	-0.111109	0.0284494	0.341507	0.779691	0.609687	0.879502	983170	983685	+	phosphatidylglycerophosphatase A	FAPM	Glycerophospholipid metabolism	TRUE	PA4055	PA4048 , PA4049 , PA4050 , PA4051 , PA4052 , PA4053 , PA4054 , PA4055
D3C65_04740	PA4049		ABC transporter substrate-binding protein	0.822074	1.15602	-0.282661	0.209168	0.0103701	0.0671494	0.0828749	0.193353	983694	984440	+	hypothetical protein	HUU	NA	TRUE	PA4055	PA4048 , PA4049 , PA4050 , PA4051 , PA4052 , PA4053 , PA4054 , PA4055
D3C65_04745	PA4048		TIGR02281 family clan AA aspartic protease	1.11472	1.0449	0.156687	0.0633698	0.110607	0.544471	0.336582	0.730186	984443	985087	+	hypothetical protein	HUU	NA	TRUE	PA4055	PA4048 , PA4049 , PA4050 , PA4051 , PA4052 , PA4053 , PA4054 , PA4055
D3C65_04750	PA4047	ribA	GTP cyclohydrolase II	0.990037	0.951485	-0.014445	-0.0717478	0.866605	0.379905	0.941723	0.586206	985218	985835	+	GTP cyclohydrolase II	BCPGC	Riboflavin metabolism ; Folate biosynthesis ; Quorum sensing	TRUE	PA4047	PA4045 , PA4046 , PA4047
D3C65_04755	PA4046		MFS transporter	0.860434	1.22337	-0.216863	0.290863	0.0402375	0.00378457	0.188757	0.0251255	985832	986251	+	hypothetical protein	MP	NA	TRUE	PA4047	PA4045 , PA4046 , PA4047
D3C65_04760	PA4045		cobalamin-binding protein	0.867964	1.09399	-0.204294	0.129596	0.0348151	0.220282	0.174015	0.419989	986251	987048	+	conserved hypothetical protein	HUU	ABC transporters	TRUE	PA4047	PA4045 , PA4046 , PA4047
D3C65_04765	PA4044		1-deoxy-D-xylulose-5-phosphate synthase	0.973162	0.882585	-0.0392485	-0.180192	0.585615	0.0154234	0.790609	0.0694608	987400	989283	-	1-deoxyxylulose-5-phosphate synthase	BCPGC	Thiamine metabolism ; Terpenoid backbone biosynthesis	TRUE	PA4042	PA4042 , PA4043 , PA4044
D3C65_04770	PA4043		geranyltranstransferase	1.00835	0.992686	0.0119968	-0.0105907	0.899806	0.915964	0.956073	0.958075	989392	990279	-	geranyltranstransferase	BCPGC	Terpenoid backbone biosynthesis	TRUE	PA4042	PA4042 , PA4043 , PA4044
D3C65_04775	PA4042		exodeoxyribonuclease 7 small subunit	1.0956	0.825894	0.131726	-0.275971	0.177984	0.0376004	0.442975	0.129057	990276	990518	-	exodeoxyribonuclease VII small subunit	DRRMR	Mismatch repair	TRUE	PA4042	PA4042 , PA4043 , PA4044
D3C65_04780	PA4041		mandelate racemase	1.06456	1.09058	0.0902623	0.12509	0.607662	0.471596	0.80575	0.669421	990676	991845	+	hypothetical protein	PE	NA	FALSE	PA4041	PA4041
D3C65_04785	PA4040		DUF4340 domain-containing protein	0.906413	1.42868	-0.14176	0.514684	0.326139	0.000850527	0.599775	0.00858883	992077	993084	-	hypothetical protein	HUU	NA	TRUE	PA4037	PA4037 , PA4038 , PA4039 , PA4040
D3C65_04790	PA4039		ABC transporter	1.15499	1.09935	0.207875	0.136651	0.212469	0.44076	0.486469	0.641958	993086	994888	-	hypothetical protein	HUU	NA	TRUE	PA4037	PA4037 , PA4038 , PA4039 , PA4040
D3C65_04795	PA4038		ABC transporter permease	0.975809	1.15434	-0.03533	0.207072	0.905913	0.518719	0.958285	0.709203	994898	995632	-	hypothetical protein	MP	NA	TRUE	PA4037	PA4037 , PA4038 , PA4039 , PA4040
D3C65_04800	PA4037		ABC transporter ATP-binding protein	1.14996	1.19064	0.201584	0.251733	0.221177	0.198684	0.496651	0.394218	995629	996555	-	probable ATP-binding component of ABC transporter	TSM	NA	TRUE	PA4037	PA4037 , PA4038 , PA4039 , PA4040
D3C65_04805	PA4036		CHASE2 domain-containing protein	0.989773	1.22423	-0.0148311	0.291873	0.890454	0.00458368	0.952626	0.0287404	996960	999260	-	probable two-component sensor	TCRS	NA	TRUE	PA4035	PA4035 , PA4036
D3C65_04810	PA4035		hypothetical protein	1.17905	1.05377	0.237627	0.0755573	0.0573654	0.376545	0.233157	0.583226	999279	1000280	-	hypothetical protein	HUU	NA	TRUE	PA4035	PA4035 , PA4036
D3C65_04815	PA4034		aquaporin	0.956264	0.933175	-0.0645192	-0.0997811	0.707924	0.465466	0.860775	0.663224	1000446	1001135	-	aquaporin Z	MP ; TSM	NA	FALSE	PA4034	PA4034
D3C65_04820	PA4033		hypothetical protein	1.0581	1.13028	0.0814695	0.17668	0.698556	0.297612	0.855682	0.505922	1001482	1001751	-	MucE	HUU	NA	FALSE	PA4033	PA4033
D3C65_04825	PA4032		DNA-binding response regulator	0.959242	0.934182	-0.0600328	-0.0982252	0.492304	0.258841	0.72699	0.46414	1001946	1002662	+	probable two-component response regulator	TCRS ; TR	NA	FALSE	PA4032	PA4032
D3C65_04830	PA4031		inorganic pyrophosphatase	1.11227	0.92427	0.153509	-0.113614	0.124472	0.280385	0.360536	0.488468	1002754	1003281	-	inorganic pyrophosphatase	CIM	Oxidative phosphorylation	FALSE	PA4031	PA4031
D3C65_04835	PA4030		zinc-dependent peptidase	0.881885	1.05134	-0.181338	0.0722281	0.0435365	0.444434	0.195361	0.644374	1003361	1004191	-	conserved hypothetical protein	HUU	NA	TRUE	PA4029	PA4029 , PA4030
D3C65_04840	PA4029		DedA family protein	0.885721	1.02968	-0.175076	0.0421945	0.0499114	0.601887	0.21282	0.77568	1004194	1004859	-	conserved hypothetical protein	HUU	NA	TRUE	PA4029	PA4029 , PA4030
D3C65_04845			protein kinase	0.828275	1.23745	-0.271818	0.307367	0.0963896	0.0648129	0.310534	0.187846	1005053	1006636	+	NA	NA	NA	NA	NA	NA
D3C65_04850	PA4027		protein kinase	1.00176	1.29153	0.00253322	0.369083	0.987252	0.00777074	0.993048	0.042639	1006529	1007422	-	hypothetical protein	HUU	NA	TRUE	PA4026	PA4026 , PA4027
D3C65_04855	PA4026		GNAT family N-acetyltransferase	1.1276	1.25731	0.173255	0.330346	0.0755669	0.0141657	0.274711	0.0651262	1007472	1007933	-	probable acetyltransferase	PE	NA	TRUE	PA4026	PA4026 , PA4027
D3C65_04860	PA4025		ethanolamine ammonia-lyase light chain	0.950607	0.748696	-0.0730797	-0.417549	0.693644	0.0332561	0.853493	0.11897	1008096	1008917	-	probable ethanolamine ammonia-lyase light chain	CCC	Glycerophospholipid metabolism	TRUE	PA4023	PA4023 , PA4024 , PA4025
D3C65_04865	PA4024	eutB	ethanolamine ammonia-lyase subunit EutB	1.1477	0.619009	0.198746	-0.691968	0.247363	0.000510459	0.525408	0.00607067	1008928	1010322	-	ethanolamine ammonia-lyase large subunit	CIM	Glycerophospholipid metabolism	TRUE	PA4023	PA4023 , PA4024 , PA4025
D3C65_04870	PA4023	eat	ethanolamine permease	1.16868	0.559019	0.224884	-0.839031	0.169057	2.12842e-05	0.433928	0.000612559	1010381	1011829	-	probable transport protein	TSM	NA	TRUE	PA4023	PA4023 , PA4024 , PA4025
D3C65_04875	PA4022		aldehyde dehydrogenase	1.10615	0.532242	0.145541	-0.909845	0.421605	2.497e-05	0.674521	0.000675955	1012039	1013559	-	hydrazone dehydrogenase, HdhA	PE	Glycolysis and Gluconeogenesis ; Pyruvate metabolism	FALSE	PA4022	PA4022
D3C65_04880	PA4021		sigma-54-dependent Fis family transcriptional regulator	0.985927	0.985872	-0.0204471	-0.0205284	0.846373	0.858515	0.931587	0.929223	1013898	1015829	+	probable transcriptional regulator	TR	NA	FALSE	PA4021	PA4021
D3C65_04885	PA4020	mpl	UDP-N-acetylmuramate:L-alanyl-gamma-D-glutamyl- meso-diaminopimelate ligase	1.02372	0.902945	0.0338247	-0.14729	0.658529	0.0483081	0.836551	0.153625	1015987	1017342	+	UDP-N-acetylmuramate:L-alanyl-gamma-D-glutamyl-meso-diaminopimelate ligase	ARS ; CWLC	NA	TRUE	PA4020	PA4018 , PA4019 , PA4020
D3C65_04890	PA4019		aromatic acid decarboxylase	1.01491	0.907329	0.0213483	-0.140302	0.833868	0.114164	0.926373	0.276196	1017351	1017980	+	UbiX	PE	Ubiquinone and other terpenoid-quinone biosynthesis ; Aminobenzoate degradation	TRUE	PA4020	PA4018 , PA4019 , PA4020
D3C65_04895	PA4018		YceK/YidQ family lipoprotein	0.891635	1.11332	-0.165475	0.154872	0.195219	0.227926	0.465724	0.42888	1017964	1018257	+	hypothetical protein	HUU	NA	TRUE	PA4020	PA4018 , PA4019 , PA4020
D3C65_04900	PA4017		oxidoreductase	0.973589	0.967101	-0.0386156	-0.0482619	0.686613	0.551563	0.850088	0.735135	1018277	1018918	-	conserved hypothetical protein	HUU	NA	FALSE	PA4017	PA4017
D3C65_04905	PA4016		peptidase C13	0.811735	0.995068	-0.300919	-0.00713226	0.00374375	0.932408	0.0449409	0.967714	1018965	1020704	-	hypothetical protein	MP	NA	FALSE	PA4016	PA4016
D3C65_04910	PA4015		MaoC family dehydratase	1.20757	0.872105	0.272108	-0.197426	0.00607828	0.0949714	0.0603982	0.246158	1020894	1021349	-	conserved hypothetical protein	HUU	NA	FALSE	PA4015	PA4015
D3C65_04915	PA4014		CidA/LrgA family protein	0.829829	0.920672	-0.269114	-0.119241	0.0632608	0.486465	0.247699	0.682279	1021543	1021905	+	hypothetical protein	MP	NA	TRUE	PA4014	PA4012 , PA4013 , PA4014
D3C65_04920	PA4013		LrgB family protein	0.898918	0.981896	-0.153738	-0.0263578	0.169093	0.793734	0.433928	0.886466	1021905	1022615	+	conserved hypothetical protein	MP	NA	TRUE	PA4014	PA4012 , PA4013 , PA4014
D3C65_04925	PA4012		ATP-dependent protease	1.00885	1.04682	0.012718	0.0660134	0.897996	0.551666	0.955937	0.735135	1022635	1023228	+	hypothetical protein	HUU	NA	TRUE	PA4014	PA4012 , PA4013 , PA4014
D3C65_04930	PA4011		phosphatase PAP2 family protein	0.939424	0.937406	-0.0901513	-0.0932535	0.316447	0.320541	0.592603	0.53003	1023239	1024552	-	hypothetical protein	MP	Peptidoglycan biosynthesis	TRUE	PA4010	PA4010 , PA4011
D3C65_04935	PA4010		3-methyladenine DNA glycosylase	0.903471	0.780333	-0.146449	-0.357838	0.0658917	0.000839909	0.253437	0.00849652	1024549	1025268	-	hypothetical protein	HUU	Base excision repair	TRUE	PA4010	PA4010 , PA4011
D3C65_04940	PA4009		class I SAM-dependent methyltransferase	1.09703	1.09679	0.1336	0.133289	0.342944	0.286683	0.610611	0.495391	1025332	1026189	+	hypothetical protein	HUU	NA	FALSE	PA4009	PA4009
D3C65_04945	PA4008		alpha/beta fold hydrolase	1.1586	1.1928	0.212389	0.254348	0.246161	0.140481	0.524019	0.317168	1026197	1027420	-	probable hydrolase	MP ; PE	NA	FALSE	PA4008	PA4008
D3C65_04950	PA4007		gamma-glutamyl-phosphate reductase	0.923229	1.09807	-0.115239	0.134967	0.124548	0.120931	0.360571	0.286992	1027718	1028983	+	gamma-glutamyl phosphate reductase	AABM ; BCPGC	Arginine and proline metabolism ; Carbapenem biosynthesis	TRUE	PA4007	PA3996 , PA3997 , PA3998 , PA3999 , PA4000 , PA4001 , PA4002 , PA4003 , PA4004 , PA4005 , PA4006 , PA4007
D3C65_04955	PA4006		nicotinate-nicotinamide nucleotide adenylyltransferase	0.789204	1.10336	-0.341531	0.141905	0.000211055	0.169341	0.00645029	0.355216	1028983	1029627	+	nicotinate mononucleotide adenylyltransferase NadD1	BCPGC	Nicotinate and nicotinamide metabolism	TRUE	PA4007	PA3996 , PA3997 , PA3998 , PA3999 , PA4000 , PA4001 , PA4002 , PA4003 , PA4004 , PA4005 , PA4006 , PA4007
D3C65_04960	PA4005		ribosome silencing factor RsfS	1.05766	0.956453	0.0808714	-0.0642344	0.302928	0.506788	0.578829	0.700378	1029650	1030006	+	conserved hypothetical protein	HUU	NA	TRUE	PA4007	PA3996 , PA3997 , PA3998 , PA3999 , PA4000 , PA4001 , PA4002 , PA4003 , PA4004 , PA4005 , PA4006 , PA4007
D3C65_04965	PA4004	rlmH	23S rRNA (pseudouridine(1915)-N(3))-methyltransferase RlmH	0.839715	1.15186	-0.252028	0.203963	0.00604796	0.0851822	0.0603387	0.228689	1030014	1030481	+	conserved hypothetical protein	HUU	NA	TRUE	PA4007	PA3996 , PA3997 , PA3998 , PA3999 , PA4000 , PA4001 , PA4002 , PA4003 , PA4004 , PA4005 , PA4006 , PA4007
D3C65_04970	PA4003	mrdA	penicillin-binding protein 2	0.831318	1.06952	-0.266527	0.0969574	0.000701348	0.293775	0.0148186	0.502368	1030494	1032434	+	penicillin-binding protein 2	CWLC	Peptidoglycan biosynthesis ; beta-Lactam resistance	TRUE	PA4007	PA3996 , PA3997 , PA3998 , PA3999 , PA4000 , PA4001 , PA4002 , PA4003 , PA4004 , PA4005 , PA4006 , PA4007
D3C65_04975	PA4002	rodA	rod shape-determining protein RodA	0.781579	1.00532	-0.355537	0.00766005	4.06208e-05	0.934586	0.00186724	0.968926	1032466	1033569	+	rod shape-determining protein	CWLC	NA	TRUE	PA4007	PA3996 , PA3997 , PA3998 , PA3999 , PA4000 , PA4001 , PA4002 , PA4003 , PA4004 , PA4005 , PA4006 , PA4007
D3C65_04980	PA4001	mltB	lytic murein transglycosylase B	0.952667	0.879071	-0.0699567	-0.185948	0.320632	0.0309448	0.596333	0.113379	1033578	1034600	+	soluble lytic transglycosylase B	CWLC	NA	TRUE	PA4007	PA3996 , PA3997 , PA3998 , PA3999 , PA4000 , PA4001 , PA4002 , PA4003 , PA4004 , PA4005 , PA4006 , PA4007
D3C65_04985	PA4000		RlpA-like lipoprotein	0.93149	0.957936	-0.102387	-0.0619994	0.175746	0.373723	0.440097	0.580294	1034597	1035625	+	RlpA	CD	NA	TRUE	PA4007	PA3996 , PA3997 , PA3998 , PA3999 , PA4000 , PA4001 , PA4002 , PA4003 , PA4004 , PA4005 , PA4006 , PA4007
D3C65_04990	PA3999		D-alanyl-D-alanine carboxypeptidase	1.05313	0.930194	0.074683	-0.104396	0.364609	0.197063	0.631439	0.39229	1035691	1036851	+	D-ala-D-ala-carboxypeptidase	CWLC	Peptidoglycan biosynthesis	TRUE	PA4007	PA3996 , PA3997 , PA3998 , PA3999 , PA4000 , PA4001 , PA4002 , PA4003 , PA4004 , PA4005 , PA4006 , PA4007
D3C65_04995	PA3998		DUF493 domain-containing protein	0.990039	1.08074	-0.0144423	0.112025	0.886707	0.224145	0.950823	0.424503	1036922	1037203	+	conserved hypothetical protein	HUU	NA	TRUE	PA4007	PA3996 , PA3997 , PA3998 , PA3999 , PA4000 , PA4001 , PA4002 , PA4003 , PA4004 , PA4005 , PA4006 , PA4007
D3C65_05000	PA3997	lipB	lipoyl(octanoyl) transferase LipB	0.897835	0.989401	-0.155478	-0.0153721	0.0372763	0.848529	0.180291	0.92415	1037203	1037856	+	lipoate-protein ligase B	AABM ; BCPGC	Lipoic acid metabolism	TRUE	PA4007	PA3996 , PA3997 , PA3998 , PA3999 , PA4000 , PA4001 , PA4002 , PA4003 , PA4004 , PA4005 , PA4006 , PA4007
D3C65_05005	PA3996	lipA	lipoyl synthase	1.08647	1.01183	0.119648	0.01696	0.12739	0.818782	0.365244	0.903376	1037853	1038836	+	lipoate synthase	BCPGC	Lipoic acid metabolism	TRUE	PA4007	PA3996 , PA3997 , PA3998 , PA3999 , PA4000 , PA4001 , PA4002 , PA4003 , PA4004 , PA4005 , PA4006 , PA4007
D3C65_05010	PA3995		LysR family transcriptional regulator	0.991495	0.897087	-0.012322	-0.15668	0.926644	0.146785	0.96665	0.326466	1038982	1039875	-	probable transcriptional regulator	TR	NA	FALSE	PA3995	PA3995
D3C65_05015	PA3994		alpha/beta hydrolase	1.08731	1.3886	0.120762	0.473636	0.633479	0.0150916	0.820072	0.0682443	1039981	1040871	+	probable epoxide hydrolase	PE	NA	FALSE	PA3994	PA3994
D3C65_05020	PA3993		IS110-like element ISPa11 family transposase	0.831294	1.50679	-0.26657	0.591481	0.0233118	0.00167207	0.136212	0.0139687	1041191	1042207	-	probable transposase	RPTP	NA	FALSE	PA3993	PA3993
D3C65_05025	PA3992		lytic murein transglycosylase	1.01159	1.04115	0.0166254	0.0581748	0.825233	0.505937	0.923934	0.699705	1042353	1043699	-	SltB3	HUU	NA	FALSE	PA3992	PA3992
D3C65_05035	PA3990		alternative ribosome-rescue factor A	0.763347	0.912907	-0.389589	-0.131461	0.0536199	0.494631	0.223905	0.690205	1044275	1044427	-	conserved hypothetical protein	HUU	NA	FALSE	PA3990	PA3990
D3C65_05040	PA3989		DNA polymerase III subunit delta	1.15659	1.06873	0.209873	0.0958922	0.0278314	0.257271	0.151306	0.462622	1044519	1045556	-	DNA polymerase III, delta subunit	DRRMR	Purine metabolism ; Pyrimidine metabolism ; DNA replication ; Mismatch repair ; Homologous recombination	TRUE	PA3988	PA3988 , PA3989
D3C65_05045	PA3988		hypothetical protein	1.02641	1.00686	0.0376065	0.00985956	0.65358	0.897753	0.834728	0.95095	1045594	1046217	-	LPS-assembly lipoprotein LptE	HUU	NA	TRUE	PA3988	PA3988 , PA3989
D3C65_05050	PA3987		leucine--tRNA ligase	1.04194	0.959497	0.0592727	-0.0596496	0.512409	0.369395	0.739737	0.576061	1046284	1048905	-	leucyl-tRNA synthetase	AABM ; TPTMD	Aminoacyl-tRNA biosynthesis	FALSE	PA3987	PA3987
D3C65_05055	PA3986		hypothetical protein	1.1335	2.01516	0.180779	1.0109	0.301894	8.94556e-07	0.577525	6.05773e-05	1049076	1049507	+	hypothetical protein	HUU	NA	FALSE	PA3986	PA3986
D3C65_05060	PA3985		YdcF family protein	0.945536	0.976237	-0.080796	-0.0346968	0.551969	0.769188	0.767844	0.873953	1049580	1050341	+	conserved hypothetical protein	HUU	NA	FALSE	PA3985	PA3985
D3C65_05065	PA3984		apolipoprotein N-acyltransferase	0.951654	0.87039	-0.0714912	-0.200267	0.378668	0.0133099	0.642939	0.062745	1050391	1051926	-	apolipoprotein N-acyltransferase	CWLC ; TPTMD	NA	FALSE	PA3984	PA3984
D3C65_05070	PA3983		HlyC/CorC family transporter	1.02766	1.206	0.0393661	0.270234	0.607209	0.00236567	0.80575	0.0180749	1052112	1052951	-	conserved hypothetical protein	HUU	NA	TRUE	PA3981	PA3981 , PA3982 , PA3983
D3C65_05075	PA3982		endoribonuclease YbeY	0.925615	1.25784	-0.111516	0.330944	0.324464	0.00342632	0.598232	0.0234718	1052948	1053430	-	conserved hypothetical protein	HUU	NA	TRUE	PA3981	PA3981 , PA3982 , PA3983
D3C65_05080	PA3981		PhoH family protein	1.00885	1.17825	0.0127185	0.23665	0.874657	0.00394835	0.944865	0.0258847	1053420	1054442	-	conserved hypothetical protein	HUU	NA	TRUE	PA3981	PA3981 , PA3982 , PA3983
D3C65_05085	PA3980	miaB	tRNA (N6-isopentenyl adenosine(37)-C2)-methylthiotransferase MiaB	0.913977	1.05972	-0.129771	0.0836883	0.0888814	0.460894	0.299757	0.660091	1054611	1055951	-	conserved hypothetical protein	HUU	NA	FALSE	PA3980	PA3980
D3C65_05090	PA3979		DUF1820 family protein	0.988338	1.22903	-0.016924	0.297521	0.880001	0.109103	0.947538	0.268134	1056080	1056412	+	hypothetical protein	HUU	NA	FALSE	PA3979	PA3979
D3C65_05095	PA3978		sel1 repeat family protein	1.08746	1.38689	0.120964	0.471853	0.194297	2.69276e-06	0.464694	0.000136536	1056428	1056976	-	hypothetical protein	HUU	NA	FALSE	PA3978	PA3978
D3C65_05100	PA3977		glutamate-1-semialdehyde 2,1-aminomutase	1.11777	0.925928	0.160622	-0.111029	0.0479794	0.219876	0.207874	0.419881	1057185	1058468	-	glutamate-1-semialdehyde 2,1-aminomutase	BCPGC	Porphyrin and chlorophyll metabolism	TRUE	PA3975	PA3975 , PA3976 , PA3977
D3C65_05105	PA3976		thiamine phosphate synthase	0.857827	0.962125	-0.221241	-0.0557034	0.0483401	0.638136	0.208797	0.799544	1058506	1059135	-	thiamin-phosphate pyrophosphorylase	BCPGC	Thiamine metabolism	TRUE	PA3975	PA3975 , PA3976 , PA3977
D3C65_05110	PA3975		hydroxymethylpyrimidine/phosphomethylpyrimidine kinase	0.919123	0.995791	-0.12167	-0.00608518	0.205582	0.956146	0.476964	0.979284	1059146	1059943	-	phosphomethylpyrimidine kinase	BCPGC	Thiamine metabolism	TRUE	PA3975	PA3975 , PA3976 , PA3977
D3C65_05115	PA3974		hybrid sensor histidine kinase/response regulator	0.915855	0.997229	-0.126809	-0.00400342	0.10208	0.957742	0.320112	0.979932	1060154	1062541	+	Lost Adherence Sensor, LadS	TCRS	Biofilm formation	FALSE	PA3974	PA3974
D3C65_05120	PA3973		TetR/AcrR family transcriptional regulator	1.72457	3.0744	0.786237	1.62031	1.67959e-07	1.03194e-12	1.66604e-05	2.82851e-10	1062647	1063294	+	probable transcriptional regulator	TR	NA	TRUE	PA3973	PA3970 , PA3971 , PA3972 , PA3973
D3C65_05125	PA3972		DNA alkylation response protein	1.23035	1.37331	0.299067	0.457655	0.00287146	2.66773e-05	0.0382907	0.000704379	1063291	1064940	+	probable acyl-CoA dehydrogenase	PE	NA	TRUE	PA3973	PA3970 , PA3971 , PA3972 , PA3973
D3C65_05130	PA3971		PaaI family thioesterase	1.03718	1.26702	0.0526636	0.341438	0.760072	0.0405253	0.890847	0.135225	1064952	1065383	+	hypothetical protein	HUU	NA	TRUE	PA3973	PA3970 , PA3971 , PA3972 , PA3973
D3C65_05135	PA3970	amn	AMP nucleosidase	1.09476	0.969594	0.130609	-0.0445471	0.150574	0.64372	0.402146	0.801975	1065438	1066937	+	AMP nucleosidase	NBM	Purine metabolism	TRUE	PA3973	PA3970 , PA3971 , PA3972 , PA3973
D3C65_05140			hypothetical protein	0.919379	1.12646	-0.121268	0.171802	0.425705	0.197837	0.67782	0.393404	1067088	1067654	+	NA	NA	NA	NA	NA	NA
D3C65_05145	PA3969		hypothetical protein	0.993138	1.07351	-0.00993345	0.102339	0.92715	0.362594	0.966822	0.569897	1067612	1068697	-	conserved hypothetical protein	HUU	NA	FALSE	PA3969	PA3969
D3C65_05150	PA3968		pseudouridine synthase	1.03899	0.868228	0.0551885	-0.203853	0.588133	0.0380529	0.792117	0.129758	1068836	1069405	+	probable pseudouridine synthase	PE	NA	FALSE	PA3968	PA3968
D3C65_05155	PA3967		globin	0.849061	1.12214	-0.236059	0.166247	0.0319373	0.146113	0.165664	0.325393	1069439	1069831	-	hypothetical protein	HUU	NA	FALSE	PA3967	PA3967
D3C65_05160	PA3966		DUF2788 domain-containing protein	0.936216	0.954732	-0.095087	-0.0668323	0.279978	0.608071	0.555864	0.778828	1069932	1070141	-	hypothetical protein	MP	NA	FALSE	PA3966	PA3966
D3C65_05165	PA3965		Lrp/AsnC family transcriptional regulator	1.2494	0.751007	0.321237	-0.413102	0.0502076	0.00213679	0.213761	0.0167338	1070343	1070852	-	probable transcriptional regulator	TR	NA	FALSE	PA3965	PA3965
D3C65_05170			hypothetical protein	NA	0.663705	NA	-0.591385	NA	0.0199101	NA	0.0837124	1071300	1071983	+	NA	NA	NA	NA	NA	NA
D3C65_05175	PA3963		CDF family zinc transporter FieF	0.9145	1.0608	-0.128944	0.0851578	0.324446	0.359635	0.598232	0.56714	1071976	1072872	-	probable transporter	MP ; TSM	NA	TRUE	PA3963	PA3963 , PA3964
D3C65_05180	PA3962		polyribonucleotide nucleotidyltransferase	0.88668	0.997565	-0.173514	-0.00351735	0.122821	0.972801	0.357216	0.985428	1072961	1073377	-	hypothetical protein	HUU	NA	FALSE	PA3962	PA3962
D3C65_05185	PA3961	hrpB	ATP-dependent helicase HrpB	0.905329	0.971682	-0.143486	-0.0414434	0.0828183	0.682395	0.288868	0.825181	1073519	1076035	+	probable ATP-dependent helicase	PE	NA	FALSE	PA3961	PA3961
D3C65_05190	PA3960		hypothetical protein	1.54584	0.752765	0.628394	-0.409728	9.09743e-05	0.0138798	0.00336263	0.0643253	1076046	1076453	-	hypothetical protein	HUU	NA	TRUE	PA3959	PA3959 , PA3960
D3C65_05195	PA3959		bifunctional lytic transglycosylase/amino acid ABC transporter substrate-binding protein	1.05006	0.800319	0.0704772	-0.321353	0.569943	0.032341	0.780609	0.11702	1076477	1077211	-	hypothetical protein	HUU	NA	TRUE	PA3959	PA3959 , PA3960
D3C65_05200	PA3958		endonuclease/exonuclease/phosphatase family protein	0.835894	0.955803	-0.258608	-0.0652143	0.0160778	0.473918	0.110053	0.67185	1077301	1078440	-	hypothetical protein	HUU	NA	FALSE	PA3958	PA3958
D3C65_05205	PA3957		SDR family oxidoreductase	1.02524	1.93696	0.035961	0.953795	0.864626	2.56616e-06	0.940838	0.000135512	1078502	1079338	+	probable short-chain dehydrogenase	PE	NA	FALSE	PA3957	PA3957
D3C65_05210	PA3956		VOC family protein	0.962263	0.980465	-0.0554965	-0.0284616	0.636481	0.827184	0.822145	0.909215	1079345	1079779	-	hypothetical protein	HUU	NA	FALSE	PA3956	PA3956
D3C65_05215	PA3955		hypothetical protein	0.79736	1.02896	-0.326696	0.0411883	0.0251412	0.779713	0.141566	0.879502	1079846	1080502	-	hypothetical protein	MP	NA	FALSE	PA3955	PA3955
D3C65_05220	PA3954	sfnG	dimethyl sulfone monooxygenase SfnG	0.875432	0.938828	-0.191934	-0.0910677	0.359028	0.648981	0.626333	0.805072	1080586	1081680	-	hypothetical protein	HUU	Sulfur metabolism	FALSE	PA3954	PA3954
D3C65_05225	PA3953		cysteine hydrolase	1.04291	1.00477	0.0606164	0.00686951	0.732907	0.968365	0.87482	0.983701	1081838	1082419	-	conserved hypothetical protein	HUU	NA	FALSE	PA3953	PA3953
D3C65_05230	PA3952		DUF2076 domain-containing protein	1.3434	0.937786	0.425894	-0.09267	0.00140389	0.530228	0.0239806	0.718454	1082519	1083235	+	hypothetical protein	HUU	NA	FALSE	PA3952	PA3952
D3C65_05235	PA3951		NYN domain-containing protein	0.932584	1.22057	-0.100694	0.287549	0.412643	0.010906	0.668242	0.0548253	1083301	1083804	+	conserved hypothetical protein	HUU	NA	FALSE	PA3951	PA3951
D3C65_05240	PA3950		ATP-dependent RNA helicase	0.915789	0.947115	-0.126913	-0.078388	0.107096	0.340257	0.329626	0.549374	1083882	1085231	+	probable ATP-dependent RNA helicase	TRNAPD	NA	FALSE	PA3950	PA3950
D3C65_05245	PA3949		aminoacetone oxidase family FAD-binding enzyme	0.994367	0.8514	-0.00814921	-0.23209	0.924702	0.00345765	0.966005	0.0235529	1085254	1086495	-	hypothetical protein	HUU	NA	FALSE	PA3949	PA3949
D3C65_05250			hypothetical protein	1.17642	0.941579	0.234408	-0.0868459	0.423925	0.718978	0.677036	0.844235	1086484	1086702	+	NA	NA	NA	NA	NA	NA
D3C65_05255	PA3948		DNA-binding response regulator	1.06148	1.01748	0.0860719	0.0249983	0.30811	0.800148	0.583179	0.890669	1086789	1087418	-	Two-component response regulator RocA1	TCRS; TR	Two-component system	FALSE	PA3948	PA3948
D3C65_05260	PA3947		EAL domain-containing protein	1.15087	1.12154	0.202729	0.165482	0.136127	0.141149	0.379704	0.317822	1087700	1088878	+	RocR	NBM	NA	TRUE	PA3947	PA3946 , PA3947
D3C65_05265	PA3946		hybrid sensor histidine kinase/response regulator	0.997744	1.05656	-0.00325804	0.079371	0.976468	0.457325	0.988641	0.655902	1088980	1092618	+	two-component sensor RocS1	TCRS	Two-component system	TRUE	PA3947	PA3946 , PA3947
D3C65_05270	PA3945		N-acetyltransferase	1.22412	1.48649	0.291741	0.57191	0.0110377	0.000165579	0.0859369	0.00281425	1092833	1093423	+	conserved hypothetical protein	HUU	NA	TRUE	PA3945	PA3941 , PA3942 , PA3943 , PA3944 , PA3945
D3C65_05275	PA3944		GNAT family N-acetyltransferase	0.938164	1.26975	-0.0920879	0.344546	0.459079	0.00147701	0.703321	0.0127271	1093450	1094028	+	conserved hypothetical protein	HUU	NA	TRUE	PA3945	PA3941 , PA3942 , PA3943 , PA3944 , PA3945
D3C65_05280	PA3943		SagB/ThcOx family dehydrogenase	0.983798	0.9929	-0.0235657	-0.0102803	0.809954	0.917361	0.917278	0.959188	1094031	1095626	+	conserved hypothetical protein	HUU	NA	TRUE	PA3945	PA3941 , PA3942 , PA3943 , PA3944 , PA3945
D3C65_05285	PA3942	tesB	acyl-CoA thioesterase II	1.07461	1.04388	0.103816	0.0619552	0.229195	0.45482	0.506594	0.653669	1095660	1096529	+	acyl-CoA thioesterase II	FAPM	Biosynthesis of unsaturated fatty acids	TRUE	PA3945	PA3941 , PA3942 , PA3943 , PA3944 , PA3945
D3C65_05290	PA3941		HAD family hydrolase	1.03771	0.907953	0.0533991	-0.13931	0.654797	0.170889	0.835339	0.357043	1096526	1097122	+	hypothetical protein	HUU	NA	TRUE	PA3945	PA3941 , PA3942 , PA3943 , PA3944 , PA3945
D3C65_05295	PA3940		HU family DNA-binding protein	1.16685	1.0445	0.222614	0.0628188	0.032515	0.449464	0.167127	0.64905	1097246	1097527	-	probable DNA binding protein	DRRMR	NA	FALSE	PA3940	PA3940
D3C65_05300	PA3939		acyl-CoA dehydrogenase	1.01535	0.973183	0.0219788	-0.0392169	0.894492	0.817897	0.954662	0.902918	1097896	1098816	+	hypothetical protein	HUU	NA	FALSE	PA3939	PA3939
D3C65_05305	PA3938	tauA	taurine ABC transporter substrate-binding protein	0.994245	0.385744	-0.00832732	-1.37428	0.976926	1.37108e-05	0.988641	0.000440892	1099021	1100034	+	probable periplasmic taurine-binding protein precursor	TSM	Sulfur metabolism ; ABC transporters	TRUE	PA3938	PA3935 , PA3936 , PA3937 , PA3938
D3C65_05310	PA3937		taurine import ATP-binding protein TauB	1.00669	0.892251	0.0096166	-0.164478	0.965333	0.457399	0.98502	0.655902	1100099	1100890	+	probable ATP-binding component of ABC taurine transporter	TSM	Sulfur metabolism ; ABC transporters	TRUE	PA3938	PA3935 , PA3936 , PA3937 , PA3938
D3C65_05315	PA3936		ABC transporter permease subunit	1.10539	0.996535	0.144561	-0.00500772	0.628184	0.984749	0.817013	0.991813	1100880	1101698	+	probable permease of ABC taurine transporter	MP ; TSM	Sulfur metabolism ; ABC transporters	TRUE	PA3938	PA3935 , PA3936 , PA3937 , PA3938
D3C65_05320	PA3935		taurine dioxygenase	0.925204	1.26994	-0.112157	0.344763	0.640678	0.107096	0.8259	0.265252	1101805	1102638	+	taurine dioxygenase	CCC	Sulfur metabolism ; Taurine and hypotaurine metabolism	TRUE	PA3938	PA3935 , PA3936 , PA3937 , PA3938
D3C65_05325	PA3934		oligopeptide transporter, OPT family	0.983383	0.783566	-0.0241741	-0.351873	0.799931	0.00139759	0.912032	0.0121519	1102801	1104837	+	conserved hypothetical protein	MP	NA	FALSE	PA3934	PA3934
D3C65_05330	PA3933		BCCT family transporter	0.922171	1.29749	-0.116894	0.375721	0.3609	0.000454209	0.628823	0.00558638	1104945	1106906	-	BetT3	MP ; TSM	NA	FALSE	PA3933	PA3933
D3C65_05335	PA3932		transcriptional regulator	1.11321	0.716691	0.154721	-0.480576	0.516577	0.0844417	0.742432	0.227657	1107096	1108070	-	probable transcriptional regulator	TR	NA	FALSE	PA3932	PA3932
D3C65_05340	PA3931		ABC transporter substrate-binding protein	1.30757	0.214479	0.386893	-2.22109	0.208264	1.95853e-05	0.480462	0.000572249	1108245	1109024	-	conserved hypothetical protein	HUU	ABC transporters	FALSE	PA3931	PA3931
D3C65_05345	PA3930		cytochrome ubiquinol oxidase subunit I	0.858137	0.844054	-0.22072	-0.244592	0.0896534	0.0524429	0.300615	0.161924	1109462	1110928	+	cyanide insensitive terminal oxidase	EM	Oxidative phosphorylation ; Two-component system	TRUE	PA3930	PA3928 , PA3929 , PA3930
D3C65_05350	PA3929	cydB	cytochrome d ubiquinol oxidase subunit II	0.873862	0.997459	-0.194522	-0.00367	0.156492	0.974981	0.412882	0.986117	1110932	1111939	+	cyanide insensitive terminal oxidase	EM	Oxidative phosphorylation ; Two-component system	TRUE	PA3930	PA3928 , PA3929 , PA3930
D3C65_05355	PA3928		DUF2474 domain-containing protein	0.730584	0.752138	-0.452878	-0.41093	0.0164785	0.00553396	0.111848	0.0330088	1111953	1112123	+	hypothetical protein	HUU	NA	TRUE	PA3930	PA3928 , PA3929 , PA3930
D3C65_05360	PA3927		AraC family transcriptional regulator	0.894753	1.34505	-0.160439	0.427661	0.213034	0.00029273	0.486469	0.00410715	1112404	1113192	-	probable transcriptional regulator	TR	NA	FALSE	PA3927	PA3927
D3C65_05365	PA3926		MFS transporter	1.26532	0.870098	0.339505	-0.200751	0.0816286	0.274148	0.286486	0.480803	1113294	1114475	+	probable major facilitator superfamily (MFS) transporter	MP ; TSM	NA	FALSE	PA3926	PA3926
D3C65_05370	PA3925		acetyl-CoA C-acyltransferase	1.18157	0.663809	0.240706	-0.591159	0.0263118	1.10975e-05	0.14485	0.00038022	1114532	1115707	-	probable acyl-CoA thiolase	PE	Pyruvate metabolism ; Glyoxylate and dicarboxylate metabolism ; Propanoate metabolism ; Butanoate metabolism ; Fatty acid degradation ; Synthesis and degradation of ketone bodies ; Valine, leucine and isoleucine degradation ; Lysine degradation ; Tryptophan metabolism ; Terpenoid backbone biosynthesis ; Benzoate degradation ; Two-component system	FALSE	PA3925	PA3925
D3C65_05375	PA3924		fatty acid--CoA ligase	1.12372	0.902829	0.168282	-0.147475	0.183326	0.257595	0.451516	0.462914	1115889	1117571	+	probable medium-chain acyl-CoA ligase	FAPM	NA	FALSE	PA3924	PA3924
D3C65_05385	PA3923		DUF1302 domain-containing protein	1.32986	0.663612	0.411276	-0.591589	0.0223815	0.00141707	0.133062	0.0122656	1117783	1119708	+	hypothetical protein	HUU	NA	TRUE	PA3923	PA3922 , PA3923
D3C65_05390	PA3922		DUF1329 domain-containing protein	1.23979	0.68376	0.310101	-0.548438	0.048911	0.00137291	0.210139	0.0120464	1119769	1121136	+	conserved hypothetical protein	HUU	NA	TRUE	PA3923	PA3922 , PA3923
D3C65_05395	PA3921		transcriptional regulator	0.92898	0.800708	-0.10628	-0.320652	0.343295	0.00261359	0.610611	0.019339	1121469	1124189	+	probable transcriptional regulator	TR	NA	FALSE	PA3921	PA3921
D3C65_05400	PA3920		copper-translocating P-type ATPase	1.00214	1.11383	0.00308884	0.155528	0.981044	0.229191	0.989798	0.430795	1124221	1126599	-	probable metal transporting P-type ATPase	MP ; TSM	NA	FALSE	PA3920	PA3920
D3C65_05410	PA3919		PhoH family protein	1.23027	1.36658	0.29898	0.450573	0.0166111	0.00556782	0.111899	0.0331764	1127103	1128494	+	conserved hypothetical protein	HUU	NA	FALSE	PA3919	PA3919
D3C65_05415	PA3918	moaC	cyclic pyranopterin monophosphate synthase MoaC	1.01031	1.07563	0.0147962	0.105178	0.870943	0.214477	0.944802	0.413335	1128743	1129225	+	molybdopterin biosynthetic protein C	BCPGC	Folate biosynthesis ; Sulfur relay system	TRUE	PA3918	PA3916 , PA3917 , PA3918
D3C65_05420	PA3917	moaD	molybdopterin converting factor subunit 1	1.09447	1.26106	0.13023	0.334637	0.406697	0.00561565	0.665974	0.0333922	1129222	1129473	+	molybdopterin converting factor, small subunit	BCPGC	Sulfur relay system	TRUE	PA3918	PA3916 , PA3917 , PA3918
D3C65_05425	PA3916		molybdopterin synthase catalytic subunit	1.06334	1.05425	0.0886056	0.0762194	0.387511	0.438122	0.649952	0.639783	1129478	1129930	+	molybdopterin converting factor, large subunit	BCPGC	Folate biosynthesis ; Sulfur relay system	TRUE	PA3918	PA3916 , PA3917 , PA3918
D3C65_05430	PA3915	moaB	molybdenum cofactor biosynthesis protein B	0.954443	1.13234	-0.0672688	0.179311	0.67254	0.268323	0.844258	0.474054	1130031	1130588	+	molybdopterin biosynthetic protein B1	BCPGC	Folate biosynthesis	TRUE	PA3915	PA3914 , PA3915
D3C65_05435	PA3914		molybdopterin molybdenumtransferase MoeA	1.02053	1.81351	0.0293247	0.858782	0.903839	3.63586e-05	0.957645	0.000917896	1130585	1131808	+	molybdenum cofactor biosynthetic protein A1	BCPGC	Folate biosynthesis	TRUE	PA3915	PA3914 , PA3915
D3C65_05440	PA3913		U32 family peptidase	1.08903	1.05648	0.123044	0.0792706	0.366936	0.663014	0.632028	0.813885	1131923	1132918	+	probable protease	PE	NA	TRUE	PA3913	PA3911 , PA3912 , PA3913
D3C65_05445	PA3912		U32 family peptidase	1.004	1.44137	0.00575785	0.527441	0.969082	0.0150231	0.985889	0.0681425	1132930	1133820	+	conserved hypothetical protein	HUU	NA	TRUE	PA3913	PA3911 , PA3912 , PA3913
D3C65_05450	PA3911		SCP2 domain-containing protein	1.04517	1.48169	0.0637427	0.567244	0.655236	0.0204226	0.835522	0.0848755	1133814	1134329	+	conserved hypothetical protein	HUU	NA	TRUE	PA3913	PA3911 , PA3912 , PA3913
D3C65_05455	PA3910		alkaline phosphatase	0.916734	1.61223	-0.125425	0.689054	0.526123	0.000227784	0.748016	0.00340485	1134581	1136143	+	Extracelullar DNA degradation protein, EddA	NBM ; SF	Folate biosynthesis ; Two-component system	TRUE	PA3910	PA3909 , PA3910
D3C65_05460	PA3909		extracelullar DNA degradation protein EddB	0.75175	0.958179	-0.411674	-0.0616328	0.0143833	0.710379	0.100523	0.840902	1136180	1138519	+	Extracelullar DNA degradation protein, EddB	HUU	NA	TRUE	PA3910	PA3909 , PA3910
D3C65_05465	PA3908		hypothetical protein	0.955965	0.91552	-0.0649702	-0.127337	0.405808	0.142298	0.66562	0.319697	1139099	1139818	-	hypothetical protein	HUU	NA	TRUE	PA3904	PA3904 , PA3905 , PA3906 , PA3907 , PA3908
D3C65_05470	PA3907		hypothetical protein	0.885881	0.994407	-0.174814	-0.00809198	0.0549403	0.944576	0.22707	0.972946	1139815	1140600	-	hypothetical protein	HUU	NA	TRUE	PA3904	PA3904 , PA3905 , PA3906 , PA3907 , PA3908
D3C65_05475	PA3906		hypothetical protein	0.899904	1.01448	-0.152157	0.0207449	0.0942508	0.877566	0.305383	0.940426	1140597	1140980	-	hypothetical protein	HUU	NA	TRUE	PA3904	PA3904 , PA3905 , PA3906 , PA3907 , PA3908
D3C65_05480	PA3905		DUF4123 domain-containing protein	0.816162	0.839728	-0.293072	-0.252006	0.000544258	0.0345228	0.0122432	0.12176	1140973	1141500	-	hypothetical protein	HUU	NA	TRUE	PA3904	PA3904 , PA3905 , PA3906 , PA3907 , PA3908
D3C65_05485	PA3904		Rhs element Vgr protein	0.733397	0.802818	-0.447334	-0.316856	2.15747e-07	0.0317008	1.96536e-05	0.115637	1141497	1141892	-	hypothetical protein	HUU	NA	TRUE	PA3904	PA3904 , PA3905 , PA3906 , PA3907 , PA3908
D3C65_05490	PA3903		peptide chain release factor 3	1.06091	0.965642	0.0853056	-0.0504402	0.267465	0.553792	0.544126	0.736683	1142278	1143861	-	peptide chain release factor 3	TPTMD	NA	FALSE	PA3903	PA3903
D3C65_05495	PA3902		lysozyme inhibitor	1.098	0.859108	0.134884	-0.219089	0.176833	0.0394482	0.441098	0.132814	1144082	1144543	+	hypothetical protein	HUU	NA	FALSE	PA3902	PA3902
D3C65_05500	PA3901		TonB-dependent siderophore receptor	1.1637	1.06025	0.218713	0.0844052	0.0462261	0.444622	0.203712	0.644484	1144639	1146993	-	Fe(III) dicitrate transport protein FecA	MP; TSM	NA	FALSE	PA3901	PA3901
D3C65_05505	PA3900		FecR family protein	1.04874	1.19607	0.0686634	0.258299	0.739777	0.153036	0.880499	0.335188	1147088	1148041	-	FecR	MP; TR	NA	TRUE	PA3899	PA3899 , PA3900
D3C65_05510	PA3899		sigma-70 family RNA polymerase sigma factor	0.856307	1.04622	-0.223799	0.0651918	0.231649	0.665261	0.509231	0.81473	1148038	1148547	-	FecI	TR	NA	TRUE	PA3899	PA3899 , PA3900
D3C65_05515	PA3898		AraC family transcriptional regulator	0.896152	0.900697	-0.158185	-0.150886	0.169351	0.164417	0.433999	0.349858	1148648	1149529	-	probable transcriptional regulator	TR	NA	FALSE	PA3898	PA3898
D3C65_05520	PA3897		DMT family transporter	0.890728	1.25701	-0.166943	0.329991	0.584091	0.153902	0.78987	0.336318	1149655	1150557	+	hypothetical protein	MP	NA	FALSE	PA3897	PA3897
D3C65_05525	PA3896		D-glycerate dehydrogenase	0.958341	1.03761	-0.0613889	0.0532704	0.49018	0.538416	0.725897	0.72613	1150575	1151552	-	probable 2-hydroxyacid dehydrogenase	PE	Pentose phosphate pathway ; Pyruvate metabolism ; Glyoxylate and dicarboxylate metabolism ; Glycine, serine and threonine metabolism	TRUE	PA3895	PA3895 , PA3896
D3C65_05530	PA3895		LysR family transcriptional regulator	0.89249	0.865506	-0.164093	-0.208384	0.0867533	0.0288304	0.296556	0.10825	1151647	1152600	-	probable transcriptional regulator	TR	NA	TRUE	PA3895	PA3895 , PA3896
D3C65_05535	PA3894		efflux transporter outer membrane subunit	0.801928	0.991434	-0.318455	-0.0124116	0.0018604	0.887882	0.0288183	0.945488	1152846	1154336	+	probable outer membrane protein precursor	MP	NA	TRUE	PA3894	PA3893 , PA3894
D3C65_05540	PA3893		FUSC family protein	0.710155	1.05964	-0.493794	0.0835789	9.93605e-05	0.414745	0.00360118	0.619181	1154333	1156528	+	conserved hypothetical protein	MP	NA	TRUE	PA3894	PA3893 , PA3894
D3C65_05545			DUF1656 domain-containing protein	0.68594	0.948862	-0.543846	-0.0757305	0.00375532	0.742011	0.0449843	0.857567	1156518	1156718	+	NA	NA	NA	NA	NA	NA
D3C65_05550	PA3892		HlyD family secretion protein	0.925139	0.938554	-0.112258	-0.0914881	0.263515	0.431049	0.541413	0.633747	1156755	1157663	+	conserved hypothetical protein	HUU	NA	FALSE	PA3892	PA3892
D3C65_05555	PA3891		ABC transporter ATP-binding protein	1.04198	0.875632	0.0593305	-0.191604	0.600704	0.109398	0.801978	0.268526	1157791	1158954	-	OpuC ABC transporter, ATP-binding protein, OpuCA	TSM	ABC transporters	TRUE	PA3888	PA3888 , PA3889 , PA3890 , PA3891
D3C65_05560	PA3890		ABC transporter permease	1.0625	0.79308	0.087462	-0.334462	0.592631	0.0313722	0.795899	0.114653	1158967	1159629	-	OpuC ABC transporter, permease protein, OpuCB	MP ; TSM	ABC transporters	TRUE	PA3888	PA3888 , PA3889 , PA3890 , PA3891
D3C65_05565	PA3889		ABC transporter	1.06889	0.969835	0.0961103	-0.0441883	0.536057	0.733089	0.756247	0.852973	1159629	1160564	-	OpuC ABC transporter, periplasmic substrate-binding protein, OpuCC	TSM	ABC transporters	TRUE	PA3888	PA3888 , PA3889 , PA3890 , PA3891
D3C65_05570	PA3888		ABC transporter permease	1.0384	1.06776	0.0543605	0.0945885	0.718816	0.586668	0.866379	0.76296	1160564	1161286	-	OpuC ABC transporter, permease protein, OpuCD	MP ; TSM	ABC transporters	TRUE	PA3888	PA3888 , PA3889 , PA3890 , PA3891
D3C65_05580	PA3887		Na+/H+ antiporter NhaP	0.991479	0.912766	-0.0123458	-0.131683	0.888709	0.103927	0.951305	0.259413	1161728	1163002	+	Na+/H+ antiporter NhaP	MP ; TSM	NA	FALSE	PA3887	PA3887
D3C65_05585			hypothetical protein	0.919687	0.990437	-0.120786	-0.0138624	0.647261	0.93362	0.830221	0.968273	1163061	1163306	-	NA	NA	NA	NA	NA	NA
D3C65_05590	PA3886		TIGR01459 family HAD-type hydrolase	0.934862	0.900661	-0.0971741	-0.150944	0.367435	0.10416	0.632028	0.25988	1163336	1164235	-	hypothetical protein	HUU	NA	FALSE	PA3886	PA3886
D3C65_05595	PA3885		protein-tyrosine-phosphatase	0.876164	0.72144	-0.190728	-0.471049	0.297742	0.0280813	0.57462	0.10649	1164340	1164996	-	protein tyrosine phosphatase TpbA	MA ; TPTMD	NA	FALSE	PA3885	PA3885
D3C65_05600	PA3884		hypothetical protein	0.834557	1.23452	-0.260918	0.303951	0.322413	0.121838	0.597876	0.288363	1165091	1165477	-	hypothetical protein	HUU	NA	TRUE	PA3883	PA3883 , PA3884
D3C65_05605	PA3883		SDR family oxidoreductase	0.940524	0.987237	-0.0884635	-0.0185312	0.448176	0.861922	0.696724	0.931511	1165498	1166328	-	probable short-chain dehydrogenase	PE	NA	TRUE	PA3883	PA3883 , PA3884
D3C65_05610	PA3882		class I SAM-dependent methyltransferase	0.955359	1.12373	-0.0658858	0.168292	0.562211	0.0931692	0.775666	0.242771	1166415	1167164	-	hypothetical protein	HUU	NA	TRUE	PA3881	PA3881 , PA3882
D3C65_05615	PA3881		multidrug transporter	0.969885	1.22387	-0.0441144	0.29145	0.715742	0.0037889	0.864332	0.0251255	1167180	1167644	-	hypothetical protein	HUU	NA	TRUE	PA3881	PA3881 , PA3882
D3C65_05620	PA3880		zinc-binding protein	1.31757	2.21625	0.397884	1.14812	0.00305961	0.000172169	0.0397678	0.00288053	1167816	1168211	-	conserved hypothetical protein	HUU	NA	FALSE	PA3880	PA3880
D3C65_05625	PA3879	rL	two-component system response regulator NarL	1.29974	1.73865	0.378228	0.797964	0.00102525	0.000166187	0.0190724	0.00281425	1168296	1168955	-	two-component response regulator NarL	EM; TCRS	Two-component system	TRUE	PA3878	PA3878 , PA3879
D3C65_05630	PA3878		nitrate/nitrite sensor histidine kinase	0.856436	1.45443	-0.223583	0.540456	0.0485469	6.54477e-05	0.20937	0.00143625	1168952	1170820	-	two-component sensor NarX	EM; TCRS	Two-component system	TRUE	PA3878	PA3878 , PA3879
D3C65_05635	PA3877		NarK/NasA family nitrate transporter	1.79408	1.35047	0.843246	0.433459	1.85949e-06	0.0584453	0.000129797	0.174941	1170995	1172290	+	nitrite extrusion protein 1	MP; TSM	Nitrogen metabolism	TRUE	PA3877	PA3870 , PA3871 , PA3872 , PA3873 , PA3874 , PA3875 , PA3876 , PA3877
D3C65_05640	PA3876		NarK family nitrate/nitrite MFS transporter	1.73339	1.25194	0.793597	0.324162	0.000361641	0.160955	0.00955475	0.344924	1172302	1173708	+	nitrite extrusion protein 2	MP; TSM	Nitrogen metabolism	TRUE	PA3877	PA3870 , PA3871 , PA3872 , PA3873 , PA3874 , PA3875 , PA3876 , PA3877
D3C65_05645	PA3875		nitrate reductase subunit alpha	1.07755	1.08678	0.107751	0.120055	0.41362	0.39285	0.668242	0.599641	1173784	1177569	+	respiratory nitrate reductase alpha chain	EM	Nitrogen metabolism ; Two-component system	TRUE	PA3877	PA3870 , PA3871 , PA3872 , PA3873 , PA3874 , PA3875 , PA3876 , PA3877
D3C65_05650	PA3874	rH	nitrate reductase subunit beta	0.893746	0.977941	-0.162064	-0.0321803	0.25988	0.816403	0.539612	0.901808	1177581	1179122	+	respiratory nitrate reductase beta chain	EM	Nitrogen metabolism ; Two-component system	TRUE	PA3877	PA3870 , PA3871 , PA3872 , PA3873 , PA3874 , PA3875 , PA3876 , PA3877
D3C65_05655	PA3873	rJ	nitrate reductase molybdenum cofactor assembly chaperone	0.666421	0.965029	-0.585495	-0.0513562	0.0375241	0.850394	0.181025	0.925032	1179128	1179868	+	respiratory nitrate reductase delta chain	EM	Two-component system	TRUE	PA3877	PA3870 , PA3871 , PA3872 , PA3873 , PA3874 , PA3875 , PA3876 , PA3877
D3C65_05660	PA3872	rI	respiratory nitrate reductase subunit gamma	0.899754	0.800056	-0.152398	-0.321827	0.585519	0.172604	0.790609	0.359317	1179871	1180554	+	respiratory nitrate reductase gamma chain	EM	Nitrogen metabolism ; Two-component system	TRUE	PA3877	PA3870 , PA3871 , PA3872 , PA3873 , PA3874 , PA3875 , PA3876 , PA3877
D3C65_05665	PA3871		peptidyl-prolyl cis-trans isomerase	0.758319	1.06349	-0.399124	0.0888078	0.0412362	0.682557	0.189406	0.825205	1180609	1181427	+	probable peptidyl-prolyl cis-trans isomerase, PpiC-type	CHSP ; TPTMD	NA	TRUE	PA3877	PA3870 , PA3871 , PA3872 , PA3873 , PA3874 , PA3875 , PA3876 , PA3877
D3C65_05670	PA3870	moaA	GTP 3',8-cyclase MoaA	0.773563	0.921351	-0.37041	-0.118177	0.169608	0.613418	0.433999	0.783411	1181484	1182473	+	molybdopterin biosynthetic protein A1	BCPGC	Folate biosynthesis ; Sulfur relay system	TRUE	PA3877	PA3870 , PA3871 , PA3872 , PA3873 , PA3874 , PA3875 , PA3876 , PA3877
D3C65_05675	PA3869		hypothetical protein	1.23315	1.20846	0.302351	0.273166	0.0519377	0.0945831	0.218983	0.245455	1182794	1183177	-	hypothetical protein	HUU	NA	FALSE	PA3869	PA3869
D3C65_05680	PA3868		transposase	1.23948	1.39747	0.309736	0.482815	0.0574178	0.00347305	0.233157	0.0236299	1183368	1184953	-	hypothetical protein	HUU	NA	FALSE	PA3868	PA3868
D3C65_05685	PA3867		recombinase family protein	1.16558	1.18058	0.221053	0.239497	0.174009	0.201463	0.438631	0.397949	1184934	1185509	-	probable DNA invertase	DRRMR	NA	FALSE	PA3867	PA3867
D3C65_05690	PA3866		pyocin protein	1.09839	0.83834	0.135392	-0.254393	0.266341	0.0488479	0.54325	0.154999	1186454	1188133	+	Pyocin S4	AP; SF	NA	FALSE	PA3866	PA3866
D3C65_05695	PA3865.1		hypothetical protein	1.17632	0.778691	0.234283	-0.360877	0.0430707	0.126262	0.193964	0.296277	1188133	1188471	+	pyocin S4 immunity protein	AP	NA	FALSE	PA3865.1	PA3865.1
D3C65_05700	PA3865		ABC transporter substrate-binding protein	1.03907	1.02197	0.0552978	0.0313576	0.583073	0.718423	0.789438	0.843984	1189435	1190226	+	probable amino acid binding protein	TSM	ABC transporters	FALSE	PA3865	PA3865
D3C65_05705	PA3864		transcriptional regulator	0.963354	0.972013	-0.0538618	-0.0409524	0.628293	0.644127	0.817013	0.801975	1190250	1190882	-	Transcriptional regulator of the dauBAR operon, DauR	AABM ; TR	NA	TRUE	PA3862	PA3862 , PA3863 , PA3864
D3C65_05710	PA3863		FAD-dependent catabolic D-arginine dehydrogenase DauA	0.923721	1.05217	-0.114472	0.0733737	0.331632	0.513532	0.602389	0.705968	1190945	1192072	-	FAD-dependent catabolic D-arginine dehydrogenase, DauA	AABM	D-Arginine and D-ornithine metabolism	TRUE	PA3862	PA3862 , PA3863 , PA3864
D3C65_05715	PA3862		NAD(P)H-dependent anabolic L-arginine dehydrogenase DauB	0.9591	1.28097	-0.0602468	0.357238	0.552299	0.0021467	0.767844	0.0167658	1192095	1193042	-	NAD(P)H-dependent anabolic L-arginine dehydrogenase, DauB	AABM	D-Arginine and D-ornithine metabolism	TRUE	PA3862	PA3862 , PA3863 , PA3864
D3C65_05720	PA3861	rhlB	ATP-dependent RNA helicase RhlB	1.06634	0.882409	0.0926714	-0.18048	0.250392	0.0232446	0.52845	0.0926951	1193203	1194774	-	ATP-dependent RNA helicase RhlB	TRNAPD	RNA degradation	FALSE	PA3861	PA3861
D3C65_05725			hypothetical protein	1.07	1.95087	0.0976131	0.964118	0.783103	0.000919856	0.905738	0.0090818	1194743	1194988	-	NA	NA	NA	NA	NA	NA
D3C65_05730	PA3860		acyl-CoA synthetase	1.33782	0.953508	0.419888	-0.0686831	0.000169475	0.685253	0.00549719	0.827205	1195010	1196908	+	probable AMP-binding enzyme	PE	NA	FALSE	PA3860	PA3860
D3C65_05735	PA3859		alpha/beta hydrolase	1.21501	1.25335	0.280964	0.325789	0.00365368	0.0270971	0.0441025	0.103972	1196924	1197571	-	carboxylesterase	PE	NA	FALSE	PA3859	PA3859
D3C65_05740	PA3858		amino acid ABC transporter substrate-binding protein	0.905549	0.954793	-0.143135	-0.0667405	0.198339	0.497618	0.468817	0.692967	1197868	1198893	+	probable amino acid-binding protein	TSM	ABC transporters	FALSE	PA3858	PA3858
D3C65_05745	PA3857		phosphatidylcholine/phosphatidylserine synthase	1.16407	1.25515	0.219177	0.327865	0.0195971	0.00051241	0.124217	0.0060813	1199005	1199721	+	phosphatidylcholine synthase	FAPM	Glycerophospholipid metabolism	FALSE	PA3857	PA3857
D3C65_05750	PA3856		nuclear transport factor 2 family protein	1.00628	1.01466	0.00903501	0.0210028	0.939813	0.835944	0.973562	0.915298	1199792	1200274	+	hypothetical protein	HUU	NA	FALSE	PA3856	PA3856
D3C65_05755	PA3855		glutathione S-transferase family protein	0.938109	0.858028	-0.0921722	-0.220903	0.389076	0.03871	0.650686	0.131351	1200341	1201042	+	hypothetical protein	HUU	NA	TRUE	PA3855	PA3853 , PA3854 , PA3855
D3C65_05760	PA3854		GIY-YIG nuclease family protein	0.861276	0.824264	-0.215452	-0.278821	0.0788309	0.0283063	0.281847	0.10691	1201035	1201349	+	hypothetical protein	HUU	NA	TRUE	PA3855	PA3853 , PA3854 , PA3855
D3C65_05765	PA3853		antibiotic acetyltransferase	0.920329	0.939737	-0.119778	-0.089671	0.218763	0.33082	0.493076	0.541273	1201378	1202067	+	probable transferase	PE	NA	TRUE	PA3855	PA3853 , PA3854 , PA3855
D3C65_05770	PA3852		glutathione S-transferase family protein	0.94349	0.973955	-0.0839211	-0.0380736	0.458043	0.687077	0.703276	0.827749	1202188	1203123	+	hypothetical protein	HUU	NA	TRUE	PA3852	PA3851 , PA3852
D3C65_05775	PA3851		hypothetical protein	0.887123	0.958585	-0.172794	-0.0610223	0.203247	0.563534	0.47388	0.746022	1203127	1203879	+	hypothetical protein	HUU	NA	TRUE	PA3852	PA3851 , PA3852
D3C65_05780	PA3850		hypothetical protein	0.957213	0.946764	-0.063088	-0.0789233	0.478439	0.321361	0.717247	0.530496	1203968	1204879	+	hypothetical protein	HUU	NA	FALSE	PA3850	PA3850
D3C65_05785	PA3849		nucleoid-associated protein	0.984895	1.24508	-0.0219577	0.316234	0.817614	0.0120787	0.919592	0.0589197	1204922	1205926	-	conserved hypothetical protein	HUU	NA	FALSE	PA3849	PA3849
D3C65_05790	PA3848		C4-dicarboxylate ABC transporter substrate-binding protein	0.955544	0.956756	-0.0656053	-0.0637776	0.520772	0.537356	0.745175	0.725604	1206019	1207374	-	hypothetical protein	HUU	NA	FALSE	PA3848	PA3848
D3C65_05795	PA3847		hypothetical protein	0.825262	1.02459	-0.277076	0.0350407	0.0236543	0.770476	0.137171	0.87416	1207448	1207918	-	conserved hypothetical protein	HUU	NA	FALSE	PA3847	PA3847
D3C65_05800	PA3846		hydrolase	1.04778	1.45968	0.0673327	0.545648	0.596101	0.000886232	0.798473	0.00884081	1208022	1208564	+	hypothetical protein	HUU	NA	FALSE	PA3846	PA3846
D3C65_05805	PA3845		LysR family transcriptional regulator	0.94228	1.05563	-0.0857719	0.0780987	0.498421	0.43576	0.730449	0.638311	1208554	1209450	-	probable transcriptional regulator	TR	NA	FALSE	PA3845	PA3845
D3C65_05810	PA3844		glutathione S-transferase	0.885671	1.10634	-0.175157	0.1458	0.274249	0.290358	0.551227	0.499331	1209574	1210185	+	hypothetical protein	HUU	NA	FALSE	PA3844	PA3844
D3C65_05815			DUF2165 family protein	0.914255	1.62059	-0.129331	0.696516	0.693298	0.0062489	0.853493	0.0359565	1210315	1210500	+	NA	NA	NA	NA	NA	NA
D3C65_05820	PA3842		CesT family type III secretion system chaperone	1.18463	0.858953	0.244431	-0.219349	0.104251	0.249835	0.32458	0.454791	1210790	1211140	-	specific Pseudomonas chaperone for ExoS, SpcS	CHSP ; PSE ; SF	NA	TRUE	PA3842	PA3842 , PA3843
D3C65_05825			exoenzyme S	1.50643	NA	0.59113	NA	0.0771824	NA	0.277425	NA	1211154	1211333	-	NA	NA	NA	NA	NA	NA
D3C65_05830	PA3841		exoenzyme S	1.16477	0.851011	0.220046	-0.232751	0.0581542	0.0544074	0.234191	0.165785	1211328	1212689	+	exoenzyme S	SF	NA	FALSE	PA3841	PA3841
D3C65_05835	PA3840		ribosomal RNA large subunit methyltransferase F	0.845769	1.49971	-0.241665	0.584683	0.0585123	0.00116309	0.235034	0.0106266	1212779	1213789	-	conserved hypothetical protein	HUU	NA	FALSE	PA3840	PA3840
D3C65_05840	PA3839		SLC13 family permease	1.47094	1.94556	0.556734	0.960184	3.46716e-05	0.000209487	0.0016613	0.00324304	1213881	1215713	-	probable sodium:sulfate symporter	MP; TSM	NA	FALSE	PA3839	PA3839
D3C65_05845	PA3838		ABC transporter ATP-binding protein	1.30642	0.785779	0.385624	-0.347804	0.000475722	0.000790393	0.0111887	0.0082121	1215832	1216626	-	probable ATP-binding component of ABC transporter	TSM	NA	TRUE	PA3836	PA3836 , PA3837 , PA3838
D3C65_05850	PA3837		ABC transporter permease	1.32363	0.845192	0.4045	-0.242648	0.000425084	0.0361004	0.0104802	0.125829	1216629	1217519	-	probable permease of ABC transporter	MP ; TSM	NA	TRUE	PA3836	PA3836 , PA3837 , PA3838
D3C65_05855	PA3836		ABC transporter substrate-binding protein	1.31378	0.755707	0.393725	-0.404102	0.000306981	0.000202763	0.00846669	0.00318012	1217603	1218580	-	hypothetical protein	HUU	NA	TRUE	PA3836	PA3836 , PA3837 , PA3838
D3C65_05865	PA3835		hypothetical protein	1.38305	1.01668	0.467857	0.0238718	0.000831873	0.909119	0.0165887	0.955304	1221225	1221575	+	hypothetical protein	HUU	NA	FALSE	PA3835	PA3835
D3C65_05870	PA3834		valine--tRNA ligase	1.08482	1.12821	0.117456	0.174038	0.22977	0.0296545	0.507666	0.110053	1221622	1224474	-	valyl-tRNA synthetase	AABM ; TPTMD	Aminoacyl-tRNA biosynthesis	FALSE	PA3834	PA3834
D3C65_05875	PA3833		DNA polymerase III subunit chi	0.943026	1.03996	-0.0846312	0.0565343	0.479318	0.576628	0.717247	0.756742	1224595	1224963	-	hypothetical protein	HUU	NA	TRUE	PA3831	PA3831 , PA3832 , PA3833
D3C65_05880	PA3832		DNA polymerase III subunit chi	1.06516	0.978419	0.091074	-0.031475	0.433778	0.738198	0.685428	0.855976	1224975	1225403	-	DNA polymerase III, chi subunit	DRRMR	Purine metabolism ; Pyrimidine metabolism ; DNA replication ; Mismatch repair ; Homologous recombination	TRUE	PA3831	PA3831 , PA3832 , PA3833
D3C65_05885	PA3831		cytosol aminopeptidase	1.08079	0.829969	0.112081	-0.268871	0.194143	0.0033886	0.464531	0.0233032	1225400	1226887	-	leucine aminopeptidase	SF ; TPTMD ; TRNAPD	Glutathione metabolism	TRUE	PA3831	PA3831 , PA3832 , PA3833
D3C65_05890	PA3830		AraC family transcriptional regulator	0.96257	1.47854	-0.055037	0.564176	0.670189	0.00172143	0.842617	0.0142364	1227224	1228036	+	probable transcriptional regulator	TR	NA	TRUE	PA3830	PA3829 , PA3830
D3C65_05895	PA3829		alpha/beta hydrolase	0.937476	0.947288	-0.0931457	-0.078125	0.606238	0.541741	0.805514	0.728226	1228120	1229043	+	hypothetical protein	HUU	NA	TRUE	PA3830	PA3829 , PA3830
D3C65_05900	PA3828	lptF	LPS export ABC transporter permease LptF	0.928486	0.810285	-0.107048	-0.303499	0.137695	0.00218742	0.382462	0.0170146	1229235	1230353	+	Lipopolysaccharide export system permease protein LptF	MP	ABC transporters	TRUE	PA3828	PA3827 , PA3828
D3C65_05905	PA3827	lptG	LPS export ABC transporter permease LptG	1.01817	0.958792	0.0259852	-0.0607109	0.745458	0.446565	0.883073	0.646161	1230346	1231413	+	Lipopolysaccharide export system permease protein LptG	MP	ABC transporters	TRUE	PA3828	PA3827 , PA3828
D3C65_05910	PA3826		RDD family protein	0.803136	0.752426	-0.316285	-0.410379	0.00738165	0.000564268	0.067169	0.00649585	1231545	1232042	-	hypothetical protein	MP	NA	FALSE	PA3826	PA3826
D3C65_05915	PA3825		cyclic diguanylate phosphodiesterase	0.885595	1.08098	-0.175282	0.112344	0.117066	0.411824	0.347472	0.616154	1232172	1233752	+	Cyclic-guanylate-specific phosphodiesterase	NBM	NA	FALSE	PA3825	PA3825
D3C65_05920	PA3824.1		tRNA-Leu	0.833388	0.850275	-0.26294	-0.233998	0.291216	0.217384	0.567575	0.416917	1234078	1234164	-	tRNA-Leu	NCRNA	Aminoacyl-tRNA biosynthesis	FALSE	PA3824.1	PA3824.1
D3C65_05925	PA3824	queA	tRNA preQ1(34) S-adenosylmethionine ribosyltransferase-isomerase QueA	0.892208	1.2152	-0.164547	0.281199	0.0667834	0.0144845	0.255476	0.066169	1234267	1235310	+	S-adenosylmethionine:trna ribosyltransferase-isomerase	TPTMD	NA	TRUE	PA3824	PA3822 , PA3823 , PA3824
D3C65_05930	PA3823		tRNA guanosine(34) transglycosylase Tgt	0.92611	1.18697	-0.110744	0.247289	0.166176	0.0134785	0.429978	0.0630751	1235323	1236441	+	queuine tRNA-ribosyltransferase	TPTMD ; TRNAPD	NA	TRUE	PA3824	PA3822 , PA3823 , PA3824
D3C65_05935	PA3822	yajC	preprotein translocase subunit YajC	1.06994	1.02498	0.0975358	0.0356002	0.306929	0.654717	0.582815	0.809945	1236485	1236823	+	conserved hypothetical protein	HUU	Protein export ; Bacterial secretion system ; Quorum sensing	TRUE	PA3824	PA3822 , PA3823 , PA3824
D3C65_05940	PA3821	secD	protein translocase subunit SecD	1.05412	1.03902	0.0760455	0.0552273	0.388022	0.434811	0.649993	0.637325	1236883	1238745	+	secretion protein SecD	MP ; PSE	Protein export ; Bacterial secretion system	TRUE	PA3821	PA3820 , PA3821
D3C65_05945	PA3820	secF	protein translocase subunit SecF	1.01386	1.08296	0.0198639	0.114979	0.81562	0.117158	0.919022	0.280983	1238756	1239676	+	secretion protein SecF	PSE	Protein export ; Bacterial secretion system	TRUE	PA3821	PA3820 , PA3821
D3C65_05950	PA3819		glycine zipper 2TM domain-containing protein	1.06547	0.806483	0.091484	-0.310285	0.308196	0.000473297	0.583179	0.00575962	1239860	1240408	+	conserved hypothetical protein	MP	NA	FALSE	PA3819	PA3819
D3C65_05955	PA3818		inositol monophosphatase	0.892548	1.13603	-0.163999	0.184002	0.0646673	0.278421	0.250774	0.486518	1240513	1241328	-	extragenic suppressor protein SuhB	AP ; TPTMD	Inositol phosphate metabolism ; Streptomycin biosynthesis	FALSE	PA3818	PA3818
D3C65_05960	PA3817	trmJ	tRNA (cytosine(32)/uridine(32)-2'-O)-methyltransferase TrmJ	0.934416	0.987869	-0.0978633	-0.0176089	0.275692	0.889101	0.55197	0.945952	1241480	1242253	+	probable methyltransferase	PE	NA	TRUE	PA3817	PA3816 , PA3817
D3C65_05965	PA3816	cysE	serine O-acetyltransferase	0.98292	1.02585	-0.024854	0.0368251	0.775181	0.67887	0.900159	0.823689	1242253	1243029	+	O-acetylserine synthase	AABM ; BCPGC	Sulfur metabolism ; Cysteine and methionine metabolism	TRUE	PA3817	PA3816 , PA3817
D3C65_05970	PA3815	iscR	Fe-S cluster assembly transcriptional regulator IscR	0.967242	0.779236	-0.0480513	-0.359867	0.543731	0.000810569	0.760448	0.00837636	1243174	1243665	+	IscR	AP	NA	TRUE	PA3815	PA3808 , PA3809 , PA3810 , PA3811 , PA3812 , PA3813 , PA3814 , PA3815
D3C65_05975	PA3814	iscS	IscS subfamily cysteine desulfurase	1.15354	0.972361	0.206069	-0.0404362	0.0289848	0.597007	0.155789	0.771699	1243695	1244909	+	L-cysteine desulfurase (pyridoxal phosphate-dependent)	AABM ; BCPGC	Thiamine metabolism ; Sulfur relay system	TRUE	PA3815	PA3808 , PA3809 , PA3810 , PA3811 , PA3812 , PA3813 , PA3814 , PA3815
D3C65_05980	PA3813	iscU	Fe-S cluster assembly scaffold IscU	1.12962	0.952197	0.175832	-0.0706677	0.0255856	0.426731	0.142359	0.62945	1244945	1245331	+	probable iron-binding protein IscU	BCPGC	NA	TRUE	PA3815	PA3808 , PA3809 , PA3810 , PA3811 , PA3812 , PA3813 , PA3814 , PA3815
D3C65_05985	PA3812	iscA	iron-sulfur cluster assembly protein IscA	1.13027	1.06751	0.17667	0.0942442	0.0302774	0.259967	0.160139	0.465022	1245359	1245682	+	probable iron-binding protein IscA	BCPGC	NA	TRUE	PA3815	PA3808 , PA3809 , PA3810 , PA3811 , PA3812 , PA3813 , PA3814 , PA3815
D3C65_05990	PA3811		co-chaperone protein HscB	0.940888	1.05932	-0.0879052	0.0831396	0.296216	0.359738	0.57346	0.567147	1245690	1246211	+	heat shock protein HscB	CHSP	NA	TRUE	PA3815	PA3808 , PA3809 , PA3810 , PA3811 , PA3812 , PA3813 , PA3814 , PA3815
D3C65_05995	PA3810		molecular chaperone HscA	0.918646	1.00201	-0.122419	0.00289741	0.0998927	0.970081	0.315527	0.984448	1246254	1248113	+	heat shock protein HscA	CHSP	NA	TRUE	PA3815	PA3808 , PA3809 , PA3810 , PA3811 , PA3812 , PA3813 , PA3814 , PA3815
D3C65_06000	PA3809	fdx	ISC system 2Fe-2S type ferredoxin	0.963369	1.08832	-0.0538394	0.122098	0.474547	0.255922	0.714987	0.460771	1248120	1248458	+	ferredoxin [2Fe-2S]	EM	NA	TRUE	PA3815	PA3808 , PA3809 , PA3810 , PA3811 , PA3812 , PA3813 , PA3814 , PA3815
D3C65_06005	PA3808	iscX	Fe-S assembly protein IscX	1.01458	1.1432	0.0208779	0.193079	0.82885	0.109641	0.924457	0.268895	1248485	1248685	+	conserved hypothetical protein	HUU	NA	TRUE	PA3815	PA3808 , PA3809 , PA3810 , PA3811 , PA3812 , PA3813 , PA3814 , PA3815
D3C65_06010	PA3807		nucleoside-diphosphate kinase	1.08519	0.996083	0.11795	-0.00566182	0.327452	0.946045	0.599939	0.97379	1248929	1249360	+	nucleoside diphosphate kinase	NBM	Purine metabolism ; Pyrimidine metabolism	TRUE	PA3807	PA3799 , PA3800 , PA3801 , PA3802 , PA3803 , PA3804 , PA3805 , PA3806 , PA3807
D3C65_06015	PA3806	rlmN	23S rRNA (adenine(2503)-C(2))-methyltransferase RlmN	1.0717	0.998387	0.0998964	-0.00232953	0.264019	0.974142	0.541642	0.985811	1249385	1250524	+	conserved hypothetical protein	HUU	NA	TRUE	PA3807	PA3799 , PA3800 , PA3801 , PA3802 , PA3803 , PA3804 , PA3805 , PA3806 , PA3807
D3C65_06020	PA3805	pilW	type IV pilus biogenesis/stability protein PilW	1.01254	0.990296	0.0179832	-0.0140685	0.804468	0.853341	0.914816	0.926237	1250542	1251300	+	type 4 fimbrial biogenesis protein PilF	MA ; PSE	NA	TRUE	PA3807	PA3799 , PA3800 , PA3801 , PA3802 , PA3803 , PA3804 , PA3805 , PA3806 , PA3807
D3C65_06025	PA3804		helix-turn-helix domain-containing protein	0.97563	0.991781	-0.035594	-0.0119068	0.623107	0.869278	0.814075	0.93552	1251297	1252340	+	hypothetical protein	HUU	NA	TRUE	PA3807	PA3799 , PA3800 , PA3801 , PA3802 , PA3803 , PA3804 , PA3805 , PA3806 , PA3807
D3C65_06030	PA3803		flavodoxin-dependent (E)-4-hydroxy-3-methylbut-2-enyl-diphosphate synthase	1.02605	0.980266	0.037103	-0.0287555	0.6282	0.695859	0.817013	0.832889	1252343	1253452	+	probable isoprenoid biosynthetic protein GcpE	PE	Terpenoid backbone biosynthesis	TRUE	PA3807	PA3799 , PA3800 , PA3801 , PA3802 , PA3803 , PA3804 , PA3805 , PA3806 , PA3807
D3C65_06035	PA3802		histidine--tRNA ligase	1.04502	1.07313	0.0635327	0.101827	0.426564	0.184834	0.678573	0.375938	1253471	1254760	+	histidyl-tRNA synthetase	TPTMD	Aminoacyl-tRNA biosynthesis	TRUE	PA3807	PA3799 , PA3800 , PA3801 , PA3802 , PA3803 , PA3804 , PA3805 , PA3806 , PA3807
D3C65_06040	PA3801		GTP-binding protein	1.0791	1.06928	0.109827	0.0966386	0.173009	0.260141	0.438062	0.465022	1254787	1255431	+	conserved hypothetical protein	HUU	NA	TRUE	PA3807	PA3799 , PA3800 , PA3801 , PA3802 , PA3803 , PA3804 , PA3805 , PA3806 , PA3807
D3C65_06045	PA3800	bamB	outer membrane protein assembly factor BamB	1.07863	1.07262	0.109193	0.101141	0.172012	0.229852	0.436712	0.431175	1255433	1256575	+	conserved hypothetical protein	HUU	NA	TRUE	PA3807	PA3799 , PA3800 , PA3801 , PA3802 , PA3803 , PA3804 , PA3805 , PA3806 , PA3807
D3C65_06050	PA3799	der	ribosome biogenesis GTPase Der	0.925571	1.31043	-0.111585	0.390043	0.213828	0.00439	0.486552	0.0278987	1256653	1258134	+	conserved hypothetical protein	HUU	NA	TRUE	PA3807	PA3799 , PA3800 , PA3801 , PA3802 , PA3803 , PA3804 , PA3805 , PA3806 , PA3807
D3C65_06055	PA3798		pyridoxal phosphate-dependent aminotransferase	0.954839	0.873642	-0.0666712	-0.194886	0.363449	0.0224607	0.630598	0.090704	1258442	1259590	+	probable aminotransferase	PE	NA	TRUE	PA3798	PA3797 , PA3798
D3C65_06060	PA3797		amidohydrolase	0.915515	1.12693	-0.127344	0.172397	0.106241	0.0298792	0.327749	0.110711	1259578	1260372	+	conserved hypothetical protein	HUU	Alanine, aspartate and glutamate metabolism	TRUE	PA3798	PA3797 , PA3798
D3C65_06065	PA3796		DUF937 domain-containing protein	1.00927	0.985143	0.0133064	-0.0215949	0.899321	0.878243	0.956003	0.940496	1260506	1261093	+	hypothetical protein	HUU	NA	FALSE	PA3796	PA3796
D3C65_06070	PA3795		aldo/keto reductase	0.947075	0.864167	-0.078449	-0.210618	0.509158	0.0391544	0.736826	0.132197	1261181	1262131	-	probable oxidoreductase	PE	NA	FALSE	PA3795	PA3795
D3C65_06075	PA3794		hypothetical protein	1.01802	0.769143	0.0257594	-0.378677	0.812352	0.000169729	0.917874	0.0028566	1262312	1262767	+	hypothetical protein	MP	NA	TRUE	PA3794	PA3793 , PA3794
D3C65_06080	PA3793		hypothetical protein	1.11962	1.09065	0.163013	0.125194	0.10033	0.16617	0.316555	0.351386	1262821	1263153	+	hypothetical protein	HUU	NA	TRUE	PA3794	PA3793 , PA3794
D3C65_06085	PA3792	leuA	2-isopropylmalate synthase	1.15641	0.951384	0.20965	-0.0719011	0.011199	0.410786	0.0863833	0.61527	1263224	1265002	-	2-isopropylmalate synthase	AABM	Pyruvate metabolism ; Valine, leucine and isoleucine biosynthesis	FALSE	PA3792	PA3792
D3C65_06090	PA3791		DUF2946 domain-containing protein	0.730553	0.872203	-0.452939	-0.197264	0.000330979	0.152234	0.00895386	0.334194	1265374	1265835	+	hypothetical protein	MP	NA	FALSE	PA3791	PA3791
D3C65_06095	PA3790		TonB-dependent copper receptor	1.08422	0.887311	0.11666	-0.172489	0.264864	0.550843	0.542101	0.734968	1265956	1268127	+	Putative copper transport outer membrane porin OprC precursor	TSM	NA	TRUE	PA3790	PA3789 , PA3790
D3C65_06100	PA3789		PepSY domain-containing protein	0.956949	0.936778	-0.0634856	-0.0942214	0.581319	0.54475	0.788575	0.730201	1268192	1269607	+	hypothetical protein	MP	NA	TRUE	PA3790	PA3789 , PA3790
D3C65_06105	PA3788		DUF4345 domain-containing protein	0.716791	1.35684	-0.480376	0.440253	0.0144414	0.018768	0.100805	0.080021	1269625	1270020	-	hypothetical protein	MP	NA	FALSE	PA3788	PA3788
D3C65_06110	PA3787		M23 family metallopeptidase	0.964297	0.962675	-0.0524499	-0.0548791	0.630552	0.583794	0.817858	0.761631	1270106	1270954	-	conserved hypothetical protein	HUU	NA	FALSE	PA3787	PA3787
D3C65_06115	PA3786		DUF2946 domain-containing protein	0.861795	1.31243	-0.214583	0.392239	0.0533192	0.00168616	0.223165	0.0140456	1271126	1271515	+	hypothetical protein	HUU	NA	FALSE	PA3786	PA3786
D3C65_06120	PA3785		copper chaperone PCu(A)C	0.903639	0.744458	-0.146182	-0.425738	0.171992	0.00779592	0.436712	0.0426552	1271645	1272121	+	conserved hypothetical protein	HUU	NA	TRUE	PA3785	PA3784 , PA3785
D3C65_06125	PA3784		putative natural product biosynthesis protein	0.8492	0.848975	-0.235824	-0.236206	0.0392023	0.13538	0.186104	0.308996	1272178	1272750	+	hypothetical protein	HUU	NA	TRUE	PA3785	PA3784 , PA3785
D3C65_06130	PA3783		cysteine hydrolase	0.942617	0.966802	-0.0852565	-0.0487075	0.602305	0.752537	0.802407	0.863385	1272785	1273414	-	hypothetical protein	HUU	NA	FALSE	PA3783	PA3783
D3C65_06135	PA3782		helix-turn-helix domain-containing protein	0.743853	0.906411	-0.426911	-0.141762	0.000272213	0.231762	0.00765719	0.433406	1273535	1274488	+	probable transcriptional regulator	TR	NA	FALSE	PA3782	PA3782
D3C65_06140			D-alanyl-D-alanine dipeptidase	0.907828	0.794063	-0.139509	-0.332675	0.181618	0.00414145	0.449395	0.0267988	1274485	1275246	-	NA	NA	NA	NA	NA	NA
D3C65_06145	PA3781		TRAP transporter large permease	1.13772	0.796703	0.186144	-0.327886	0.15827	0.00784616	0.414478	0.0428487	1275251	1276531	-	probable transporter	MP ; TSM	NA	TRUE	PA3780	PA3780 , PA3781
D3C65_06150	PA3780		TRAP transporter small permease	0.967914	0.833009	-0.0470486	-0.263596	0.836466	0.167009	0.927148	0.351996	1276528	1277022	-	hypothetical protein	MP	NA	TRUE	PA3780	PA3780 , PA3781
D3C65_06155	PA3779		TRAP transporter substrate-binding protein DctP	1.33976	0.750286	0.421975	-0.414488	0.0101917	0.00913544	0.0818518	0.0480216	1277097	1278137	-	hypothetical protein	HUU	NA	FALSE	PA3779	PA3779
D3C65_06160	PA3778		LysR family transcriptional regulator	0.886182	0.890945	-0.174325	-0.166592	0.121225	0.0530525	0.354766	0.163212	1278289	1279224	-	probable transcriptional regulator	TR	NA	TRUE	PA3776	PA3776 , PA3777 , PA3778
D3C65_06165	PA3777		exodeoxyribonuclease VII large subunit	0.878712	0.867792	-0.186538	-0.204579	0.0409356	0.0142961	0.189402	0.0654222	1279231	1280610	-	exodeoxyribonuclease VII large subunit	DRRMR	Mismatch repair	TRUE	PA3776	PA3776 , PA3777 , PA3778
D3C65_06170	PA3776		LysR family transcriptional regulator	0.92279	0.751742	-0.115925	-0.41169	0.418177	0.00232812	0.670745	0.0179153	1280647	1281555	-	probable transcriptional regulator	TR	NA	TRUE	PA3776	PA3776 , PA3777 , PA3778
D3C65_06175	PA3775		sulfite exporter TauE/SafE family protein	0.604786	0.576862	-0.725504	-0.793701	0.0403613	0.00446284	0.18891	0.0282598	1281663	1282445	+	hypothetical protein	MP	NA	FALSE	PA3775	PA3775
D3C65_06195	PA3771		DNA-binding response regulator	1.0294	0.885137	0.0418093	-0.176027	0.762081	0.216097	0.891355	0.415034	1285803	1286780	-	probable transcriptional regulator	TR	NA	FALSE	PA3771	PA3771
D3C65_06200	PA3770		IMP dehydrogenase	0.909698	1.47402	-0.136541	0.55976	0.152	2.36736e-05	0.404046	0.000651987	1287044	1288513	+	inosine-5'-monophosphate dehydrogenase	NBM	Purine metabolism	TRUE	PA3770	PA3769 , PA3770
D3C65_06205	PA3769		GMP synthase (glutamine-hydrolyzing)	0.954967	1.81027	-0.0664769	0.856205	0.543591	5.3399e-07	0.760448	4.21047e-05	1288593	1290170	+	GMP synthase	AABM ; NBM	Purine metabolism	TRUE	PA3770	PA3769 , PA3770
D3C65_06210	PA3768		multicopper oxidase family protein	1.01226	1.15713	0.0175775	0.210553	0.840149	0.00779509	0.929226	0.0426552	1290332	1291723	+	probable metallo-oxidoreductase	PE	NA	TRUE	PA3768	PA3767 , PA3768
D3C65_06215	PA3767	tadA	tRNA adenosine(34) deaminase TadA	0.978657	1.17393	-0.0311249	0.231342	0.790586	0.0168987	0.908343	0.0743645	1291714	1292262	+	conserved hypothetical protein	HUU	NA	TRUE	PA3768	PA3767 , PA3768
D3C65_06220			hypothetical protein	1.03714	0.814435	0.0526097	-0.296129	0.855691	0.285322	0.937975	0.49413	1292345	1292686	-	NA	NA	NA	NA	NA	NA
D3C65_06225	PA3766		aromatic amino acid transporter	1.1617	0.815677	0.216236	-0.29393	0.0933252	0.0141992	0.304127	0.065228	1292651	1293907	+	probable aromatic amino acid transporter	TSM	NA	FALSE	PA3766	PA3766
D3C65_06230	PA3765		DUF2239 family protein	1.00354	0.846096	0.00509816	-0.241106	0.972601	0.0449094	0.987624	0.146165	1294033	1294617	+	hypothetical protein	HUU	NA	FALSE	PA3765	PA3765
D3C65_06235	PA3764		lytic transglycosylase F	0.927876	0.872707	-0.107996	-0.196431	0.187862	0.029424	0.456115	0.109409	1294631	1296103	-	conserved hypothetical protein	HUU	NA	FALSE	PA3764	PA3764
D3C65_06240	PA3763	purL	phosphoribosylformylglycinamidine synthase	0.955695	1.04871	-0.0653779	0.0686189	0.417686	0.305511	0.670336	0.514638	1296390	1300286	+	phosphoribosylformylglycinamidine synthase	NBM	Purine metabolism	FALSE	PA3763	PA3763
D3C65_06245			CDGSH iron-sulfur domain-containing protein	0.76094	1.46582	-0.394146	0.551713	0.0190408	0.000131738	0.122464	0.00236963	1300293	1300571	+	NA	NA	NA	NA	NA	NA
D3C65_06250	PA3762		NGG1p interacting factor NIF3	1.11525	0.828666	0.157366	-0.271137	0.236541	0.0868983	0.51498	0.23114	1300751	1301068	+	hypothetical protein	HUU	NA	FALSE	PA3762	PA3762
D3C65_06255	PA3761		PTS N-acetyl-D-glucosamine transporter	1.18417	0.836266	0.243882	-0.257966	0.0362611	0.00872744	0.177969	0.0463852	1301270	1302982	-	N-Acetyl-D-Glucosamine phosphotransferase system transporter	TSM	Amino sugar and nucleotide sugar metabolism ; Phosphotransferase system	TRUE	PA3757	PA3757 , PA3758 , PA3759 , PA3760 , PA3761
D3C65_06260	PA3760	ptsP	phosphoenolpyruvate--protein phosphotransferase	1.16116	0.913599	0.215561	-0.130367	0.110596	0.226966	0.336582	0.427492	1303007	1305535	-	N-Acetyl-D-Glucosamine phosphotransferase system transporter	TSM	NA	TRUE	PA3757	PA3757 , PA3758 , PA3759 , PA3760 , PA3761
D3C65_06265	PA3759		SIS domain-containing protein	1.15366	0.908653	0.206218	-0.138198	0.139889	0.272978	0.385444	0.479483	1305552	1306574	-	probable aminotransferase	PE	Amino sugar and nucleotide sugar metabolism ; Alanine, aspartate and glutamate metabolism	TRUE	PA3757	PA3757 , PA3758 , PA3759 , PA3760 , PA3761
D3C65_06270	PA3758	gA	N-acetylglucosamine-6-phosphate deacetylase	1.06557	0.807776	0.0916314	-0.307973	0.588578	0.0538334	0.792338	0.164479	1306571	1307662	-	probable N-acetylglucosamine-6-phosphate deacetylase	CIM	Amino sugar and nucleotide sugar metabolism	TRUE	PA3757	PA3757 , PA3758 , PA3759 , PA3760 , PA3761
D3C65_06275	PA3757		GntR family transcriptional regulator	1.14954	0.869958	0.201058	-0.200983	0.18625	0.160692	0.454535	0.34487	1307679	1308422	-	Transcriptional regulator of N-Acetylglucosamine catabolism operon	TR	NA	TRUE	PA3757	PA3757 , PA3758 , PA3759 , PA3760 , PA3761
D3C65_06280	PA3756		hypothetical protein	1.02892	0.833342	0.0411252	-0.263019	0.60862	0.00151617	0.806096	0.0129674	1308665	1309165	-	hypothetical protein	HUU	NA	FALSE	PA3756	PA3756
D3C65_06285	PA3755		NUDIX hydrolase	0.755875	1.24394	-0.40378	0.314913	0.000537465	0.0360501	0.0121646	0.125829	1309228	1309782	-	conserved hypothetical protein	HUU	NA	FALSE	PA3755	PA3755
D3C65_06290	PA3754		CoA pyrophosphatase	0.986362	1.20026	-0.0198113	0.26335	0.825429	0.0104406	0.923952	0.0531353	1309923	1310534	+	hypothetical protein	HUU	NA	TRUE	PA3754	PA3750 , PA3751 , PA3752 , PA3753 , PA3754
D3C65_06295	PA3753		gamma carbonic anhydrase family protein	1.06977	0.998692	0.0972961	-0.00188813	0.296048	0.98343	0.573434	0.991608	1310572	1311096	+	conserved hypothetical protein	TSM	NA	TRUE	PA3754	PA3750 , PA3751 , PA3752 , PA3753 , PA3754
D3C65_06300	PA3752		DUF1289 domain-containing protein	0.72115	1.12195	-0.471629	0.166009	0.00110848	0.224936	0.0200876	0.425473	1311093	1311287	+	hypothetical protein	HUU	NA	TRUE	PA3754	PA3750 , PA3751 , PA3752 , PA3753 , PA3754
D3C65_06305	PA3751		phosphoribosylglycinamide formyltransferase 2	1.05941	0.974506	0.0832666	-0.0372568	0.291884	0.629266	0.568289	0.793774	1311325	1312506	+	phosphoribosylglycinamide formyltransferase 2	AABM ; NBM	Purine metabolism ; One carbon pool by folate	TRUE	PA3754	PA3750 , PA3751 , PA3752 , PA3753 , PA3754
D3C65_06310	PA3750		SGNH/GDSL hydrolase family protein	0.905023	1.09041	-0.143973	0.124871	0.243342	0.304629	0.521823	0.513808	1312508	1313257	+	hypothetical protein	HUU	NA	TRUE	PA3754	PA3750 , PA3751 , PA3752 , PA3753 , PA3754
D3C65_06315	PA3749		MFS transporter	0.854507	1.37193	-0.226836	0.456203	0.230577	0.00209135	0.508711	0.0165127	1313265	1314578	-	probable major facilitator superfamily (MFS) transporter	MP ; TSM	NA	FALSE	PA3749	PA3749
D3C65_06320			energy transducer TonB	0.922448	1.26443	-0.11646	0.338486	0.705343	0.170472	0.85967	0.356684	1314725	1314844	-	NA	NA	NA	NA	NA	NA
D3C65_06325	PA3748		HlyC/CorC family transporter	0.908765	1.24381	-0.138021	0.314761	0.190718	0.00960983	0.460034	0.0499226	1314882	1316174	-	conserved hypothetical protein	MP	NA	TRUE	PA3747	PA3747 , PA3748
D3C65_06330	PA3747		inner membrane protein YpjD	0.882976	1.20199	-0.179553	0.26542	0.0578398	0.00849843	0.233423	0.0456315	1316187	1316987	-	conserved hypothetical protein	MP	NA	TRUE	PA3747	PA3747 , PA3748
D3C65_06335	PA3746		signal recognition particle protein	0.95062	0.904814	-0.0730589	-0.144306	0.354627	0.0922948	0.622109	0.241148	1317288	1318661	+	signal recognition particle protein Ffh	PSE	Protein export ; Bacterial secretion system ; Quorum sensing	FALSE	PA3746	PA3746
D3C65_06340	PA3745		30S ribosomal protein S16	0.946013	1.14447	-0.0800677	0.194678	0.377689	0.0503307	0.642435	0.157877	1318871	1319122	+	30S ribosomal protein S16	DRRMR ; TPTMD	Ribosome	TRUE	PA3745	PA3742 , PA3743 , PA3744 , PA3745
D3C65_06345	PA3744	rimM	ribosome maturation factor RimM	0.880727	1.16746	-0.183234	0.223368	0.0553766	0.0333326	0.22854	0.119095	1319138	1319665	+	16S rRNA processing protein	TRNAPD	NA	TRUE	PA3745	PA3742 , PA3743 , PA3744 , PA3745
D3C65_06350	PA3743	trmD	tRNA (guanosine(37)-N1)-methyltransferase TrmD	0.838829	1.15167	-0.253551	0.203728	0.0123584	0.0350232	0.0905107	0.123148	1319672	1320430	+	tRNA (guanine-N1)-methyltransferase	TRNAPD	NA	TRUE	PA3745	PA3742 , PA3743 , PA3744 , PA3745
D3C65_06355	PA3742		50S ribosomal protein L19	1.15961	1.17301	0.213643	0.230221	0.0406845	0.0227354	0.189294	0.0911703	1320472	1320822	+	50S ribosomal protein L19	TPTMD	Ribosome	TRUE	PA3745	PA3742 , PA3743 , PA3744 , PA3745
D3C65_06360	PA3741		acyl-CoA thioesterase	0.854792	1.07782	-0.226354	0.108113	0.0841899	0.492899	0.291316	0.688645	1320974	1321399	+	hypothetical protein	HUU	NA	FALSE	PA3741	PA3741
D3C65_06365	PA3740		hypothetical protein	1.05018	1.02054	0.0706306	0.0293349	0.560973	0.838622	0.774918	0.917357	1321469	1322155	-	hypothetical protein	HUU	NA	FALSE	PA3740	PA3740
D3C65_06370	PA3739		sodium/hydrogen antiporter	0.944551	0.925245	-0.0822998	-0.112092	0.471604	0.241103	0.713527	0.44452	1322268	1324103	-	probable sodium/hydrogen antiporter	MP ; TSM	NA	FALSE	PA3739	PA3739
D3C65_06375	PA3738	xerD	site-specific tyrosine recombinase XerD	0.92761	0.949293	-0.108409	-0.0750752	0.265054	0.398376	0.542187	0.603612	1324318	1325214	+	integrase/recombinase XerD	DRRMR	NA	FALSE	PA3738	PA3738
D3C65_06380	PA3737	dsbC	bifunctional protein-disulfide isomerase/oxidoreductase DsbC	1.05675	0.778963	0.0796385	-0.360374	0.324216	2.39042e-06	0.598232	0.000128591	1325341	1326069	+	thiol:disulfide interchange protein DsbC	CHSP ; TPTMD	NA	FALSE	PA3737	PA3737
D3C65_06385	PA3736		homoserine dehydrogenase	0.969503	1.04327	-0.0446832	0.0611155	0.554736	0.516621	0.769572	0.70802	1326283	1327587	+	homoserine dehydrogenase	AABM	Glycine, serine and threonine metabolism ; Cysteine and methionine metabolism ; Lysine biosynthesis	TRUE	PA3736	PA3735 , PA3736
D3C65_06390	PA3735		threonine synthase	0.993784	1.01592	-0.00899631	0.0227805	0.905353	0.80592	0.958188	0.894672	1327640	1329049	+	threonine synthase	AABM ; BCPGC	Glycine, serine and threonine metabolism ; Vitamin B6 metabolism	TRUE	PA3736	PA3735 , PA3736
D3C65_06395	PA3734		alpha/beta hydrolase	0.803799	0.853513	-0.315094	-0.228515	0.146055	0.285045	0.395495	0.49413	1329103	1330308	-	hypothetical protein	HUU	NA	FALSE	PA3734	PA3734
D3C65_06400			DUF3509 domain-containing protein	0.929315	0.752256	-0.105761	-0.410705	0.550521	0.00592284	0.766472	0.0347521	1330349	1330705	+	NA	NA	NA	NA	NA	NA
D3C65_06405	PA3733		CoA transferase	0.899841	0.865557	-0.152257	-0.208299	0.106036	0.0141127	0.327673	0.0650608	1330891	1332120	-	hypothetical protein	HUU	NA	FALSE	PA3733	PA3733
D3C65_06410	PA3732		DUF2170 family protein	0.976798	0.970416	-0.0338678	-0.0433249	0.679899	0.622462	0.84751	0.788315	1332425	1333045	+	Uncharacterized protein	HUU	NA	TRUE	PA3732	PA3731 , PA3732
D3C65_06415	PA3731		PspA/IM30 family protein	1.01208	0.941393	0.0173245	-0.0871306	0.843951	0.304633	0.931245	0.513808	1333060	1333755	+	conserved hypothetical protein	HUU	NA	TRUE	PA3732	PA3731 , PA3732
D3C65_06420	PA3730		hypothetical protein	0.773055	0.942847	-0.371358	-0.084905	0.000591368	0.357646	0.0131121	0.565381	1333811	1334452	+	hypothetical protein	MP	NA	TRUE	PA3730	PA3729 , PA3730
D3C65_06425	PA3729		flotillin family protein	1.02028	1.01286	0.0289645	0.0184377	0.76128	0.845691	0.890971	0.921931	1334488	1336554	+	conserved hypothetical protein	HUU	NA	TRUE	PA3730	PA3729 , PA3730
D3C65_06430	PA3728		AAA family ATPase	0.859051	0.944709	-0.219184	-0.0820583	0.0117607	0.33255	0.0883067	0.542431	1336704	1341944	+	hypothetical protein	HUU	NA	TRUE	PA3728	PA3727 , PA3728
D3C65_06435	PA3727		nuclease	0.91033	1.09726	-0.135538	0.133908	0.281872	0.285595	0.557044	0.494401	1341963	1342655	+	hypothetical protein	HUU	NA	TRUE	PA3728	PA3727 , PA3728
D3C65_06440	PA3726		YaeQ family protein	0.848349	1.25262	-0.23727	0.324949	0.0218269	0.0324846	0.131387	0.117303	1342762	1343301	+	conserved hypothetical protein	HUU	NA	TRUE	PA3726	PA3725 , PA3726
D3C65_06445	PA3725	recJ	single-stranded-DNA-specific exonuclease RecJ	0.877801	1.21567	-0.188034	0.281746	0.0407586	0.0128583	0.189294	0.06136	1343345	1345060	+	single-stranded-DNA-specific exonuclease RecJ	DRRMR	Base excision repair ; Mismatch repair ; Homologous recombination	TRUE	PA3726	PA3725 , PA3726
D3C65_06450	PA3724		elastase	0.971251	0.733362	-0.0420838	-0.447403	0.677538	0.000371454	0.846767	0.00481929	1345347	1346843	+	elastase LasB	SF ; TPTMD	Quorum sensing ; Cationic antimicrobial peptide (CAMP) resistance	FALSE	PA3724	PA3724
D3C65_06455	PA3723		NADH:flavin oxidoreductase/NADH oxidase	0.833699	1.17887	-0.262402	0.237409	0.0833292	0.198437	0.290113	0.393997	1347013	1348119	+	probable FMN oxidoreductase	PE	NA	FALSE	PA3723	PA3723
D3C65_06460	PA3722		hypothetical protein	0.928107	0.779242	-0.107636	-0.359858	0.232592	0.00389121	0.510279	0.0255975	1348308	1348658	+	hypothetical protein	HUU	NA	FALSE	PA3722	PA3722
D3C65_06465	PA3721		TetR/AcrR family transcriptional regulator	1.20168	1.64607	0.265048	0.719028	0.00645216	1.18611e-09	0.062752	2.20233e-07	1348671	1349312	-	NalC	ARS ; TR	beta-Lactam resistance	FALSE	PA3721	PA3721
D3C65_06470	PA3720		hypothetical protein	1.37453	2.42008	0.458944	1.27505	0.0366584	8.02054e-08	0.178566	7.82479e-06	1349517	1349942	+	hypothetical protein	HUU	NA	TRUE	PA3720	PA3719 , PA3720
D3C65_06475	PA3719		MexR antirepressor ArmR	1.34698	1.86921	0.42973	0.902428	0.0495159	0.000823942	0.212093	0.00842335	1349950	1350111	+	antirepressor for MexR, ArmR	ARS	beta-Lactam resistance	TRUE	PA3720	PA3719 , PA3720
D3C65_06480	PA3718		MFS transporter	0.897639	1.2776	-0.155792	0.353436	0.506313	0.251937	0.734589	0.457009	1350259	1351500	+	probable major facilitator superfamily (MFS) transporter	MP ; TSM	NA	FALSE	PA3718	PA3718
D3C65_06485	PA3717		FKBP-type peptidyl-prolyl cis-trans isomerase	1.04391	1.09972	0.0619936	0.137139	0.609074	0.192115	0.806096	0.386109	1351599	1351940	-	probable peptidyl-prolyl cis-trans isomerase, FkbP-type	CHSP ; TPTMD	NA	FALSE	PA3717	PA3717
D3C65_06490	PA3716		WG repeat-containing protein	1.00239	0.958492	0.0034401	-0.0611622	0.965518	0.42669	0.98503	0.62945	1352151	1353857	+	hypothetical protein	HUU	NA	FALSE	PA3716	PA3716
D3C65_06495	PA3715		hypothetical protein	0.887745	0.950581	-0.171782	-0.0731182	0.118978	0.490292	0.350386	0.686647	1353936	1354739	-	hypothetical protein	HUU	NA	FALSE	PA3715	PA3715
D3C65_06500	PA3714		DNA-binding response regulator	0.991447	1.0789	-0.0123917	0.109558	0.92328	0.484729	0.965827	0.68101	1354860	1355501	-	probable two-component response regulator	TCRS ; TR	Two-component system	FALSE	PA3714	PA3714
D3C65_06505	PA3713		NAD(P)/FAD-dependent oxidoreductase	1.09706	1.03539	0.133646	0.0501742	0.18395	0.580579	0.451999	0.759666	1355825	1357687	-	spermidine dehydrogenase, SpdH	HUU	Arginine and proline metabolism ; beta-Alanine metabolism	FALSE	PA3713	PA3713
D3C65_06510	PA3712		tellurite resistance TerB family protein	1.07254	0.987788	0.101035	-0.017727	0.348702	0.881724	0.616112	0.942186	1358009	1358704	+	hypothetical protein	HUU	NA	FALSE	PA3712	PA3712
D3C65_06515	PA3711		LysR family transcriptional regulator	0.925238	0.978931	-0.112104	-0.0307206	0.329595	0.741924	0.600927	0.857567	1358741	1359646	-	probable transcriptional regulator	TR	NA	FALSE	PA3711	PA3711
D3C65_06520	PA3710		GMC family oxidoreductase	1.00728	1.08047	0.0104653	0.111654	0.938402	0.396835	0.972608	0.602368	1359818	1361491	+	probable GMC-type oxidoreductase	CCC	Glycine, serine and threonine metabolism	FALSE	PA3710	PA3710
D3C65_06525	PA3709		MFS transporter	1.54303	0.775561	0.625762	-0.366687	0.00601877	0.133989	0.0603329	0.306534	1361600	1363219	+	probable major facilitator superfamily (MFS) transporter	MP ; TSM	NA	FALSE	PA3709	PA3709
D3C65_06530	PA3708		methyl-accepting chemotaxis protein	1.00312	1.11485	0.00449814	0.156852	0.951952	0.0495096	0.978606	0.156466	1363486	1365114	+	probable chemotaxis transducer	AP ; CHE ; MA	Two-component system ; Biofilm formation	TRUE	PA3708	PA3703 , PA3704 , PA3705 , PA3706 , PA3707 , PA3708
D3C65_06535	PA3707		purine-binding chemotaxis protein CheW	0.936523	0.916925	-0.094613	-0.125125	0.371721	0.233858	0.636335	0.435909	1365119	1365634	+	hypothetical protein	CHE ; MA	Two-component system ; Biofilm formation	TRUE	PA3708	PA3703 , PA3704 , PA3705 , PA3706 , PA3707 , PA3708
D3C65_06540	PA3706		biofilm formation methyltransferase	0.84748	0.936643	-0.238748	-0.0944292	0.0084142	0.321896	0.0718639	0.530905	1365631	1366899	+	probable protein methyltransferase	AP ; CHE ; MA	Two-component system	TRUE	PA3708	PA3703 , PA3704 , PA3705 , PA3706 , PA3707 , PA3708
D3C65_06545	PA3705		purine-binding chemotaxis protein CheW	0.847917	0.895326	-0.238004	-0.159515	0.0250805	0.0814841	0.141381	0.222112	1366892	1367581	+	hypothetical protein	CHE ; MA	Two-component system ; Biofilm formation	TRUE	PA3708	PA3703 , PA3704 , PA3705 , PA3706 , PA3707 , PA3708
D3C65_06550	PA3704		hybrid sensor histidine kinase/response regulator	0.856127	0.93038	-0.224103	-0.104109	0.00697554	0.25827	0.065771	0.4636	1367578	1369887	+	probable chemotaxis sensor/effector fusion protein	CHE ; MA ; TCRS	Two-component system ; Biofilm formation	TRUE	PA3708	PA3703 , PA3704 , PA3705 , PA3706 , PA3707 , PA3708
D3C65_06555	PA3703		chemotaxis response regulator protein-glutamate methylesterase	0.827401	0.883863	-0.273341	-0.178106	0.00365831	0.043856	0.0441025	0.143836	1369884	1370891	+	probable methylesterase	CHE ; MA ; TR	Two-component system ; Biofilm formation	TRUE	PA3708	PA3703 , PA3704 , PA3705 , PA3706 , PA3707 , PA3708
D3C65_06560	PA3702		diguanylate cyclase response regulator	0.878334	1.0006	-0.187158	0.000862096	0.0313909	0.991451	0.163731	0.995828	1370999	1372042	+	WspR	CHE ; MA ; NBM	Two-component system ; Biofilm formation	FALSE	PA3702	PA3702
D3C65_06565		prfB	NA	1.00356	1.14921	0.00511986	0.200637	0.951589	0.0309215	0.978589	0.113366	1372165	1373260	+	NA	NA	NA	NA	NA	NA
D3C65_06570	PA3700	lysS	lysine--tRNA ligase	1.03342	1.13994	0.0474236	0.188953	0.621669	0.105848	0.812957	0.262704	1373441	1374946	+	lysyl-tRNA synthetase	AABM ; TPTMD	Aminoacyl-tRNA biosynthesis	FALSE	PA3700	PA3700
D3C65_06575	PA3699		TetR/AcrR family transcriptional regulator	0.994387	0.905841	-0.00812008	-0.14267	0.930577	0.0845265	0.968609	0.227778	1375158	1375871	+	probable transcriptional regulator	TR	NA	FALSE	PA3699	PA3699
D3C65_06580	PA3698		hypothetical protein	0.932422	0.794229	-0.100945	-0.332373	0.28114	0.000446385	0.556375	0.00552557	1375968	1376519	+	hypothetical protein	HUU	NA	TRUE	PA3698	PA3693 , PA3694 , PA3695 , PA3696 , PA3697 , PA3698
D3C65_06585	PA3697		flavohemoglobin expression-modulating QEGLA motif protein	0.956466	0.931142	-0.0642138	-0.102927	0.495998	0.224965	0.729281	0.425473	1376528	1377823	+	hypothetical protein	TR	NA	TRUE	PA3698	PA3693 , PA3694 , PA3695 , PA3696 , PA3697 , PA3698
D3C65_06590	PA3696		TIGR00266 family protein	0.95127	0.971142	-0.0720737	-0.0422451	0.453314	0.618985	0.700431	0.786334	1377892	1378638	+	conserved hypothetical protein	HUU	NA	TRUE	PA3698	PA3693 , PA3694 , PA3695 , PA3696 , PA3697 , PA3698
D3C65_06595	PA3695		alpha/beta hydrolase	0.793219	1.05562	-0.334208	0.0780886	0.000688172	0.430772	0.0146275	0.633544	1378635	1379540	+	hypothetical protein	HUU	NA	TRUE	PA3698	PA3693 , PA3694 , PA3695 , PA3696 , PA3697 , PA3698
D3C65_06600	PA3694		hypothetical protein	1.00226	0.964387	0.00325863	-0.0523166	0.978066	0.632533	0.989306	0.796396	1379537	1379860	+	hypothetical protein	HUU	NA	TRUE	PA3698	PA3693 , PA3694 , PA3695 , PA3696 , PA3697 , PA3698
D3C65_06605	PA3693		O-acetyl-ADP-ribose deacetylase	0.83035	1.20112	-0.268208	0.264378	0.00615485	0.0326768	0.0608383	0.117776	1379857	1380378	+	conserved hypothetical protein	HUU	NA	TRUE	PA3698	PA3693 , PA3694 , PA3695 , PA3696 , PA3697 , PA3698
D3C65_06610	PA3692		DUF4398 domain-containing protein	1.05709	0.901451	0.0801031	-0.14968	0.426783	0.127291	0.678573	0.297962	1380454	1381239	-	Lipotoxon F, LptF	MP ; TSM	NA	FALSE	PA3692	PA3692
D3C65_06615	PA3691		DUF4398 domain-containing protein	1.15962	0.851014	0.213649	-0.232746	0.026362	0.0336217	0.14485	0.119756	1381288	1381692	-	hypothetical protein	HUU	NA	FALSE	PA3691	PA3691
D3C65_06620	PA3690		heavy metal translocating P-type ATPase	0.946859	0.953007	-0.078778	-0.0694419	0.399525	0.472755	0.660116	0.670902	1382072	1384294	-	probable metal-transporting P-type ATPase	MP ; TSM	NA	FALSE	PA3690	PA3690
D3C65_06625	PA3689	cadR	Cd(II)/Pb(II)-responsive transcriptional regulator	0.970579	0.982459	-0.0430825	-0.0255312	0.705692	0.836171	0.859719	0.915298	1384408	1384878	+	probable transcriptional regulator	TR	NA	FALSE	PA3689	PA3689
D3C65_06630	PA3688		pilin assembly protein	1.69064	1.885	0.757572	0.914564	0.0042315	0.00100973	0.0480419	0.00963849	1384887	1385231	-	hypothetical protein	HUU	NA	FALSE	PA3688	PA3688
D3C65_06635	PA3687		phosphoenolpyruvate carboxylase	0.970428	1.05772	-0.0433067	0.0809525	0.583004	0.341628	0.789438	0.550507	1385438	1388074	+	phosphoenolpyruvate carboxylase	CIM; EM	Pyruvate metabolism ; Methane metabolism	FALSE	PA3687	PA3687
D3C65_06640	PA3686		adenylate kinase	0.999255	0.951646	-0.00107546	-0.0715038	0.990386	0.521675	0.994959	0.71114	1388235	1388882	+	adenylate kinase	NBM	Purine metabolism ; Thiamine metabolism	FALSE	PA3686	PA3686
D3C65_06645	PA3685	tsaB	tRNA (adenosine(37)-N6)-threonylcarbamoyltransferase complex dimerization subunit type 1 TsaB	0.795587	1.26547	-0.329908	0.339671	0.00243937	0.0220738	0.034567	0.0898565	1388986	1389666	+	YeaZ	HUU	NA	FALSE	PA3685	PA3685
D3C65_06650	PA3684		hypothetical protein	0.85174	1.37946	-0.231515	0.4641	0.0545454	0.000462146	0.226265	0.00565982	1389740	1390087	+	hypothetical protein	HUU	NA	TRUE	PA3684	PA3679 , PA3680 , PA3681 , PA3682 , PA3683 , PA3684
D3C65_06655	PA3683		DUF72 domain-containing protein	0.972542	1.4206	-0.0401678	0.506505	0.692531	8.41341e-05	0.853493	0.00171729	1390106	1390972	+	conserved hypothetical protein	HUU	NA	TRUE	PA3684	PA3679 , PA3680 , PA3681 , PA3682 , PA3683 , PA3684
D3C65_06660	PA3682		isocitrate lyase/phosphoenolpyruvate mutase family protein	0.970434	1.26695	-0.0432979	0.341355	0.761799	0.0119358	0.891209	0.0584702	1391045	1391869	+	hypothetical protein	PE	NA	TRUE	PA3684	PA3679 , PA3680 , PA3681 , PA3682 , PA3683 , PA3684
D3C65_06665	PA3681		extensin	0.847798	0.968038	-0.238207	-0.0468643	0.118442	0.729697	0.349671	0.850685	1391874	1392569	+	hypothetical protein	HUU	NA	TRUE	PA3684	PA3679 , PA3680 , PA3681 , PA3682 , PA3683 , PA3684
D3C65_06670	PA3680		ribosomal RNA small subunit methyltransferase J	0.881201	0.838687	-0.182457	-0.253795	0.0889791	0.00764948	0.299757	0.0420941	1392625	1393410	+	conserved hypothetical protein	HUU	NA	TRUE	PA3684	PA3679 , PA3680 , PA3681 , PA3682 , PA3683 , PA3684
D3C65_06675	PA3679		cytochrome P450	0.791126	0.991879	-0.338021	-0.0117635	0.00112784	0.915891	0.0202439	0.958075	1393439	1394716	+	hypothetical protein	HUU	NA	TRUE	PA3684	PA3679 , PA3680 , PA3681 , PA3682 , PA3683 , PA3684
D3C65_06680	PA3678		TetR/AcrR family transcriptional regulator	1.12196	1.2907	0.166027	0.368158	0.106255	8.64653e-05	0.327749	0.00174574	1394723	1395361	-	MexL	TR	NA	FALSE	PA3678	PA3678
D3C65_06685	PA3677		efflux RND transporter periplasmic adaptor subunit	0.774794	0.919719	-0.368115	-0.120735	0.00446276	0.306416	0.0497681	0.515077	1395457	1396560	+	MexJ	ARS ; TSM	NA	TRUE	PA3677	PA3676 , PA3677
D3C65_06690	PA3676		efflux RND transporter permease subunit	0.760428	0.781752	-0.395117	-0.355217	3.67543e-05	0.00123868	0.00173362	0.0111496	1396565	1399642	+	MexK	ARS ; MP ; TSM	NA	TRUE	PA3677	PA3676 , PA3677
D3C65_06695	PA3675		DUF4197 domain-containing protein	1.00593	0.915946	0.00852899	-0.126666	0.916265	0.210341	0.963068	0.408339	1399682	1400362	-	hypothetical protein	HUU	NA	FALSE	PA3675	PA3675
D3C65_06700	PA3674		hypothetical protein	1.07166	1.11091	0.0998467	0.151742	0.29436	0.0924449	0.57134	0.241321	1400499	1400897	-	hypothetical protein	HUU	NA	FALSE	PA3674	PA3674
D3C65_06705	PA3673		glycerol-3-phosphate 1-O-acyltransferase	1.01082	0.93062	0.01552	-0.103735	0.847646	0.188197	0.932048	0.380627	1401041	1403545	-	glycerol-3-phosphate acyltransferase	FAPM	Glycerolipid metabolism ; Glycerophospholipid metabolism	FALSE	PA3673	PA3673
D3C65_06710	PA3672		ABC transporter ATP-binding protein	0.961694	0.809753	-0.0563495	-0.304447	0.569848	0.000364597	0.780609	0.00474801	1403829	1404752	+	probable ATP-binding component of ABC transporter	TSM	NA	TRUE	PA3672	PA3669 , PA3670 , PA3671 , PA3672
D3C65_06715	PA3671		ABC transporter permease	0.923628	0.872744	-0.114616	-0.19637	0.331803	0.107339	0.602389	0.26551	1404749	1405483	+	probable permease of ABC transporter	MP ; TSM	NA	TRUE	PA3672	PA3669 , PA3670 , PA3671 , PA3672
D3C65_06720	PA3670		ABC transporter	0.918492	0.793937	-0.122662	-0.332903	0.182813	0.000165673	0.450774	0.00281425	1405494	1407341	+	hypothetical protein	HUU	NA	TRUE	PA3672	PA3669 , PA3670 , PA3671 , PA3672
D3C65_06725	PA3669		DUF4340 domain-containing protein	0.925107	0.819974	-0.112309	-0.286349	0.316284	0.0199426	0.592535	0.0837881	1407345	1408325	+	hypothetical protein	HUU	NA	TRUE	PA3672	PA3669 , PA3670 , PA3671 , PA3672
D3C65_06730	PA3668		SufE family protein	1.08221	1.60512	0.113987	0.682682	0.458119	6.74968e-07	0.703276	4.98092e-05	1408332	1408754	-	conserved hypothetical protein	HUU	NA	TRUE	PA3664	PA3664 , PA3665 , PA3666 , PA3667 , PA3668
D3C65_06735	PA3667		cysteine desulfurase	1.03914	1.06859	0.0553856	0.0957037	0.579274	0.296363	0.78714	0.505741	1408751	1409956	-	probable pyridoxal-phosphate dependent enzyme	PE	NA	TRUE	PA3664	PA3664 , PA3665 , PA3666 , PA3667 , PA3668
D3C65_06740	PA3666	dapD	2,3,4,5-tetrahydropyridine-2,6-dicarboxylate N-succinyltransferase	1.20437	0.967328	0.26828	-0.0479226	0.00667754	0.604626	0.0638219	0.777531	1410051	1411085	-	tetrahydrodipicolinate succinylase	CWLC	Lysine biosynthesis	TRUE	PA3664	PA3664 , PA3665 , PA3666 , PA3667 , PA3668
D3C65_06745	PA3665		LysE family translocator	0.844873	1.03195	-0.243194	0.0453781	0.0406142	0.638896	0.189294	0.799628	1411115	1411738	-	hypothetical protein	MP	NA	TRUE	PA3664	PA3664 , PA3665 , PA3666 , PA3667 , PA3668
D3C65_06750	PA3664		ArsC family reductase	0.976784	0.99231	-0.0338888	-0.0111372	0.763299	0.911169	0.891857	0.95586	1411751	1412098	-	conserved hypothetical protein	HUU	NA	TRUE	PA3664	PA3664 , PA3665 , PA3666 , PA3667 , PA3668
D3C65_06755	PA3663		YkgJ family cysteine cluster protein	1.10489	0.880254	0.143898	-0.184008	0.283278	0.153185	0.558385	0.335386	1412401	1412754	+	hypothetical protein	HUU	NA	FALSE	PA3663	PA3663
D3C65_06760	PA3662		hypothetical protein	1.28312	1.59484	0.359652	0.673415	0.00310687	2.24733e-08	0.0397851	2.63992e-06	1412769	1413062	-	hypothetical protein	HUU	NA	FALSE	PA3662	PA3662
D3C65_06765	PA3661		hypothetical protein	0.94782	0.580938	-0.0773147	-0.783543	0.681007	0.0178965	0.847549	0.0773944	1413384	1413743	-	hypothetical protein	HUU	NA	FALSE	PA3661	PA3661
D3C65_06770	PA3660		Na+/H+ antiporter	1.14819	1.14992	0.199363	0.201532	0.0625797	0.0245133	0.245883	0.0969084	1413981	1415726	+	probable sodium/hydrogen antiporter	MP; TSM	NA	FALSE	PA3660	PA3660
D3C65_06775	PA3659		succinyldiaminopimelate transaminase	1.10571	1.06896	0.144979	0.0962122	0.0932463	0.242719	0.304045	0.44622	1415778	1416986	-	probable aminotransferase	PE	Lysine biosynthesis	TRUE	PA3658	PA3658 , PA3659
D3C65_06780	PA3658		bifunctional uridylyltransferase/uridylyl-removing protein	0.917151	1.03666	-0.124769	0.0519487	0.202358	0.617014	0.472391	0.78539	1417004	1419706	-	protein-PII uridylyltransferase	AABM	Two-component system	TRUE	PA3658	PA3658 , PA3659
D3C65_06785	PA3657	map	type I methionyl aminopeptidase	1.09876	0.881394	0.135876	-0.182141	0.085552	0.112362	0.293692	0.273123	1419873	1420658	-	methionine aminopeptidase	TPTMD	NA	FALSE	PA3657	PA3657
D3C65_06790	PA3656	rpsB	30S ribosomal protein S2	1.11019	1.10362	0.150811	0.142242	0.305244	0.170892	0.581485	0.357043	1420923	1421663	+	30S ribosomal protein S2	TPTMD	Ribosome	FALSE	PA3656	PA3656
D3C65_06795	PA3655		elongation factor Ts	1.17174	0.999881	0.228652	-0.00017195	0.0752135	0.998453	0.274006	0.998974	1421794	1422663	+	elongation factor Ts	TPTMD	NA	FALSE	PA3655	PA3655
D3C65_06800	PA3654		UMP kinase	1.0282	0.860657	0.0401163	-0.21649	0.657327	0.0278597	0.835739	0.105849	1422862	1423599	+	uridylate kinase	NBM	Pyrimidine metabolism	TRUE	PA3654	PA3646 , PA3647 , PA3648 , PA3649 , PA3650 , PA3651 , PA3652 , PA3653 , PA3654
D3C65_06805	PA3653		ribosome-recycling factor	1.08508	0.924643	0.1178	-0.113032	0.212534	0.132193	0.486469	0.304702	1423602	1424159	+	ribosome recycling factor	TPTMD	NA	TRUE	PA3654	PA3646 , PA3647 , PA3648 , PA3649 , PA3650 , PA3651 , PA3652 , PA3653 , PA3654
D3C65_06810	PA3652		ditrans,polycis-undecaprenyl-diphosphate synthase ((2E,6E)-farnesyl-diphosphate specific)	0.906623	0.847923	-0.141426	-0.237995	0.0689301	0.013351	0.259648	0.0628801	1424175	1424930	+	undecaprenyl pyrophosphate synthetase	BCPGC ; CWLC	Terpenoid backbone biosynthesis	TRUE	PA3654	PA3646 , PA3647 , PA3648 , PA3649 , PA3650 , PA3651 , PA3652 , PA3653 , PA3654
D3C65_06815	PA3651		phosphatidate cytidylyltransferase	0.805336	0.936131	-0.312338	-0.0952176	0.00308133	0.341392	0.0397851	0.550429	1424924	1425739	+	phosphatidate cytidylyltransferase	FAPM	Glycerophospholipid metabolism	TRUE	PA3654	PA3646 , PA3647 , PA3648 , PA3649 , PA3650 , PA3651 , PA3652 , PA3653 , PA3654
D3C65_06820	PA3650		1-deoxy-D-xylulose-5-phosphate reductoisomerase	0.89225	0.992329	-0.16448	-0.0111098	0.0419712	0.894199	0.191377	0.948632	1425736	1426926	+	1-deoxy-d-xylulose 5-phosphate reductoisomerase	BCPGC	Terpenoid backbone biosynthesis	TRUE	PA3654	PA3646 , PA3647 , PA3648 , PA3649 , PA3650 , PA3651 , PA3652 , PA3653 , PA3654
D3C65_06825	PA3649		zinc metalloprotease	0.926387	0.985593	-0.110313	-0.020936	0.286568	0.857035	0.562394	0.928495	1426952	1428304	+	MucP	NA	Quorum sensing	TRUE	PA3654	PA3646 , PA3647 , PA3648 , PA3649 , PA3650 , PA3651 , PA3652 , PA3653 , PA3654
D3C65_06830	PA3648	bamA	outer membrane protein assembly factor BamA	1.06423	0.880816	0.0898112	-0.183087	0.364136	0.037814	0.631155	0.129404	1428375	1430768	+	outer membrane protein Opr86	MP ; TSM	NA	TRUE	PA3654	PA3646 , PA3647 , PA3648 , PA3649 , PA3650 , PA3651 , PA3652 , PA3653 , PA3654
D3C65_06835	PA3647		skp-like protein	1.17383	0.974585	0.231222	-0.0371399	0.00642044	0.651064	0.0626963	0.806612	1430819	1431325	+	probable outer membrane protein precursor	MP ; TSM	NA	TRUE	PA3654	PA3646 , PA3647 , PA3648 , PA3649 , PA3650 , PA3651 , PA3652 , PA3653 , PA3654
D3C65_06840	PA3646	lpxD	UDP-3-O-(3-hydroxymyristoyl)glucosamine N-acyltransferase	0.94678	1.06201	-0.078899	0.0867963	0.349358	0.237122	0.61631	0.440283	1431325	1432386	+	UDP-3-O-[3-hydroxylauroyl] glucosamine N-acyltransferase	CWLC	Lipopolysaccharide biosynthesis	TRUE	PA3654	PA3646 , PA3647 , PA3648 , PA3649 , PA3650 , PA3651 , PA3652 , PA3653 , PA3654
D3C65_06845	PA3645		beta-hydroxyacyl-ACP dehydratase	0.992229	0.899098	-0.0112547	-0.153449	0.88694	0.119732	0.950823	0.28525	1432432	1432872	+	(3R)-hydroxymyristoyl-[acyl carrier protein] dehydratase	CWLC ; FAPM	Fatty acid biosynthesis ; Biotin metabolism	TRUE	PA3645	PA3642 , PA3643 , PA3644 , PA3645
D3C65_06850	PA3644		acyl-[acyl-carrier-protein]--UDP-N- acetylglucosamine O-acyltransferase	1.0146	0.988455	0.0209078	-0.0167525	0.792457	0.836324	0.908548	0.915298	1432869	1433645	+	UDP-N-acetylglucosamine acyltransferase	CWLC	Lipopolysaccharide biosynthesis ; Cationic antimicrobial peptide (CAMP) resistance	TRUE	PA3645	PA3642 , PA3643 , PA3644 , PA3645
D3C65_06855	PA3643		lipid-A-disaccharide synthase	0.975596	1.10719	-0.0356443	0.146909	0.705991	0.117099	0.859719	0.28096	1433649	1434785	+	lipid A-disaccharide synthase	CWLC	Lipopolysaccharide biosynthesis	TRUE	PA3645	PA3642 , PA3643 , PA3644 , PA3645
D3C65_06860	PA3642		ribonuclease HII	1.18034	1.18771	0.239201	0.248182	0.0234063	0.0748789	0.136212	0.20892	1434785	1435390	+	ribonuclease HII	DRRMR	DNA replication	TRUE	PA3645	PA3642 , PA3643 , PA3644 , PA3645
D3C65_06865	PA3641		alanine:cation symporter family protein	0.997735	1.52002	-0.00327203	0.604087	0.976291	3.53343e-05	0.988641	0.00089993	1435607	1437022	+	probable amino acid permease	TSM	NA	FALSE	PA3641	PA3641
D3C65_06870	PA3640		DNA polymerase III subunit alpha	0.925728	1.12678	-0.111339	0.172207	0.194578	0.0488102	0.464784	0.154965	1437152	1440673	+	DNA polymerase III, alpha chain	DRRMR	Purine metabolism ; Pyrimidine metabolism ; DNA replication ; Mismatch repair ; Homologous recombination	FALSE	PA3640	PA3640
D3C65_06875	PA3639	accA	acetyl-CoA carboxylase carboxyl transferase subunit alpha	1.02387	0.911935	0.0340307	-0.132997	0.687061	0.0676704	0.850088	0.194076	1440823	1441773	+	acetyl-coenzyme A carboxylase carboxyl transferase (alpha subunit)	FAPM	Pyruvate metabolism ; Propanoate metabolism ; Fatty acid biosynthesis	TRUE	PA3639	PA3638 , PA3639
D3C65_06880	PA3638		tRNA(Ile)-lysidine synthetase	0.838679	1.1699	-0.25381	0.226386	0.0263561	0.0622723	0.14485	0.182542	1441843	1443171	+	conserved hypothetical protein	HUU	NA	TRUE	PA3639	PA3638 , PA3639
D3C65_06885	PA3637		CTP synthetase	1.01393	0.821547	0.0199522	-0.283585	0.839147	0.00275693	0.928977	0.0201895	1443342	1444970	+	CTP synthase	NBM	Pyrimidine metabolism	TRUE	PA3637	PA3633 , PA3634 , PA3635 , PA3636 , PA3637
D3C65_06890	PA3636		3-deoxy-8-phosphooctulonate synthase	1.04884	0.827095	0.0687879	-0.273876	0.464711	0.00753067	0.707569	0.0415197	1444973	1445818	+	2-dehydro-3-deoxyphosphooctonate aldolase	CCC ; CWLC	Lipopolysaccharide biosynthesis	TRUE	PA3637	PA3633 , PA3634 , PA3635 , PA3636 , PA3637
D3C65_06895	PA3635		enolase	1.14787	0.882473	0.198956	-0.180376	0.0559272	0.0319782	0.229958	0.116277	1445864	1447153	+	enolase	CCC ; EM ; TPTMD	Glycolysis and Gluconeogenesis ; Methane metabolism ; RNA degradation	TRUE	PA3637	PA3633 , PA3634 , PA3635 , PA3636 , PA3637
D3C65_06900	PA3634	ftsB	cell division protein FtsB	1.00663	1.44761	0.00952693	0.533674	0.93252	7.77086e-07	0.969002	5.59113e-05	1447218	1447502	+	conserved hypothetical protein	HUU	NA	TRUE	PA3637	PA3633 , PA3634 , PA3635 , PA3636 , PA3637
D3C65_06905	PA3633		2-C-methyl-D-erythritol 4-phosphate cytidylyltransferase	0.850267	1.23483	-0.234013	0.304308	0.00531898	0.00257339	0.0558987	0.019237	1447522	1448226	+	4-diphosphocytidyl-2-C-methylerythritol synthase	BCPGC	Terpenoid backbone biosynthesis	TRUE	PA3637	PA3633 , PA3634 , PA3635 , PA3636 , PA3637
D3C65_06910	PA3632	yedF	putative sulfurtransferase YedF	0.915006	1.58139	-0.128146	0.661196	0.344545	0.000816984	0.611827	0.00839743	1448287	1448535	-	conserved hypothetical protein	HUU	NA	TRUE	PA3631	PA3631 , PA3632
D3C65_06915	PA3631		YeeE/YedE family protein	0.916556	2.10298	-0.125705	1.07244	0.284441	7.34591e-10	0.559773	1.51011e-07	1448501	1449727	-	conserved hypothetical protein	HUU	NA	TRUE	PA3631	PA3631 , PA3632
D3C65_06920	PA3630		glutathione-dependent formaldehyde neutralization regulator	1.0964	1.08503	0.132776	0.117731	0.318455	0.288821	0.594581	0.497967	1449803	1450711	-	glutathione-dependent formaldehyde neutralization regulator GfnR	TR	NA	FALSE	PA3630	PA3630
D3C65_06925	PA3629		S-(hydroxymethyl)glutathione dehydrogenase/class III alcohol dehydrogenase	1.14656	1.21798	0.197311	0.284496	0.0305007	0.00529202	0.160718	0.0320703	1450843	1451955	+	alcohol dehydrogenase class III	CIM	Glycolysis and Gluconeogenesis ; Methane metabolism ; Fatty acid degradation ; Tyrosine metabolism ; Chloroalkane and chloroalkene degradation ; Naphthalene degradation	TRUE	PA3629	PA3628 , PA3629
D3C65_06930	PA3628	fghA	S-formylglutathione hydrolase	1.00693	1.2505	0.00996675	0.322501	0.920381	0.00103788	0.964924	0.00982574	1452009	1452860	+	putative esterase	PE	Methane metabolism	TRUE	PA3629	PA3628 , PA3629
D3C65_06935	PA3627		2-C-methyl-D-erythritol 2,4-cyclodiphosphate synthase	0.944348	0.846334	-0.0826099	-0.240701	0.335583	0.00484772	0.604841	0.0299715	1452931	1453404	+	2C-methyl-D-erythritol 2,4-cyclodiphosphate synthase	BCPGC	Terpenoid backbone biosynthesis	TRUE	PA3627	PA3623 , PA3624 , PA3625 , PA3626 , PA3627
D3C65_06940	PA3626	truD	tRNA pseudouridine(13) synthase TruD	0.873051	1.07954	-0.195861	0.110412	0.0139417	0.297306	0.09841	0.505922	1453401	1454468	+	conserved hypothetical protein	HUU	NA	TRUE	PA3627	PA3623 , PA3624 , PA3625 , PA3626 , PA3627
D3C65_06945	PA3625		5'-nucleotidase SurE	0.918315	0.880894	-0.122939	-0.18296	0.106067	0.0210392	0.327673	0.0869279	1454456	1455205	+	survival protein SurE	AP	Purine metabolism ; Pyrimidine metabolism ; Nicotinate and nicotinamide metabolism	TRUE	PA3627	PA3623 , PA3624 , PA3625 , PA3626 , PA3627
D3C65_06950	PA3624		protein-L-isoaspartate(D-aspartate) O-methyltransferase	0.984449	0.933756	-0.0226121	-0.0988822	0.784953	0.184739	0.906754	0.375877	1455238	1455873	+	L-isoaspartate protein carboxylmethyltransferase type II	AP ; TPTMD	NA	TRUE	PA3627	PA3623 , PA3624 , PA3625 , PA3626 , PA3627
D3C65_06955	PA3623		lipoprotein NlpD/LppB	0.990949	1.01032	-0.0131178	0.0148079	0.862005	0.855944	0.939796	0.927836	1455919	1456812	+	conserved hypothetical protein	HUU	NA	TRUE	PA3627	PA3623 , PA3624 , PA3625 , PA3626 , PA3627
D3C65_06960	PA3622	rpoS	RNA polymerase sigma factor RpoS	1.06597	0.86991	0.0921677	-0.201062	0.39464	0.0213323	0.65545	0.0875841	1456917	1457921	+	sigma factor RpoS	TR	NA	FALSE	PA3622	PA3622
D3C65_06965	PA3621		Ferredoxin 1	1.44315	0.972823	0.529218	-0.0397503	0.0166443	0.803039	0.111899	0.89199	1458348	1458671	-	ferredoxin I	EM	NA	TRUE	PA3620	PA3620 , PA3621
D3C65_06970	PA3620	mutS	DNA mismatch repair protein MutS	0.912761	1.372	-0.13169	0.456284	0.152841	9.51201e-06	0.405711	0.000344347	1458738	1461305	-	DNA mismatch repair protein MutS	DRRMR	Mismatch repair	TRUE	PA3620	PA3620 , PA3621
D3C65_06975			TolB-like translocation protein	0.829564	1.11559	-0.269575	0.157806	0.315396	0.479112	0.591263	0.67609	1461285	1461449	+	NA	NA	NA	NA	NA	NA
D3C65_06980	PA3619		TolB-like translocation protein	0.95359	0.99124	-0.0685585	-0.0126943	0.656715	0.93775	0.835617	0.970284	1461431	1462438	-	hypothetical protein	HUU	NA	FALSE	PA3619	PA3619
D3C65_06985	PA3618		CinA family protein	0.981278	1.06063	-0.0272655	0.0849195	0.841339	0.481178	0.929668	0.678506	1462586	1463092	+	conserved hypothetical protein	HUU	Nicotinate and nicotinamide metabolism	FALSE	PA3618	PA3618
D3C65_06990	PA3617		DNA recombination/repair protein RecA	1.13443	0.91501	0.181973	-0.128141	0.0240628	0.115744	0.138232	0.279136	1463226	1464266	+	RecA protein	DRRMR	Homologous recombination	TRUE	PA3617	PA3616 , PA3617
D3C65_06995	PA3616		regulatory protein RecX	0.942234	1.02204	-0.085842	0.0314558	0.408764	0.732413	0.66756	0.852877	1464272	1464733	+	conserved hypothetical protein	HUU	NA	TRUE	PA3617	PA3616 , PA3617
D3C65_07000	PA3615		LOG family protein	1.10225	0.974798	0.140454	-0.0368254	0.128745	0.757486	0.367141	0.867852	1464755	1465825	-	hypothetical protein	HUU	Purine metabolism ; Pyrimidine metabolism	TRUE	PA3614	PA3614 , PA3615
D3C65_07005	PA3614		MBL fold metallo-hydrolase	1.5026	1.26345	0.587463	0.337372	1.42528e-07	0.082927	1.49232e-05	0.224414	1465908	1467311	-	hypothetical protein	HUU	NA	TRUE	PA3614	PA3614 , PA3615
D3C65_07010	PA3613		phosphoketolase	1.40998	1.24689	0.495673	0.31834	2.18991e-07	0.220184	1.96536e-05	0.41994	1467491	1469896	+	hypothetical protein	HUU	NA	FALSE	PA3613	PA3613
D3C65_07015	PA3612		hypothetical protein	0.866788	0.913795	-0.20625	-0.130058	0.0547756	0.304053	0.226556	0.51365	1470020	1470241	-	conserved hypothetical protein	HUU	NA	TRUE	PA3611	PA3611 , PA3612
D3C65_07020	PA3611		hypothetical protein	1.05427	0.736239	0.0762463	-0.441754	0.518947	0.000201598	0.743636	0.00317049	1470260	1470670	-	hypothetical protein	HUU	NA	TRUE	PA3611	PA3611 , PA3612
D3C65_07025	PA3610		spermidine/putrescine ABC transporter substrate-binding protein	0.804293	2.74138	-0.314206	1.4549	0.19305	6.01343e-06	0.463235	0.000252652	1470846	1471910	-	polyamine transport protein PotD	TSM	ABC transporters	TRUE	PA3607	PA3607 , PA3608 , PA3609 , PA3610
D3C65_07030	PA3609		ABC transporter permease	0.748995	2.65847	-0.416973	1.4106	0.107986	1.70698e-05	0.331282	0.00051174	1471999	1472769	-	polyamine transport protein PotC	MP; TSM	ABC transporters	TRUE	PA3607	PA3607 , PA3608 , PA3609 , PA3610
D3C65_07035	PA3608		ABC transporter permease	0.811569	3.03383	-0.301214	1.60114	0.216634	3.79859e-06	0.490335	0.000176328	1472762	1473655	-	polyamine transport protein PotB	MP; TSM	ABC transporters	TRUE	PA3607	PA3607 , PA3608 , PA3609 , PA3610
D3C65_07040	PA3607		Spermidine/putrescine import ATP-binding protein PotA 2	0.688874	2.22817	-0.537688	1.15586	0.0127088	0.000783074	0.0922407	0.00819522	1473660	1474751	-	polyamine transport protein PotA	TSM	ABC transporters	TRUE	PA3607	PA3607 , PA3608 , PA3609 , PA3610
D3C65_07045	PA3606		DTW domain-containing protein	0.957207	0.961674	-0.0630979	-0.0563806	0.527803	0.556825	0.749141	0.739521	1475010	1475726	+	conserved hypothetical protein	HUU	NA	FALSE	PA3606	PA3606
D3C65_07050	PA3605		DMT family transporter	0.763554	1.0304	-0.389197	0.0432065	0.00139013	0.742382	0.0238176	0.857567	1475730	1476656	-	hypothetical protein	MP	NA	FALSE	PA3605	PA3605
D3C65_07055	PA3604		DNA-binding response regulator	1.04753	0.798114	0.0669868	-0.325334	0.354619	0.000278317	0.622109	0.00398505	1476789	1477442	+	response regulator ErdR	TCRS ; TR	NA	FALSE	PA3604	PA3604
D3C65_07060	PA3603		diacylglycerol kinase	0.856033	1.04684	-0.224261	0.0660346	0.0471183	0.595661	0.205402	0.770478	1477514	1477885	+	diacylglycerol kinase	FAPM	Glycerolipid metabolism ; Glycerophospholipid metabolism	FALSE	PA3603	PA3603
D3C65_07065	PA3602		FMN-binding glutamate synthase family protein	0.965765	0.934339	-0.0502554	-0.0979813	0.552103	0.307941	0.767844	0.516615	1477955	1479565	-	conserved hypothetical protein	MP	NA	FALSE	PA3602	PA3602
D3C65_07070	PA3601		50S ribosomal protein L31 type B	1.09696	1.06315	0.133506	0.0883399	0.38562	0.6343	0.648318	0.797168	1479809	1480072	+	conserved hypothetical protein	TPTMD	Ribosome	TRUE	PA3601	PA3600 , PA3601
D3C65_07075	PA3600		50S ribosomal protein L36	NA	0.939555	NA	-0.0899508	NA	0.731539	NA	0.852204	1480072	1480224	+	conserved hypothetical protein	TPTMD	Ribosome	TRUE	PA3601	PA3600 , PA3601
D3C65_07080	PA3599		LuxR family transcriptional regulator	0.87602	0.944276	-0.190965	-0.0827195	0.0881908	0.430315	0.299579	0.633315	1480252	1481037	-	probable transcriptional regulator	TR	NA	FALSE	PA3599	PA3599
D3C65_07085	PA3598		carbon-nitrogen hydrolase	1.03593	0.878202	0.0509249	-0.187376	0.735276	0.208014	0.876716	0.40505	1481165	1481980	+	conserved hypothetical protein	HUU	NA	FALSE	PA3598	PA3598
D3C65_07090	PA3597		APC family permease	1.10863	0.901951	0.148776	-0.148879	0.502209	0.395227	0.732031	0.601673	1482180	1483502	+	probable amino acid permease	MP ; TSM	NA	TRUE	PA3597	PA3596 , PA3597
D3C65_07095	PA3596		bifunctional transcriptional activator/DNA repair protein Ada	0.653729	0.817892	-0.613235	-0.290018	0.0385294	0.182365	0.183991	0.372713	1483592	1484665	+	probable methylated-DNA--protein-cysteine methyltransferase	DRRMR	NA	TRUE	PA3597	PA3596 , PA3597
D3C65_07100	PA3595		MFS transporter	0.848703	1.06865	-0.236668	0.0957932	0.147268	0.559931	0.39639	0.742618	1484662	1486071	-	probable major facilitator superfamily (MFS) transporter	MP ; TSM	NA	FALSE	PA3595	PA3595
D3C65_07110	PA3594		LysR family transcriptional regulator	1.0944	1.08608	0.130144	0.119127	0.322558	0.375971	0.597949	0.583093	1486290	1487177	-	probable transcriptional regulator	TR	NA	FALSE	PA3594	PA3594
D3C65_07115	PA3593		acyl-CoA dehydrogenase	0.767773	0.834511	-0.381248	-0.260997	0.0412453	0.0862236	0.189406	0.230303	1487291	1489018	+	probable acyl-CoA dehydrogenase	PE	NA	TRUE	PA3593	PA3588 , PA3589 , PA3590 , PA3591 , PA3592 , PA3593
D3C65_07120	PA3592		CoA transferase	0.968948	1.02925	-0.0455087	0.0415994	0.857926	0.862277	0.939332	0.93163	1489057	1490244	+	conserved hypothetical protein	HUU	NA	TRUE	PA3593	PA3588 , PA3589 , PA3590 , PA3591 , PA3592 , PA3593
D3C65_07130	PA3590		3-hydroxyacyl-CoA dehydrogenase	1.09549	0.991729	0.131578	-0.0119815	0.525006	0.941189	0.748016	0.971577	1491098	1492630	+	probable hydroxyacyl-CoA dehydrogenase	CCC	Butanoate metabolism ; Phenylalanine metabolism ; Benzoate degradation	TRUE	PA3593	PA3588 , PA3589 , PA3590 , PA3591 , PA3592 , PA3593
D3C65_07135	PA3589		3-oxoadipyl-CoA thiolase	NA	0.790703	NA	-0.338792	NA	0.178401	NA	0.367003	1492653	1493858	+	probable acyl-CoA thiolase	CCC	Pyruvate metabolism ; Glyoxylate and dicarboxylate metabolism ; Propanoate metabolism ; Butanoate metabolism ; Fatty acid degradation ; Synthesis and degradation of ketone bodies ; Valine, leucine and isoleucine degradation ; Lysine degradation ; Tryptophan metabolism ; Terpenoid backbone biosynthesis ; Benzoate degradation ; Two-component system	TRUE	PA3593	PA3588 , PA3589 , PA3590 , PA3591 , PA3592 , PA3593
D3C65_07140	PA3588		outer membrane porin, OprD family	1.09003	1.03936	0.124372	0.0557016	0.615752	0.746079	0.810722	0.859402	1493911	1495161	+	probable porin	CCC ; MP ; TSM	NA	TRUE	PA3593	PA3588 , PA3589 , PA3590 , PA3591 , PA3592 , PA3593
D3C65_07145	PA3587		LysR family transcriptional regulator	0.969479	1.38619	-0.0447192	0.471126	0.665855	1.21649e-06	0.841227	7.78016e-05	1495167	1496087	-	transcriptional regulator MetR	TR	NA	FALSE	PA3587	PA3587
D3C65_07150	PA3586		alpha/beta hydrolase	0.815604	0.991394	-0.294059	-0.0124701	0.199034	0.960934	0.469373	0.981305	1496386	1497372	+	probable hydrolase	PE	NA	FALSE	PA3586	PA3586
D3C65_07155	PA3585		GlpM family protein	0.857407	0.874745	-0.221948	-0.193065	0.0320138	0.1122	0.165854	0.272961	1497389	1497718	-	membrane protein GlpM	MP ; TSM	NA	FALSE	PA3585	PA3585
D3C65_07160	PA3584		glycerol-3-phosphate dehydrogenase	1.13647	0.862453	0.184554	-0.213483	0.144482	0.22168	0.392694	0.421955	1497851	1499389	-	glycerol-3-phosphate dehydrogenase	CIM ; EM	Glycerophospholipid metabolism	FALSE	PA3584	PA3584
D3C65_07165	PA3583		DeoR family transcriptional regulator	1.07176	0.760978	0.0999877	-0.394074	0.350056	0.000221324	0.616966	0.00333889	1499667	1500422	-	glycerol-3-phosphate regulon repressor	TR	NA	FALSE	PA3583	PA3583
D3C65_07170			hypothetical protein	0.969688	0.82228	-0.0444081	-0.282299	0.876036	0.059493	0.945233	0.176972	1500419	1500631	-	NA	NA	NA	NA	NA	NA
D3C65_07175	PA3582	glpK	glycerol kinase	1.28636	0.688923	0.363295	-0.537586	0.00796337	0.000329473	0.0701799	0.00440752	1500628	1502145	-	glycerol kinase	CIM	Glycerolipid metabolism	TRUE	PA3581	PA3581 , PA3582
D3C65_07180	PA3581		aquaporin	1.07661	0.911776	0.106489	-0.133248	0.362411	0.219384	0.63029	0.419442	1502185	1503024	-	glycerol uptake facilitator protein	TSM	NA	TRUE	PA3581	PA3581 , PA3582
D3C65_07185	PA3580	ybaK	Cys-tRNA(Pro) deacylase	0.947349	0.887229	-0.0780324	-0.172621	0.407229	0.0429973	0.666032	0.141761	1503289	1503759	+	conserved hypothetical protein	HUU	NA	TRUE	PA3580	PA3579 , PA3580
D3C65_07190	PA3579	glpK	glycerol kinase	0.930855	0.974262	-0.103371	-0.0376186	0.17476	0.658718	0.439387	0.812424	1503823	1505307	+	probable carbohydrate kinase	PE	Glycerolipid metabolism	TRUE	PA3580	PA3579 , PA3580
D3C65_07195	PA3578		PhzF family phenazine biosynthesis protein	0.983217	1.02043	-0.0244178	0.0291704	0.809172	0.763995	0.916662	0.870975	1505503	1506288	+	conserved hypothetical protein	HUU	NA	FALSE	PA3578	PA3578
D3C65_07200			hypothetical protein	0.988795	0.908069	-0.016256	-0.139127	0.920251	0.40515	0.964924	0.609366	1506512	1506607	+	NA	NA	NA	NA	NA	NA
D3C65_07205	PA3577		hypothetical protein	0.935987	0.850776	-0.0954392	-0.233149	0.573359	0.239076	0.7842	0.442767	1506779	1506892	+	hypothetical protein	HUU	NA	FALSE	PA3577	PA3577
D3C65_07210			hypothetical protein	0.825422	0.8475	-0.276797	-0.238715	0.27307	0.334043	0.549836	0.542844	1507008	1507097	+	NA	NA	NA	NA	NA	NA
D3C65_07215	PA3576		hypothetical protein	0.784262	1.08941	-0.350592	0.123545	0.00137503	0.283374	0.0236304	0.492836	1507272	1507694	-	hypothetical protein	HUU	NA	FALSE	PA3576	PA3576
D3C65_07220	PA3575		cytochrome b	0.829592	0.881535	-0.269526	-0.181911	0.028809	0.107725	0.155277	0.265665	1507793	1508323	-	hypothetical protein	MP	NA	FALSE	PA3575	PA3575
D3C65_07225	PA3574.1		copper chaperone	0.933167	1.04702	-0.0997933	0.0662955	0.431291	0.643671	0.682485	0.801975	1508506	1508703	+	Uncharacterized protein	HUU	NA	FALSE	PA3574.1	PA3574.1
D3C65_07230	PA3574		TetR family transcriptional regulator	0.980198	0.931191	-0.0288552	-0.102851	0.756945	0.319066	0.889398	0.528654	1508682	1509320	-	NalD	ARS ; TR	beta-Lactam resistance	FALSE	PA3574	PA3574
D3C65_07235	PA3573		Bcr/CflA family efflux MFS transporter	0.804191	1.00975	-0.314391	0.0139984	0.00401822	0.903852	0.0469401	0.952941	1509685	1510863	+	probable major facilitator superfamily (MFS) transporter	AP ; TSM	NA	FALSE	PA3573	PA3573
D3C65_07240	PA3572		hypothetical protein	1.41919	1.46417	0.505067	0.550082	0.00102096	0.0365046	0.0190724	0.126774	1510871	1511047	-	hypothetical protein	HUU	NA	FALSE	PA3572	PA3572
D3C65_07245	PA3571		MmsAB operon regulatory protein	0.803713	1.38799	-0.315247	0.472998	0.00794185	0.000968681	0.0701613	0.00938675	1511174	1512097	-	transcriptional regulator MmsR	TR	NA	FALSE	PA3571	PA3571
D3C65_07250	PA3570	mmsA	methylmalonate-semialdehyde dehydrogenase (CoA acylating)	1.18043	0.772724	0.239309	-0.371974	0.0706743	0.00934291	0.263583	0.0488445	1512229	1513722	+	methylmalonate-semialdehyde dehydrogenase	AABM ; CCC	Propanoate metabolism ; Inositol phosphate metabolism ; Valine, leucine and isoleucine degradation ; beta-Alanine metabolism	TRUE	PA3570	PA3569 , PA3570
D3C65_07255	PA3569	mmsB	3-hydroxyisobutyrate dehydrogenase	1.42364	0.668325	0.509584	-0.581378	0.0475553	0.0122255	0.206511	0.0593841	1513738	1514634	+	3-hydroxyisobutyrate dehydrogenase	CCC	Valine, leucine and isoleucine degradation	TRUE	PA3570	PA3569 , PA3570
D3C65_07260	PA3568		propionyl-CoA synthetase	1.22919	0.672985	0.297707	-0.571355	0.0657907	1.35639e-05	0.253393	0.000438615	1514736	1516622	+	probable acetyl-coa synthetase	PE	Propanoate metabolism	FALSE	PA3568	PA3568
D3C65_07265	PA3567		zinc-binding alcohol dehydrogenase family protein	1.22015	1.01829	0.287061	0.0261555	0.00332706	0.793414	0.0411623	0.886466	1516680	1517693	-	probable oxidoreductase	PE	NA	TRUE	PA3566	PA3566 , PA3567
D3C65_07270	PA3566		antibiotic biosynthesis monooxygenase	1.17394	1.03944	0.231363	0.0558087	0.125199	0.61036	0.362084	0.781066	1517715	1518008	-	conserved hypothetical protein	HUU	NA	TRUE	PA3566	PA3566 , PA3567
D3C65_07275	PA3565		LysR family transcriptional regulator	0.862838	1.1797	-0.212838	0.238423	0.104991	0.0625986	0.325396	0.183088	1518104	1519024	+	probable transcriptional regulator	TR	NA	FALSE	PA3565	PA3565
D3C65_07280			barstar	0.879856	1.08618	-0.184661	0.119257	0.43038	0.542707	0.682085	0.728844	1519009	1519311	+	NA	NA	NA	NA	NA	NA
D3C65_07285	PA3564		TatD family deoxyribonuclease	1.11815	1.05279	0.161116	0.0742188	0.140347	0.502837	0.386331	0.696254	1519312	1520091	-	conserved hypothetical protein	HUU	NA	TRUE	PA3563	PA3563 , PA3564
D3C65_07290	PA3563		catabolite repressor/activator	1.01039	1.29614	0.0149169	0.374218	0.8752	2.47758e-05	0.944865	0.000675874	1520102	1521091	-	fructose transport system repressor FruR	CCC ; TR ; TSM	NA	TRUE	PA3563	PA3563 , PA3564
D3C65_07295	PA3562	ptsP	phosphoenolpyruvate--protein phosphotransferase	0.99793	1.10351	-0.0029898	0.142097	0.972446	0.102834	0.987624	0.25778	1521419	1524289	+	phosphotransferase system transporter enzyme I, FruI	CIM ; TSM	Fructose and mannose metabolism ; Phosphotransferase system	TRUE	PA3562	PA3560 , PA3561 , PA3562
D3C65_07300	PA3561	pfkB	1-phosphofructokinase	0.989788	1.02871	-0.014808	0.0408375	0.887087	0.646032	0.950823	0.803028	1524289	1525233	+	1-phosphofructokinase	CIM ; TSM	Fructose and mannose metabolism	TRUE	PA3562	PA3560 , PA3561 , PA3562
D3C65_07305	PA3560		PTS fructose-like transporter subunit IIB	1.03434	0.998874	0.048704	-0.00162469	0.671771	0.986051	0.843663	0.99243	1525235	1526992	+	phosphotransferase system transporter fructose-specific IIBC component, FruA	CCC ; TSM	Fructose and mannose metabolism ; Phosphotransferase system	TRUE	PA3562	PA3560 , PA3561 , PA3562
D3C65_07310	PA3559		UDP-glucose/GDP-mannose dehydrogenase family protein	0.85944	0.922961	-0.218532	-0.115659	0.00299373	0.150425	0.039491	0.331869	1527146	1528540	-	probable nucleotide sugar dehydrogenase	PE	Pentose and glucuronate interconversions ; Ascorbate and aldarate metabolism ; Amino sugar and nucleotide sugar metabolism	TRUE	PA3552	PA3552 , PA3553 , PA3554 , PA3555 , PA3556 , PA3557 , PA3558 , PA3559
D3C65_07315	PA3558	arnF	4-amino-4-deoxy-L-arabinose-phosphoundecaprenol flippase subunit ArnF	0.782261	0.976828	-0.354277	-0.0338242	0.000235613	0.780228	0.00690236	0.879535	1528537	1528950	-	ArnF	AP ; CWLC ; MP	Cationic antimicrobial peptide (CAMP) resistance	TRUE	PA3552	PA3552 , PA3553 , PA3554 , PA3555 , PA3556 , PA3557 , PA3558 , PA3559
D3C65_07320	PA3557		4-amino-4-deoxy-L-arabinose-phosphoundecaprenol flippase subunit ArnE	0.732519	1.07955	-0.449061	0.110434	7.28921e-05	0.463683	0.00296498	0.662217	1528947	1529294	-	ArnE	AP ; CWLC ; MP	Cationic antimicrobial peptide (CAMP) resistance	TRUE	PA3552	PA3552 , PA3553 , PA3554 , PA3555 , PA3556 , PA3557 , PA3558 , PA3559
D3C65_07325	PA3556		4-amino-4-deoxy-L-arabinose lipid A transferase	0.809567	1.04984	-0.304777	0.0701632	9.09945e-05	0.436695	0.00336263	0.638622	1529291	1530940	-	inner membrane L-Ara4N transferase ArnT	AP ; CWLC ; MP	Cationic antimicrobial peptide (CAMP) resistance	TRUE	PA3552	PA3552 , PA3553 , PA3554 , PA3555 , PA3556 , PA3557 , PA3558 , PA3559
D3C65_07330	PA3555		4-deoxy-4-formamido-L-arabinose- phosphoundecaprenol deformylase ArnD	0.891317	1.04734	-0.165989	0.0667352	0.108408	0.48658	0.332036	0.682279	1530937	1531824	-	ArnD	AP ; ARS ; CWLC	Amino sugar and nucleotide sugar metabolism ; Cationic antimicrobial peptide (CAMP) resistance	TRUE	PA3552	PA3552 , PA3553 , PA3554 , PA3555 , PA3556 , PA3557 , PA3558 , PA3559
D3C65_07335	PA3554		bifunctional UDP-glucuronic acid oxidase/UDP-4-amino-4-deoxy-L-arabinose formyltransferase	0.979735	1.02809	-0.0295366	0.0399729	0.687894	0.601152	0.850317	0.775142	1531821	1533809	-	ArnA	AP ; ARS ; CWLC ; PE	Amino sugar and nucleotide sugar metabolism ; Cationic antimicrobial peptide (CAMP) resistance	TRUE	PA3552	PA3552 , PA3553 , PA3554 , PA3555 , PA3556 , PA3557 , PA3558 , PA3559
D3C65_07340	PA3553		undecaprenyl-phosphate 4-deoxy-4-formamido-L-arabinose transferase	0.964818	1.04997	-0.0516708	0.0703448	0.500119	0.41284	0.731231	0.616903	1533806	1534825	-	ArnC	AP ; ARS ; CWLC ; PE	Amino sugar and nucleotide sugar metabolism ; Cationic antimicrobial peptide (CAMP) resistance	TRUE	PA3552	PA3552 , PA3553 , PA3554 , PA3555 , PA3556 , PA3557 , PA3558 , PA3559
D3C65_07345	PA3552		UDP-4-amino-4-deoxy-L-arabinose-oxoglutarate aminotransferase	0.981817	1.01882	-0.0264734	0.0268922	0.756061	0.745788	0.88891	0.859402	1534822	1535970	-	ArnB	AP ; ARS ; CWLC	Amino sugar and nucleotide sugar metabolism ; Two-component system ; Cationic antimicrobial peptide (CAMP) resistance	TRUE	PA3552	PA3552 , PA3553 , PA3554 , PA3555 , PA3556 , PA3557 , PA3558 , PA3559
D3C65_07350	PA3551		alginate biosynthesis protein AlgA	0.841888	0.848803	-0.248299	-0.236499	0.0922642	0.149289	0.302985	0.330121	1536354	1537799	-	phosphomannose isomerase / guanosine 5'-diphospho-D-mannose pyrophosphorylase	AP ; CWLC ; SF	Fructose and mannose metabolism ; Amino sugar and nucleotide sugar metabolism ; Biofilm formation	FALSE	PA3551	PA3551
D3C65_07355	PA3550		alginate biosynthesis protein AlgF	1.16099	0.941854	0.215358	-0.086424	0.216673	0.606071	0.490335	0.778346	1537996	1538646	-	alginate o-acetyltransferase AlgF	AP ; CWLC ; SF	NA	FALSE	PA3550	PA3550
D3C65_07360	PA3549		alginate O-acetylase	NA	0.79314	NA	-0.334353	NA	0.260137	NA	0.465022	1538719	1539894	-	alginate o-acetyltransferase AlgJ	AP ; CWLC ; SF	NA	TRUE	PA3548	PA3548 , PA3549
D3C65_07365	PA3548		MBOAT family protein	1.1422	1.30706	0.191817	0.386329	0.45785	0.0688489	0.703276	0.196528	1539909	1541471	-	alginate o-acetyltransferase AlgI	AP ; CWLC ; SF	NA	TRUE	PA3548	PA3548 , PA3549
D3C65_07375	PA3547		mannuronate-specific alginate lyase	0.868916	NA	-0.202711	NA	0.508161	NA	0.736327	NA	1541713	1542816	-	poly(beta-d-mannuronate) lyase precursor AlgL	AP ; CWLC ; SF	Fructose and mannose metabolism	NA	NA	NA
D3C65_07380	PA3546		alginate biosynthesis protein AlgX	1.22823	1.17821	0.296581	0.236592	0.300844	0.394835	0.577444	0.601422	1542820	1544244	-	alginate biosynthesis protein AlgX	AP ; CWLC ; SF	NA	TRUE	PA3542	PA3542 , PA3543 , PA3544 , PA3545 , PA3546 , PA3547
D3C65_07385	PA3545		poly(beta-D-mannuronate) C5 epimerase	0.99123	0.959534	-0.0127079	-0.0595947	0.958915	0.792493	0.981205	0.885918	1544257	1545888	-	alginate-c5-mannuronan-epimerase AlgG	AP ; CWLC ; SF	Fructose and mannose metabolism	TRUE	PA3542	PA3542 , PA3543 , PA3544 , PA3545 , PA3546 , PA3547
D3C65_07390	PA3544		alginate biosynthesis protein AlgE	0.78975	1.14906	-0.340531	0.200459	0.163364	0.434185	0.42467	0.636893	1545909	1547381	-	Alginate production outer membrane protein AlgE precursor	AP ; MP ; SF	NA	TRUE	PA3542	PA3542 , PA3543 , PA3544 , PA3545 , PA3546 , PA3547
D3C65_07400	PA3542		alginate biosynthesis protein Alg44	1.52339	1.19703	0.607284	0.259454	0.020621	0.33115	0.12751	0.541457	1548819	1549988	-	alginate biosynthesis protein Alg44	AP ; CWLC ; SF	Fructose and mannose metabolism ; Biofilm formation	TRUE	PA3542	PA3542 , PA3543 , PA3544 , PA3545 , PA3546 , PA3547
D3C65_07405	PA3541		glycosyltransferase alg8	1.03434	1.17952	0.0487146	0.238198	0.881557	0.332477	0.948312	0.542431	1550071	1551555	-	alginate biosynthesis protein Alg8	AP ; CWLC ; SF	Fructose and mannose metabolism	FALSE	PA3541	PA3541
D3C65_07410	PA3540		UDP-glucose/GDP-mannose dehydrogenase family protein	1.00643	0.943939	0.00925277	-0.0832339	0.960907	0.617576	0.982276	0.785757	1551695	1553005	-	GDP-mannose 6-dehydrogenase AlgD	AP ; CWLC ; SF	Fructose and mannose metabolism ; Amino sugar and nucleotide sugar metabolism ; Two-component system	FALSE	PA3540	PA3540
D3C65_07415	PA3539	yaaA	peroxide stress protein YaaA	1.115	0.865136	0.157045	-0.209001	0.245207	0.0718735	0.522776	0.202995	1553907	1554686	-	conserved hypothetical protein	HUU	NA	FALSE	PA3539	PA3539
D3C65_07420	PA3538		ABC transporter ATP-binding protein	1.02482	1.20273	0.0353771	0.266313	0.667365	0.00259775	0.84167	0.0192945	1554793	1555875	-	probable ATP-binding component of ABC transporter	TSM	ABC transporters	TRUE	PA3537	PA3537 , PA3538
D3C65_07425	PA3537	argF	ornithine carbamoyltransferase	0.965991	1.3736	-0.049919	0.457961	0.655991	0.000749225	0.835617	0.00795671	1555880	1556797	-	ornithine carbamoyltransferase, anabolic	AABM	Arginine biosynthesis	TRUE	PA3537	PA3537 , PA3538
D3C65_07430	PA3536		hypothetical protein	0.941741	1.09623	-0.0865976	0.132547	0.475162	0.36645	0.714987	0.573487	1557075	1557542	+	hypothetical protein	HUU	NA	FALSE	PA3536	PA3536
D3C65_07435	PA3535		autotransporter domain-containing protein	1.07774	0.951874	0.108009	-0.0711569	0.295507	0.453605	0.572975	0.652856	1557936	1560923	-	probable serine protease	PE	NA	FALSE	PA3535	PA3535
D3C65_07440	PA3534		molybdopterin oxidoreductase family protein	0.886392	0.958064	-0.173983	-0.0618057	0.166699	0.585527	0.430372	0.762773	1561222	1563330	+	probable oxidoreductase	PE	NA	FALSE	PA3534	PA3534
D3C65_07445	PA3533	grxD	Grx4 family monothiol glutaredoxin	1.13349	1.01977	0.180769	0.0282471	0.0414679	0.718472	0.189846	0.843984	1563443	1563769	+	GrxD	HUU	NA	FALSE	PA3533	PA3533
D3C65_07450	PA3532		MFS transporter	0.862391	1.4956	-0.213586	0.58072	0.22326	0.00182134	0.499333	0.0148283	1563852	1565003	+	hypothetical protein	MP	NA	FALSE	PA3532	PA3532
D3C65_07455	PA3531	bfr	bacterioferritin	1.66207	2.32915	0.732977	1.21981	9.39344e-09	8.81715e-14	1.26454e-06	3.17197e-11	1565070	1565546	-	bacterioferritin	AP ; TSM	Porphyrin and chlorophyll metabolism	FALSE	PA3531	PA3531
D3C65_07460	PA3530		(2Fe-2S)-binding protein	1.49028	0.38697	0.57558	-1.36971	0.00871495	8.46389e-06	0.0737622	0.000318419	1565756	1565977	-	bacterioferritin-associated ferredoxin Bfd	HUU	NA	FALSE	PA3530	PA3530
D3C65_07465	PA3529		peroxiredoxin C	1.14353	0.997833	0.193494	-0.00312931	0.0486945	0.970036	0.209846	0.984448	1566237	1566839	+	alkylhydroperoxide reductase C	AP ; PE	NA	FALSE	PA3529	PA3529
D3C65_07470	PA3528	rnt	ribonuclease T	1.06135	1.01915	0.0858984	0.0273679	0.30231	0.707245	0.578039	0.839188	1567018	1567692	-	ribonuclease T	DRRMR ; TRNAPD	NA	TRUE	PA3527	PA3527 , PA3528
D3C65_07475	PA3527		dihydroorotase	0.984732	0.967095	-0.0221973	-0.0482706	0.818885	0.580446	0.920107	0.759666	1567689	1568735	-	dihydroorotase	NBM	Pyrimidine metabolism	TRUE	PA3527	PA3527 , PA3528
D3C65_07480	PA3526		OmpA family protein	0.957278	1.06592	-0.0629908	0.0921023	0.469793	0.331832	0.711739	0.542005	1568868	1569833	+	MotY	MP	Flagellar assembly	FALSE	PA3526	PA3526
D3C65_07485	PA3525		argininosuccinate synthase	1.06993	1.06438	0.0975162	0.0900149	0.258275	0.212018	0.538848	0.410211	1569951	1571168	+	argininosuccinate synthase	AABM	Alanine, aspartate and glutamate metabolism ; Arginine biosynthesis	FALSE	PA3525	PA3525
D3C65_07490	PA3524	gloA	lactoylglutathione lyase	1.01323	1.09148	0.0189558	0.126292	0.822392	0.186337	0.922214	0.377793	1571260	1571646	-	lactoylglutathione lyase	CIM	Pyruvate metabolism	FALSE	PA3524	PA3524
D3C65_07495	PA3523		multidrug efflux RND transporter periplasmic adaptor subunit MexP	0.98337	1.19309	-0.0241936	0.254706	0.923547	0.347683	0.965827	0.557455	1572023	1573180	+	MexP	TSM	NA	TRUE	PA3523	PA3521 , PA3522 , PA3523
D3C65_07500	PA3522		multidrug efflux RND transporter permease subunit MexQ	0.922122	0.98841	-0.11697	-0.0168181	0.476747	0.914111	0.716134	0.956833	1573177	1576338	+	MexQ	MP ; TSM	NA	TRUE	PA3523	PA3521 , PA3522 , PA3523
D3C65_07505	PA3521		multidrug efflux transporter outer membrane subunit OpmE	0.691259	1.09596	-0.532703	0.132198	0.0413127	0.551638	0.189442	0.735135	1576335	1577810	+	OpmE	MP ; TSM	NA	TRUE	PA3523	PA3521 , PA3522 , PA3523
D3C65_07510	PA3520		copper chaperone	0.963367	0.463928	-0.0538422	-1.10803	0.862856	0.0015878	0.940178	0.01346	1578398	1578592	+	hypothetical protein	HUU	NA	FALSE	PA3520	PA3520
D3C65_07515	PA3519		hypothetical protein	0.713028	1.34676	-0.48797	0.429489	0.127331	0.233664	0.365244	0.435829	1578993	1580030	+	hypothetical protein	HUU	NA	TRUE	PA3519	PA3515 , PA3516 , PA3517 , PA3518 , PA3519
D3C65_07525	PA3517	purB	adenylosuccinate lyase	0.848782	1.07358	-0.236534	0.102436	0.248041	0.584811	0.525408	0.76244	1581080	1582513	+	probable lyase	CCC	Purine metabolism ; Alanine, aspartate and glutamate metabolism	TRUE	PA3519	PA3515 , PA3516 , PA3517 , PA3518 , PA3519
D3C65_07530	PA3516		adenylosuccinate lyase family protein	0.817556	0.792339	-0.290611	-0.335811	0.139386	0.0801535	0.384846	0.219414	1582513	1583964	+	probable lyase	PE	Purine metabolism ; Alanine, aspartate and glutamate metabolism	TRUE	PA3519	PA3515 , PA3516 , PA3517 , PA3518 , PA3519
D3C65_07535	PA3515		methyltransferase domain-containing protein	0.956906	0.839692	-0.0635507	-0.252068	0.616648	0.0338762	0.810722	0.120291	1584014	1585087	+	hypothetical protein	HUU	NA	TRUE	PA3519	PA3515 , PA3516 , PA3517 , PA3518 , PA3519
D3C65_07540	PA3514		ABC transporter ATP-binding protein	1.28975	0.906464	0.367092	-0.141678	0.10888	0.438956	0.3324	0.640464	1585600	1586451	+	probable ATP-binding component of ABC transporter	TSM	NA	TRUE	PA3514	PA3504 , PA3505 , PA3506 , PA3507 , PA3508 , PA3509 , PA3510 , PA3511 , PA3512 , PA3513 , PA3514
D3C65_07545	PA3513		ABC transporter substrate-binding protein	1.5078	0.816991	0.592446	-0.291607	0.00311019	0.115757	0.0397851	0.279136	1586492	1587499	+	hypothetical protein	HUU	NA	TRUE	PA3514	PA3504 , PA3505 , PA3506 , PA3507 , PA3508 , PA3509 , PA3510 , PA3511 , PA3512 , PA3513 , PA3514
D3C65_07550	PA3512		ABC transporter permease	1.16814	0.989859	0.224212	-0.0147051	0.307185	0.944787	0.582815	0.972946	1587496	1588272	+	probable permease of ABC transporter	MP ; TSM	NA	TRUE	PA3514	PA3504 , PA3505 , PA3506 , PA3507 , PA3508 , PA3509 , PA3510 , PA3511 , PA3512 , PA3513 , PA3514
D3C65_07555	PA3511		SDR family oxidoreductase	1.34009	0.726405	0.422333	-0.461155	0.0850545	0.0507241	0.292874	0.15849	1588278	1589039	+	probable short-chain dehydrogenase	PE	NA	TRUE	PA3514	PA3504 , PA3505 , PA3506 , PA3507 , PA3508 , PA3509 , PA3510 , PA3511 , PA3512 , PA3513 , PA3514
D3C65_07560	PA3510		cupin domain-containing protein	1.17998	0.897813	0.23876	-0.155512	0.140901	0.405723	0.387477	0.609909	1589053	1589583	+	hypothetical protein	HUU	NA	TRUE	PA3514	PA3504 , PA3505 , PA3506 , PA3507 , PA3508 , PA3509 , PA3510 , PA3511 , PA3512 , PA3513 , PA3514
D3C65_07565	PA3509		alpha/beta hydrolase	1.05504	1.13805	0.0772972	0.186566	0.769386	0.373601	0.895822	0.580262	1589592	1590461	+	probable hydrolase	PE	NA	TRUE	PA3514	PA3504 , PA3505 , PA3506 , PA3507 , PA3508 , PA3509 , PA3510 , PA3511 , PA3512 , PA3513 , PA3514
D3C65_07570	PA3508		IclR family transcriptional regulator	0.969289	0.942993	-0.0450015	-0.0846811	0.80342	0.636109	0.914428	0.798315	1590454	1591287	+	probable transcriptional regulator	TR	NA	TRUE	PA3514	PA3504 , PA3505 , PA3506 , PA3507 , PA3508 , PA3509 , PA3510 , PA3511 , PA3512 , PA3513 , PA3514
D3C65_07575	PA3507		SDR family oxidoreductase	1.04096	0.982133	0.0579111	-0.0260094	0.833429	0.909808	0.926224	0.955304	1591274	1592071	+	probable short-chain dehydrogenase	PE	NA	TRUE	PA3514	PA3504 , PA3505 , PA3506 , PA3507 , PA3508 , PA3509 , PA3510 , PA3511 , PA3512 , PA3513 , PA3514
D3C65_07580	PA3506		thiamine pyrophosphate-binding protein	1.25819	0.92709	0.331353	-0.109218	0.097906	0.517118	0.312425	0.708024	1592064	1593746	+	probable decarboxylase	PE	Butanoate metabolism ; Branched dibasic acid metabolism ; Valine, leucine and isoleucine biosynthesis ; Pantothenate and CoA biosynthesis	TRUE	PA3514	PA3504 , PA3505 , PA3506 , PA3507 , PA3508 , PA3509 , PA3510 , PA3511 , PA3512 , PA3513 , PA3514
D3C65_07585	PA3505		L-aspartate dehydrogenase	0.885788	1.0646	-0.174967	0.090307	0.400027	0.694155	0.660366	0.831908	1593757	1594560	+	hypothetical protein	HUU	Nicotinate and nicotinamide metabolism	TRUE	PA3514	PA3504 , PA3505 , PA3506 , PA3507 , PA3508 , PA3509 , PA3510 , PA3511 , PA3512 , PA3513 , PA3514
D3C65_07590	PA3504		aldehyde dehydrogenase	1.15076	0.955623	0.202592	-0.0654865	0.174686	0.640039	0.439387	0.799909	1594572	1596056	+	probable aldehyde dehydrogenase	PE	Glycine, serine and threonine metabolism	TRUE	PA3514	PA3504 , PA3505 , PA3506 , PA3507 , PA3508 , PA3509 , PA3510 , PA3511 , PA3512 , PA3513 , PA3514
D3C65_07595	PA3503		glyoxalase	1.35706	0.945178	0.440489	-0.081342	0.0328978	0.655181	0.16833	0.809971	1596070	1597035	+	hypothetical protein	PE	NA	TRUE	PA3503	PA3498 , PA3499 , PA3500 , PA3501 , PA3502 , PA3503
D3C65_07600	PA3502		hypothetical protein	1.03539	0.925037	0.0501695	-0.112418	0.847374	0.704839	0.931938	0.837023	1597043	1597360	+	hypothetical protein	HUU	NA	TRUE	PA3503	PA3498 , PA3499 , PA3500 , PA3501 , PA3502 , PA3503
D3C65_07605	PA3501		hypothetical protein	1.16844	0.832515	0.224578	-0.264451	0.456054	0.284348	0.702292	0.493984	1597362	1597580	+	hypothetical protein	HUU	NA	TRUE	PA3503	PA3498 , PA3499 , PA3500 , PA3501 , PA3502 , PA3503
D3C65_07610	PA3500		aromatic ring-hydroxylating dioxygenase subunit alpha	1.20589	0.872918	0.2701	-0.196081	0.0301357	0.154415	0.159688	0.336756	1597603	1598622	+	conserved hypothetical protein	HUU	NA	TRUE	PA3503	PA3498 , PA3499 , PA3500 , PA3501 , PA3502 , PA3503
D3C65_07615	PA3499		RidA family protein	1.01165	1.02477	0.0167117	0.0352944	0.939472	0.864699	0.973387	0.933108	1598619	1599053	+	hypothetical protein	HUU	NA	TRUE	PA3503	PA3498 , PA3499 , PA3500 , PA3501 , PA3502 , PA3503
D3C65_07620	PA3498		oxidoreductase	0.857356	0.87457	-0.222033	-0.193354	0.157121	0.0762236	0.413416	0.212011	1599068	1600024	+	probable oxidoreductase	PE	Chlorocyclohexane and chlorobenzene degradation	TRUE	PA3503	PA3498 , PA3499 , PA3500 , PA3501 , PA3502 , PA3503
D3C65_07625	PA3497		hypothetical protein	1.03064	1.14902	0.0435434	0.200408	0.877926	0.446247	0.946206	0.645974	1600494	1601714	+	hypothetical protein	HUU	NA	FALSE	PA3497	PA3497
D3C65_07630	PA3496		hypothetical protein	0.830961	0.878377	-0.267147	-0.187088	0.0114893	0.0950084	0.087583	0.246158	1601776	1601955	-	hypothetical protein	HUU	NA	FALSE	PA3496	PA3496
D3C65_07635	PA3495	nth	endonuclease III	1.02033	0.984753	0.0290371	-0.022166	0.792294	0.836426	0.908548	0.915298	1602064	1602702	-	endonuclease III	DRRMR	Base excision repair	TRUE	PA3489	PA3489 , PA3490 , PA3491 , PA3492 , PA3493 , PA3494 , PA3495
D3C65_07640	PA3494		electron transport complex subunit E	0.750589	1.05543	-0.413905	0.0778252	0.00102547	0.519706	0.0190724	0.710047	1602699	1603421	-	conserved hypothetical protein	HUU	NA	TRUE	PA3489	PA3489 , PA3490 , PA3491 , PA3492 , PA3493 , PA3494 , PA3495
D3C65_07645	PA3493		electron transport complex subunit G	0.812073	1.09914	-0.300319	0.136379	0.00918187	0.242531	0.0758981	0.44622	1603414	1604058	-	conserved hypothetical protein	HUU	NA	TRUE	PA3489	PA3489 , PA3490 , PA3491 , PA3492 , PA3493 , PA3494 , PA3495
D3C65_07650	PA3492		electron transport complex subunit D	0.76952	1.10627	-0.377968	0.145705	0.000460694	0.17118	0.0110871	0.357387	1604058	1605092	-	conserved hypothetical protein	HUU	NA	TRUE	PA3489	PA3489 , PA3490 , PA3491 , PA3492 , PA3493 , PA3494 , PA3495
D3C65_07655	PA3491	rsxC	electron transport complex subunit RsxC	0.759567	1.11	-0.396752	0.150563	2.72115e-06	0.127091	0.0001789	0.297901	1605095	1607419	-	probable ferredoxin	EM ; MP	NA	TRUE	PA3489	PA3489 , PA3490 , PA3491 , PA3492 , PA3493 , PA3494 , PA3495
D3C65_07660	PA3490		electron transport complex subunit B	0.839683	1.02656	-0.252083	0.0378163	0.0650539	0.731493	0.251871	0.852204	1607416	1607982	-	probable ferredoxin	EM	NA	TRUE	PA3489	PA3489 , PA3490 , PA3491 , PA3492 , PA3493 , PA3494 , PA3495
D3C65_07665	PA3489		electron transport complex subunit A	0.822421	1.02778	-0.282051	0.0395328	0.00649028	0.664853	0.0629434	0.81473	1607979	1608563	-	conserved hypothetical protein	MP	NA	TRUE	PA3489	PA3489 , PA3490 , PA3491 , PA3492 , PA3493 , PA3494 , PA3495
D3C65_07670	PA3488		hypothetical protein	0.955144	0.778104	-0.0662095	-0.361965	0.65467	0.0288601	0.835339	0.108291	1608742	1609776	-	Tli5	AP	NA	FALSE	PA3488	PA3488
D3C65_07675	PA3487		phospholipase D	0.878771	0.853527	-0.18644	-0.228491	0.0340931	0.0187331	0.172285	0.0799908	1609869	1613168	-	Tle5	FAPM; SF	NA	TRUE	PA3486	PA3486 , PA3487
D3C65_07680	PA3486		type VI secretion system tip protein VgrG	0.783006	0.950986	-0.352904	-0.0725046	0.000293247	0.494414	0.00813026	0.69007	1613172	1615598	-	VgrG4b	HUU	Bacterial secretion system	TRUE	PA3486	PA3486 , PA3487
D3C65_07685	PA3485		hypothetical protein	0.822109	1.11742	-0.282599	0.160176	0.0627205	0.297054	0.246134	0.505922	1615893	1616330	-	Tsi3	AP	NA	TRUE	PA3484	PA3484 , PA3485
D3C65_07690	PA3484		hypothetical protein	0.848105	1.18919	-0.237686	0.249977	0.0561021	0.0595467	0.23021	0.176988	1616327	1617553	-	Tse3	SF	NA	TRUE	PA3484	PA3484 , PA3485
D3C65_07695	PA3483		DUF4349 domain-containing protein	0.858421	1.16965	-0.220242	0.226081	0.0117583	0.0382927	0.0883067	0.130316	1617640	1618440	-	hypothetical protein	HUU	NA	TRUE	PA3482	PA3482 , PA3483
D3C65_07700	PA3482		methionine--tRNA ligase	1.05141	0.987424	0.0723275	-0.0182586	0.397742	0.830309	0.658131	0.911029	1618474	1620507	-	methionyl-tRNA synthetase	AABM ; TPTMD	Selenocompound metabolism ; Aminoacyl-tRNA biosynthesis	TRUE	PA3482	PA3482 , PA3483
D3C65_07705	PA3481	apbC	iron-sulfur cluster carrier protein ApbC	1.08135	0.963427	0.112829	-0.0537528	0.236048	0.521174	0.514366	0.71114	1620638	1621732	+	conserved hypothetical protein	HUU	NA	FALSE	PA3481	PA3481
D3C65_07710	PA3480		dCTP deaminase	1.05506	0.777313	0.0773272	-0.363432	0.33074	0.000504262	0.602062	0.00602213	1621833	1622399	+	probable deoxycytidine triphosphate deaminase	NBM	Pyrimidine metabolism	FALSE	PA3480	PA3480
D3C65_07720	PA3479		alpha/beta hydrolase	0.740922	0.750175	-0.432606	-0.414701	0.00592922	0.0194111	0.0597572	0.0821548	1622823	1623710	+	rhamnosyltransferase chain A	SF	Quorum sensing ; Biofilm formation	TRUE	PA3479	PA3478 , PA3479
D3C65_07725	PA3478		rhamnosyltransferase subunit B	0.608728	0.844871	-0.716131	-0.243197	0.000103821	0.228949	0.0037152	0.430523	1623776	1625056	+	rhamnosyltransferase chain B	SF	Quorum sensing ; Biofilm formation	TRUE	PA3479	PA3478 , PA3479
D3C65_07730	PA3477		regulatory protein RhlR	1.09993	1.07219	0.137411	0.100557	0.0569235	0.278226	0.232044	0.486325	1625181	1625906	+	transcriptional regulator RhlR	TR	Quorum sensing ; Biofilm formation	FALSE	PA3477	PA3477
D3C65_07735	PA3476		GNAT family N-acetyltransferase	0.859637	0.738648	-0.2182	-0.437041	0.0161361	2.50136e-05	0.110186	0.000675955	1626087	1626692	+	autoinducer synthesis protein RhlI	AP	Cysteine and methionine metabolism ; Two-component system ; Quorum sensing ; Biofilm formation	FALSE	PA3476	PA3476
D3C65_07740	PA3475		cyclohexadienyl dehydratase	0.951798	0.946716	-0.0712731	-0.0789968	0.474348	0.463618	0.714987	0.662217	1626847	1627653	+	cyclohexadienyl dehydratase precursor	AABM ; AP	Phenylalanine, tyrosine and tryptophan biosynthesis	FALSE	PA3475	PA3475
D3C65_07745	PA3474		EamA family transporter	0.696579	1.0375	-0.52164	0.053113	0.00229581	0.713601	0.0330293	0.842027	1627747	1628607	+	conserved hypothetical protein	MP	NA	TRUE	PA3474	PA3473 , PA3474
D3C65_07750	PA3473		chloramphenicol-sensitive protein RarD	0.909089	1.33771	-0.137507	0.41976	0.284964	0.0128204	0.560283	0.0613416	1628604	1629503	+	hypothetical protein	MP	NA	TRUE	PA3474	PA3473 , PA3474
D3C65_07755	PA3472		peptidoglycan endopeptidase	0.881511	0.775116	-0.181949	-0.367516	0.0387984	0.000878314	0.184963	0.00877704	1629524	1630120	-	hypothetical protein	HUU	NA	FALSE	PA3472	PA3472
D3C65_07760			malic enzyme	0.961115	0.694126	-0.0572184	-0.52673	0.66177	0.000407405	0.839122	0.00513134	1630331	1630615	-	NA	NA	NA	NA	NA	NA
D3C65_07765	PA3471		NAD-dependent malic enzyme	1.08381	0.936968	0.116108	-0.0939284	0.157103	0.298979	0.413416	0.507394	1630577	1632271	+	probable malic enzyme	CIM	Pyruvate metabolism ; Two-component system	FALSE	PA3471	PA3471
D3C65_07770	PA3470		NUDIX domain-containing protein	1.07976	0.931372	0.110714	-0.10257	0.366779	0.354106	0.632028	0.562892	1632393	1632851	-	hypothetical protein	HUU	NA	TRUE	PA3468	PA3468 , PA3469 , PA3470
D3C65_07775	PA3469		dihydrofolate reductase	0.924286	1.03559	-0.113589	0.0504586	0.237048	0.588502	0.515655	0.764827	1632848	1633390	-	conserved hypothetical protein	HUU	NA	TRUE	PA3468	PA3468 , PA3469 , PA3470
D3C65_07780	PA3468		mechanosensitive ion channel family protein	0.915214	1.15249	-0.127819	0.204753	0.247989	0.0225815	0.525408	0.090704	1633410	1634738	-	conserved hypothetical protein	HUU	NA	TRUE	PA3468	PA3468 , PA3469 , PA3470
D3C65_07785	PA3467		MFS transporter	NA	1.81767	NA	0.86209	NA	0.00108686	NA	0.010074	1634905	1636272	-	probable major facilitator superfamily (MFS) transporter	MP ; TSM	NA	FALSE	PA3467	PA3467
D3C65_07790	PA3466		DEAD/DEAH box helicase	1.06422	0.90787	0.0897914	-0.139442	0.278316	0.0773851	0.554866	0.213737	1636458	1637798	+	probable ATP-dependent RNA helicase	TRNAPD	NA	FALSE	PA3466	PA3466
D3C65_07795	PA3465		MFS transporter	1.36269	1.37483	0.446456	0.459252	0.00169325	0.0984332	0.0269679	0.251303	1637920	1639635	-	conserved hypothetical protein	MP	NA	FALSE	PA3465	PA3465
D3C65_07800	PA3464		phospholipase	0.904215	0.861537	-0.145263	-0.215016	0.237783	0.0379607	0.516258	0.129675	1639852	1641177	+	hypothetical protein	HUU	NA	FALSE	PA3464	PA3464
D3C65_07805	PA3463		YheU family protein	0.768129	0.814559	-0.38058	-0.295909	0.00539754	0.0193295	0.0560987	0.0818694	1641995	1642225	-	conserved hypothetical protein	HUU	NA	FALSE	PA3463	PA3463
D3C65_07810	PA3462		hybrid sensor histidine kinase/response regulator	0.913768	1.01017	-0.1301	0.0146004	0.322216	0.904962	0.597876	0.952975	1642277	1645036	-	probable sensor/response regulator hybrid	TCRS	NA	FALSE	PA3462	PA3462
D3C65_07815	PA3461		osmoprotectant NAGGN system M42 family peptidase	0.988659	0.872941	-0.0164553	-0.196043	0.894983	0.121471	0.954761	0.287732	1645174	1646370	-	conserved hypothetical protein	HUU	NA	TRUE	PA3459	PA3459 , PA3460 , PA3461
D3C65_07820	PA3460	ngg	N-acetylglutaminylglutamine synthetase	0.94837	1.03056	-0.0764774	0.0434347	0.536436	0.711914	0.756503	0.841087	1646367	1648124	-	probable acetyltransferase	PE	NA	TRUE	PA3459	PA3459 , PA3460 , PA3461
D3C65_07825	PA3459		N-acetylglutaminylglutamine amidotransferase	0.959463	1.01757	-0.0597011	0.0251282	0.558266	0.820313	0.772501	0.904198	1648165	1649934	-	probable glutamine amidotransferase	AABM	Alanine, aspartate and glutamate metabolism	TRUE	PA3459	PA3459 , PA3460 , PA3461
D3C65_07830	PA3458		MarR family transcriptional regulator	1.57876	1.68171	0.658796	0.749932	2.01986e-09	0.000371745	3.08657e-07	0.00481929	1650077	1650550	+	probable transcriptional regulator	TR	NA	FALSE	PA3458	PA3458
D3C65_07835	PA3457		sulfite exporter TauE/SafE family protein	0.798351	1.1689	-0.324905	0.225155	0.0300127	0.0494262	0.159186	0.156368	1650705	1651457	-	hypothetical protein	MP	NA	FALSE	PA3457	PA3457
D3C65_07840	PA3456	mnmC	bifunctional tRNA (5-methylaminomethyl-2-thiouridine)(34)-methyltransferase MnmD/FAD-dependent 5-carboxymethylaminomethyl-2-thiouridine(34) oxidoreductase MnmC	0.858729	1.00075	-0.219725	0.00107527	0.0253295	0.991654	0.142076	0.995828	1651558	1653522	-	hypothetical protein	HUU	NA	FALSE	PA3456	PA3456
D3C65_07850	PA3455	pap	polyphosphate:AMP phosphotransferase	1.18167	1.15764	0.24083	0.211185	0.00866099	0.027209	0.073638	0.104132	1653666	1655156	+	conserved hypothetical protein	HUU	NA	FALSE	PA3455	PA3455
D3C65_07855	PA3454		acetyl-CoA C-acyltransferase	1.10807	0.996009	0.148049	-0.00576874	0.21407	0.958666	0.486866	0.980082	1655309	1656493	+	probable acyl-CoA thiolase	PE	Fatty acid degradation ; alpha-Linolenic acid metabolism ; Valine, leucine and isoleucine degradation ; Geraniol degradation ; Benzoate degradation ; Ethylbenzene degradation	FALSE	PA3454	PA3454
D3C65_07860	PA3453		DUF480 domain-containing protein	0.899289	0.969645	-0.153143	-0.0444707	0.0935122	0.626416	0.304278	0.791755	1656622	1657287	+	conserved hypothetical protein	HUU	NA	FALSE	PA3453	PA3453
D3C65_07865	PA3452		malate:quinone oxidoreductase	1.25429	1.02011	0.32687	0.0287213	0.000825756	0.769749	0.0165561	0.874002	1657511	1659082	-	malate:quinone oxidoreductase	CIM; EM	Citrate cycle ; Pyruvate metabolism	FALSE	PA3452	PA3452
D3C65_07870	PA3451		hypothetical protein	1.25123	1.10017	0.323346	0.137727	0.341346	0.564832	0.609687	0.747068	1659285	1659494	-	hypothetical protein	HUU	NA	FALSE	PA3451	PA3451
D3C65_07875	PA3450		peroxiredoxin	1.46298	0.325601	0.548908	-1.61882	0.05253	0.000293266	0.220821	0.00410715	1659700	1660338	+	1-Cys peroxiredoxin LsfA	AP	NA	FALSE	PA3450	PA3450
D3C65_07880	PA3449		aliphatic sulfonate ABC transporter substrate-binding protein	NA	0.448989	NA	-1.15525	NA	0.038307	NA	0.130316	1660589	1661590	+	conserved hypothetical protein	HUU	Sulfur metabolism ; ABC transporters	TRUE	PA3449	PA3447 , PA3448 , PA3449
D3C65_07895	PA3446		NADPH-dependent FMN reductase	1.51223	0.212162	0.596681	-2.23676	0.10493	0.000228556	0.325396	0.00340485	1663318	1663911	+	conserved hypothetical protein	HUU	Sulfur metabolism ; Riboflavin metabolism	FALSE	PA3446	PA3446
D3C65_07900	PA3445		sulfonate ABC transporter substrate-binding protein	1.58469	0.299656	0.664204	-1.73862	0.0984266	0.00134254	0.313084	0.011816	1664030	1665001	+	conserved hypothetical protein	HUU	Sulfur metabolism ; ABC transporters	TRUE	PA3445	PA3441 , PA3442 , PA3443 , PA3444 , PA3445
D3C65_07905	PA3444	ssuD	alkanesulfonate monooxygenase, FMNH(2)-dependent	0.951766	0.904926	-0.0713206	-0.144128	0.795364	0.689589	0.909597	0.829857	1665079	1666227	+	conserved hypothetical protein	PE	Sulfur metabolism	TRUE	PA3445	PA3441 , PA3442 , PA3443 , PA3444 , PA3445
D3C65_07910	PA3443	ssuC	aliphatic sulfonate ABC transporter permease SsuC	0.860641	0.740074	-0.216517	-0.434259	0.49887	0.140665	0.730538	0.317168	1666248	1667036	+	probable permease of ABC transporter	MP ; TSM	Sulfur metabolism ; ABC transporters	TRUE	PA3445	PA3441 , PA3442 , PA3443 , PA3444 , PA3445
D3C65_07915	PA3442		aliphatic sulfonate ABC transporter ATP-binding protein 1	1.19544	0.807885	0.257547	-0.307779	0.355104	0.333942	0.622561	0.542832	1667033	1667857	+	probable ATP-binding component of ABC transporter	TSM	Sulfur metabolism ; ABC transporters	TRUE	PA3445	PA3441 , PA3442 , PA3443 , PA3444 , PA3445
D3C65_07920	PA3441		molybdopterin-binding protein	0.802219	0.654222	-0.317932	-0.612147	0.396786	0.0688896	0.656741	0.196528	1667898	1668113	+	probable molybdopterin-binding protein	TSM	NA	TRUE	PA3445	PA3441 , PA3442 , PA3443 , PA3444 , PA3445
D3C65_07925	PA3440.1		type III effector protein	0.963525	0.876881	-0.0536065	-0.189548	0.509599	0.0833329	0.737275	0.225406	1668293	1668631	-	Uncharacterized protein	HUU	NA	FALSE	PA3440.1	PA3440.1
D3C65_07930	PA3440		DUF1244 domain-containing protein	1.00502	0.901794	0.00721804	-0.14913	0.945907	0.113757	0.976551	0.275583	1668683	1668994	-	conserved hypothetical protein	HUU	NA	FALSE	PA3440	PA3440
D3C65_07935	PA3439		dihydroneopterin triphosphate 2'-epimerase	1.11783	0.965243	0.160704	-0.0510357	0.117557	0.605563	0.348359	0.778224	1669123	1669494	-	d-erythro-7,8-dihydroneopterin triphosphate epimerase	BCPGC	Folate biosynthesis	TRUE	PA3437	PA3437 , PA3438 , PA3439
D3C65_07940	PA3438	folE	GTP cyclohydrolase I FolE	1.10629	1.00623	0.145735	0.00895424	0.139478	0.92784	0.384856	0.964886	1669496	1670056	-	GTP cyclohydrolase I precursor	BCPGC	Folate biosynthesis	TRUE	PA3437	PA3437 , PA3438 , PA3439
D3C65_07945	PA3437		dihydromonapterin reductase	0.926106	0.957432	-0.110751	-0.062758	0.341883	0.634106	0.609687	0.797098	1670074	1670778	-	dihydromonapterin reductase, FolM	BCPGC ; PE	Folate biosynthesis ; One carbon pool by folate	TRUE	PA3437	PA3437 , PA3438 , PA3439
D3C65_07950	PA3436		antibiotic biosynthesis monooxygenase	0.934365	0.853666	-0.0979414	-0.228256	0.510586	0.145199	0.738137	0.324318	1670889	1671446	-	hypothetical protein	HUU	NA	FALSE	PA3436	PA3436
D3C65_07955	PA3435		flavodoxin	1.02369	1.0044	0.0337804	0.00633315	0.698893	0.939949	0.855682	0.971337	1671726	1672178	+	conserved hypothetical protein	HUU	NA	FALSE	PA3435	PA3435
D3C65_07960	PA3434		IS110-like element ISPa11 family transposase	0.945015	1.465	-0.0815905	0.5509	0.497421	0.00130324	0.729979	0.0115484	1672541	1673557	+	probable transposase	RPTP	NA	FALSE	PA3434	PA3434
D3C65_07965	PA3433		LysR family transcriptional regulator	0.886457	0.920998	-0.173877	-0.11873	0.199239	0.324205	0.469373	0.534094	1674094	1674987	-	probable transcriptional regulator	TR	NA	FALSE	PA3433	PA3433
D3C65_07970	PA3432		CidA/LrgA family protein	1.25797	1.34839	0.331092	0.431243	0.228569	0.0887085	0.505409	0.234223	1675083	1675472	+	hypothetical protein	MP	NA	TRUE	PA3432	PA3431 , PA3432
D3C65_07975	PA3431		LrgB family protein	0.814425	1.4145	-0.296146	0.500296	0.146859	0.0113013	0.39639	0.0561522	1675459	1676145	+	conserved hypothetical protein	MP	NA	TRUE	PA3432	PA3431 , PA3432
D3C65_07980	PA3430		class II aldolase	1.0181	1.05596	0.0258725	0.0785545	0.877717	0.56522	0.946161	0.747394	1676274	1677053	+	probable aldolase	PE	NA	TRUE	PA3430	PA3429 , PA3430
D3C65_07985	PA3429		alpha/beta hydrolase	0.946957	0.850527	-0.078629	-0.23357	0.790744	0.352364	0.908343	0.561208	1677050	1677946	+	probable epoxide hydrolase	PE	NA	TRUE	PA3430	PA3429 , PA3430
D3C65_07995	PA3427		SDR family oxidoreductase	0.970783	1.04277	-0.0427788	0.0604248	0.717724	0.619438	0.865926	0.78659	1678454	1679365	+	probable short-chain dehydrogenases	PE	NA	FALSE	PA3427	PA3427
D3C65_08000	PA3426		crotonase/enoyl-CoA hydratase family protein	0.857246	1.02392	-0.222219	0.0341005	0.0679606	0.797625	0.257796	0.889237	1679482	1680252	+	probable enoyl CoA-hydratase/isomerase	PE	Propanoate metabolism ; Butanoate metabolism ; Fatty acid degradation ; Valine, leucine and isoleucine degradation ; Lysine degradation ; Phenylalanine metabolism ; Tryptophan metabolism ; beta-Alanine metabolism ; Limonene and pinene degradation ; Geraniol degradation ; Benzoate degradation ; Aminobenzoate degradation ; Caprolactam degradation	FALSE	PA3426	PA3426
D3C65_08005	PA3425		cupin domain-containing protein	1.17494	0.817978	0.232584	-0.289866	0.431145	0.203159	0.682458	0.400203	1680272	1680616	-	hypothetical protein	HUU	NA	TRUE	PA3424	PA3424 , PA3425
D3C65_08010	PA3424		FAD-dependent oxidoreductase	1.03287	1.18103	0.0466646	0.240051	0.789081	0.146133	0.908021	0.325393	1680651	1682057	-	hypothetical protein	HUU	NA	TRUE	PA3424	PA3424 , PA3425
D3C65_08015	PA3423		helix-turn-helix domain-containing protein	0.921907	0.818789	-0.117307	-0.288437	0.245147	0.00626553	0.522776	0.0359565	1682148	1682891	-	probable transcriptional regulator	TR	NA	FALSE	PA3423	PA3423
D3C65_08020	PA3422		DUF1302 domain-containing protein	0.86318	1.15087	-0.212266	0.20273	0.28161	0.309203	0.556867	0.517823	1683176	1684933	+	hypothetical protein	HUU	NA	FALSE	PA3422	PA3422
D3C65_08025	PA3421		DUF1329 domain-containing protein	1.02469	0.799171	0.0351856	-0.323424	0.841879	0.0693695	0.929685	0.197473	1684990	1686360	+	conserved hypothetical protein	HUU	NA	FALSE	PA3421	PA3421
D3C65_08030	PA3420		helix-turn-helix transcriptional regulator	0.879485	1.04393	-0.185269	0.0620299	0.394847	0.715519	0.65545	0.84253	1686510	1688993	+	probable transcriptional regulator	TR	NA	FALSE	PA3420	PA3420
D3C65_08035	PA3419		hypothetical protein	0.961222	1.21629	-0.0570589	0.282483	0.638944	0.0735806	0.824271	0.205897	1689000	1689812	-	hypothetical protein	HUU	NA	FALSE	PA3419	PA3419
D3C65_08040	PA3418		Glu/Leu/Phe/Val dehydrogenase	1.12423	1.78436	0.168938	0.835407	0.409131	0.00225343	0.66756	0.0174104	1690058	1691083	+	leucine dehydrogenase	AABM	Valine, leucine and isoleucine degradation ; Valine, leucine and isoleucine biosynthesis	FALSE	PA3418	PA3418
D3C65_08045	PA3417	pdhA	pyruvate dehydrogenase (acetyl-transferring) E1 component subunit alpha	0.802058	1.21772	-0.318221	0.284186	0.337409	0.379998	0.606199	0.586206	1691225	1692322	+	probable pyruvate dehydrogenase E1 component, alpha subunit	EM	Glycolysis and Gluconeogenesis ; Citrate cycle ; Pyruvate metabolism	TRUE	PA3417	PA3415 , PA3416 , PA3417
D3C65_08050	PA3416		alpha-ketoacid dehydrogenase subunit beta	NA	1.01475	NA	0.0211188	NA	0.941263	NA	0.971577	1692315	1693316	+	probable pyruvate dehydrogenase E1 component, beta chain	EM	Glycolysis and Gluconeogenesis ; Citrate cycle ; Pyruvate metabolism	TRUE	PA3417	PA3415 , PA3416 , PA3417
D3C65_08055	PA3415		2-oxo acid dehydrogenase subunit E2	NA	1.15749	NA	0.211001	NA	0.42517	NA	0.628759	1693334	1694446	+	probable dihydrolipoamide acetyltransferase	EM	Glycolysis and Gluconeogenesis ; Citrate cycle ; Pyruvate metabolism	TRUE	PA3417	PA3415 , PA3416 , PA3417
D3C65_08060			DUF2809 domain-containing protein	0.810675	0.782127	-0.302804	-0.354526	0.128505	0.0484772	0.367093	0.154078	1694447	1694845	-	NA	NA	NA	NA	NA	NA
D3C65_08065	PA3414		hypothetical protein	0.791941	1.03008	-0.336536	0.0427497	0.00326656	0.744189	0.0409516	0.858427	1694939	1695523	-	hypothetical protein	HUU	NA	TRUE	PA3413	PA3413 , PA3414
D3C65_08070	PA3413		hypothetical protein	1.09928	0.898096	0.136561	-0.155059	0.23699	0.135916	0.515655	0.309834	1695559	1695825	-	conserved hypothetical protein	HUU	NA	TRUE	PA3413	PA3413 , PA3414
D3C65_08075	PA3412		DUF2790 domain-containing protein	0.857485	0.877071	-0.221817	-0.189234	0.287999	0.333432	0.563636	0.542467	1696035	1696304	+	hypothetical protein	HUU	NA	FALSE	PA3412	PA3412
D3C65_08080	PA3411		hypothetical protein	0.580529	0.932774	-0.784561	-0.1004	0.00358924	0.698187	0.0436918	0.834162	1696424	1696642	+	hypothetical protein	HUU	NA	FALSE	PA3411	PA3411
D3C65_08085	PA3410		RNA polymerase sigma factor	0.843637	1.2904	-0.245306	0.367823	0.264141	0.0651608	0.541695	0.188665	1696719	1697234	+	HasI	TR	NA	FALSE	PA3410	PA3410
D3C65_08090	PA3409		FecR family protein	1.08658	1.75085	0.119792	0.808056	0.659047	5.64095e-05	0.836551	0.00127331	1697299	1698285	+	HasS	MP ; TR	NA	FALSE	PA3409	PA3409
D3C65_08095	PA3408		TonB-dependent hemoglobin/transferrin/lactoferrin family receptor	0.785565	1.18364	-0.348197	0.243234	0.111009	0.337775	0.337458	0.546747	1698495	1701170	+	Heme uptake outer membrane receptor HasR precursor	TSM	NA	FALSE	PA3408	PA3408
D3C65_08100	PA3407		heme acquisition protein HasA	1.05791	1.07859	0.0812163	0.109148	0.742374	0.581137	0.88178	0.759714	1701256	1701873	+	heme acquisition protein HasAp	TSM	NA	FALSE	PA3407	PA3407
D3C65_08105	PA3406		type I secretion system permease/ATPase	NA	0.927118	NA	-0.109176	NA	0.711195	NA	0.841087	1702091	1703893	+	transport protein HasD	PSE ; TSM	ABC transporters	TRUE	PA3406	PA3404 , PA3405 , PA3406
D3C65_08120			DUF3509 domain-containing protein	1.01166	1.14147	0.0167223	0.190893	0.931741	0.355053	0.968842	0.56362	1706566	1706853	-	NA	NA	NA	NA	NA	NA
D3C65_08125	PA3403		phosphate-starvation-inducible protein PsiE	0.836037	0.831998	-0.258361	-0.265347	0.122238	0.101918	0.356143	0.256931	1707028	1707513	+	hypothetical protein	MP	NA	FALSE	PA3403	PA3403
D3C65_08130	PA3402		biotin/lipoyl-binding protein	0.945291	0.894773	-0.0811695	-0.160406	0.396472	0.0668741	0.656448	0.192849	1707614	1708585	+	hypothetical protein	HUU	NA	TRUE	PA3402	PA3400 , PA3401 , PA3402
D3C65_08135	PA3401		ABC transporter permease	0.856557	1.03879	-0.223379	0.0549061	0.0547569	0.578641	0.226556	0.758002	1708589	1709761	+	hypothetical protein	MP	NA	TRUE	PA3402	PA3400 , PA3401 , PA3402
D3C65_08140	PA3400		ABC transporter permease	0.955087	1.03411	-0.0662961	0.0483949	0.594798	0.666487	0.797673	0.81554	1709758	1710891	+	hypothetical protein	MP	NA	TRUE	PA3402	PA3400 , PA3401 , PA3402
D3C65_08145	PA3399		YceK/YidQ family lipoprotein	0.965463	1.06851	-0.0507076	0.0956003	0.655162	0.423967	0.835522	0.627824	1710945	1711286	+	hypothetical protein	HUU	NA	FALSE	PA3399	PA3399
D3C65_08150	PA3398		LysR family transcriptional regulator	0.83009	0.938473	-0.26866	-0.0916125	0.00363816	0.319732	0.0440475	0.529301	1711288	1712214	-	probable transcriptional regulator	TR	NA	FALSE	PA3398	PA3398
D3C65_08155	PA3397		ferredoxin--NADP reductase	0.921987	0.86671	-0.117182	-0.206378	0.25437	0.0238787	0.533659	0.0950523	1712488	1713264	+	FprA	BCPGC; EM	NA	FALSE	PA3397	PA3397
D3C65_08175	PA3393	nosD	nitrous oxide reductase family maturation protein NosD	0.88623	1.7188	-0.174246	0.781405	0.486978	0.000575304	0.722671	0.00655732	1715629	1716915	-	NosD protein	EM	NA	TRUE	PA3391	PA3391 , PA3392 , PA3393 , PA3394 , PA3395 , PA3396
D3C65_08180	PA3392		TAT-dependent nitrous-oxide reductase	1.45988	1.45886	0.545855	0.544837	0.0446473	0.00224277	0.198768	0.0173514	1716912	1718822	-	nitrous-oxide reductase precursor	EM	Nitrogen metabolism	TRUE	PA3391	PA3391 , PA3392 , PA3393 , PA3394 , PA3395 , PA3396
D3C65_08185	PA3391		regulatory protein NosR	4.5521	10.7622	2.18653	3.4279	3.2749e-06	5.20886e-24	0.000210413	1.00312e-20	1718865	1721012	-	regulatory protein NosR	EM; MP	NA	TRUE	PA3391	PA3391 , PA3392 , PA3393 , PA3394 , PA3395 , PA3396
D3C65_08190	PA3389		VOC family protein	1.02868	1.12454	0.0407982	0.16933	0.839267	0.388144	0.928977	0.594981	1721240	1721653	-	probable ring-cleaving dioxygenase	PE	NA	FALSE	PA3389	PA3389
D3C65_08195	PA3390		antibiotic biosynthesis monooxygenase	0.813267	0.764752	-0.2982	-0.386936	0.295717	0.128165	0.57299	0.299278	1721714	1722016	+	hypothetical protein	HUU	NA	FALSE	PA3390	PA3390
D3C65_08200	PA3388	tsaA	tRNA (N6-threonylcarbamoyladenosine(37)-N6)-methyltransferase TrmO	0.97896	0.995519	-0.0306784	-0.00647973	0.815695	0.957325	0.919022	0.979794	1722023	1722718	-	conserved hypothetical protein	HUU	NA	TRUE	PA3387	PA3387 , PA3388
D3C65_08205	PA3387		3-oxoacyl-ACP reductase	1.04589	1.37343	0.064728	0.457781	0.743934	0.0224722	0.88301	0.090704	1722771	1723541	-	beta-ketoacyl reductase	CWLC; FAPM	NA	TRUE	PA3387	PA3387 , PA3388
D3C65_08210	PA3386		DUF2784 domain-containing protein	0.912156	1.26739	-0.132648	0.341866	0.323017	0.00607775	0.59798	0.0352468	1723639	1724004	-	conserved hypothetical protein	HUU	NA	FALSE	PA3386	PA3386
D3C65_08215	PA3385		Arc family DNA-binding protein	1.00973	1.00337	0.0139695	0.00485093	0.892309	0.9578	0.954068	0.979932	1724158	1724484	-	alginate and motility regulator Z	TR	NA	FALSE	PA3385	PA3385
D3C65_08225	PA3383	phnD	phosphonate ABC transporter substrate-binding protein	1.24636	0.924532	0.317723	-0.113204	0.198655	0.638519	0.468974	0.799544	1725734	1726738	+	binding protein component of ABC phosphonate transporter	TSM	ABC transporters	TRUE	PA3384	PA3372 , PA3373 , PA3374 , PA3375 , PA3376 , PA3377 , PA3378 , PA3379 , PA3380 , PA3381 , PA3382 , PA3383 , PA3384
D3C65_08250	PA3378		carbon-phosphorus lyase complex subunit PhnI	0.777797	1.0421	-0.362535	0.0594944	0.298039	0.808645	0.574711	0.896487	1729439	1730539	+	conserved hypothetical protein	TSM	Phosphonate and phosphinate metabolism	TRUE	PA3384	PA3372 , PA3373 , PA3374 , PA3375 , PA3376 , PA3377 , PA3378 , PA3379 , PA3380 , PA3381 , PA3382 , PA3383 , PA3384
D3C65_08255	PA3377		carbon-phosphorus lyase	0.964818	0.882507	-0.0516717	-0.180321	0.844603	0.491582	0.931472	0.687617	1730536	1731420	+	conserved hypothetical protein	TSM	Phosphonate and phosphinate metabolism	TRUE	PA3384	PA3372 , PA3373 , PA3374 , PA3375 , PA3376 , PA3377 , PA3378 , PA3379 , PA3380 , PA3381 , PA3382 , PA3383 , PA3384
D3C65_08265	PA3375	phnL	phosphonate C-P lyase system protein PhnL	NA	0.714999	NA	-0.483986	NA	0.122535	NA	0.289894	1732282	1732998	+	probable ATP-binding component of ABC transporter	TSM	Phosphonate and phosphinate metabolism	TRUE	PA3384	PA3372 , PA3373 , PA3374 , PA3375 , PA3376 , PA3377 , PA3378 , PA3379 , PA3380 , PA3381 , PA3382 , PA3383 , PA3384
D3C65_08270	PA3374		alpha-D-ribose 1-methylphosphonate 5-triphosphate diphosphatase	0.819978	0.801522	-0.286342	-0.319185	0.0380479	0.0105024	0.182579	0.0533556	1732988	1734151	+	conserved hypothetical protein	TSM	Phosphonate and phosphinate metabolism	TRUE	PA3384	PA3372 , PA3373 , PA3374 , PA3375 , PA3376 , PA3377 , PA3378 , PA3379 , PA3380 , PA3381 , PA3382 , PA3383 , PA3384
D3C65_08275	PA3373	phnN	phosphonate metabolism protein/1,5-bisphosphokinase (PRPP-forming) PhnN	0.917413	0.866011	-0.124357	-0.207542	0.263067	0.0625271	0.541413	0.182972	1734151	1734708	+	conserved hypothetical protein	TSM	Pentose phosphate pathway	TRUE	PA3384	PA3372 , PA3373 , PA3374 , PA3375 , PA3376 , PA3377 , PA3378 , PA3379 , PA3380 , PA3381 , PA3382 , PA3383 , PA3384
D3C65_08280	PA3372	phnP	phosphonate metabolism protein PhnP	0.792294	1.02937	-0.335893	0.0417635	0.0166759	0.739521	0.111978	0.857166	1734699	1735469	+	conserved hypothetical protein	TSM	Phosphonate and phosphinate metabolism	TRUE	PA3384	PA3372 , PA3373 , PA3374 , PA3375 , PA3376 , PA3377 , PA3378 , PA3379 , PA3380 , PA3381 , PA3382 , PA3383 , PA3384
D3C65_08285	PA3371		hypothetical protein	0.930212	0.96039	-0.104369	-0.0583074	0.569124	0.78193	0.780609	0.880263	1735518	1735703	-	hypothetical protein	HUU	NA	TRUE	PA3370	PA3370 , PA3371
D3C65_08290	PA3370		hypothetical protein	0.715786	1.19342	-0.482401	0.2551	0.0717344	0.327471	0.266308	0.537515	1735755	1735901	-	hypothetical protein	MP	NA	TRUE	PA3370	PA3370 , PA3371
D3C65_08295	PA3369		hypothetical protein	0.917629	1.01253	-0.124018	0.017968	0.388099	0.901279	0.649993	0.952585	1735991	1736269	-	hypothetical protein	MP	NA	FALSE	PA3369	PA3369
D3C65_08300	PA3368		GNAT family N-acetyltransferase	0.956211	1.05688	-0.0645994	0.0798146	0.725128	0.670857	0.870026	0.818971	1736462	1737127	-	probable acetyltransferase	PE	NA	FALSE	PA3368	PA3368
D3C65_08305	PA3368.1		tRNA-Arg	0.812143	0.773909	-0.300194	-0.369764	0.204122	0.110724	0.475137	0.270283	1737100	1737176	+	tRNA-Arg	NCRNA	Aminoacyl-tRNA biosynthesis	FALSE	PA3368.1	PA3368.1
D3C65_08310	PA3367		hypothetical protein	0.980401	0.949251	-0.028556	-0.0751381	0.840921	0.594992	0.929668	0.769958	1737227	1737565	-	hypothetical protein	HUU	NA	FALSE	PA3367	PA3367
D3C65_08315	PA3366		aliphatic amidase	1.51449	1.21105	0.59883	0.276254	9.07991e-08	0.0914715	9.87266e-06	0.239431	1737832	1738872	+	aliphatic amidase	CCC	Arginine and proline metabolism ; Phenylalanine metabolism ; Tryptophan metabolism ; Aminobenzoate degradation ; Styrene degradation	TRUE	PA3366	PA3362 , PA3363 , PA3364 , PA3365 , PA3366
D3C65_08320	PA3365		ATP-dependent protease ATP-binding subunit-like protein AmiB	1.17259	0.923428	0.229701	-0.114929	0.0737261	0.39705	0.27129	0.602536	1738955	1740070	+	probable chaperone	CHSP	NA	TRUE	PA3366	PA3362 , PA3363 , PA3364 , PA3365 , PA3366
D3C65_08325	PA3364		aliphatic amidase expression-regulating protein	1.04697	0.797249	0.0662249	-0.326899	0.567054	0.0139129	0.778941	0.0643751	1740096	1741253	+	aliphatic amidase expression-regulating protein	TR	ABC transporters ; Quorum sensing	TRUE	PA3366	PA3362 , PA3363 , PA3364 , PA3365 , PA3366
D3C65_08330	PA3363		aliphatic amidase regulator	1.06952	0.919676	0.096969	-0.120802	0.479093	0.432134	0.717247	0.634801	1741250	1741840	+	aliphatic amidase regulator	TR	NA	TRUE	PA3366	PA3362 , PA3363 , PA3364 , PA3365 , PA3366
D3C65_08335	PA3362		transporter	1.12501	0.982909	0.169941	-0.0248709	0.351886	0.889254	0.619416	0.945952	1741883	1742401	+	hypothetical protein	MP	NA	TRUE	PA3366	PA3362 , PA3363 , PA3364 , PA3365 , PA3366
D3C65_08340	PA3361		fucose-binding lectin	0.952504	0.888628	-0.0702024	-0.170349	0.750218	0.473604	0.885554	0.671781	1742455	1742802	-	fucose-binding lectin PA-IIL	MA	Quorum sensing	FALSE	PA3361	PA3361
D3C65_08345	PA3360		HlyD family secretion protein	0.733906	0.965029	-0.446332	-0.0513556	0.033003	0.774622	0.168579	0.876508	1743270	1744328	+	probable secretion protein	SF	NA	TRUE	PA3360	PA3359 , PA3360
D3C65_08350	PA3359		DUF2955 domain-containing protein	0.782619	1.09584	-0.353617	0.132038	0.0930254	0.449606	0.304027	0.649093	1744351	1745361	+	hypothetical protein	MP	NA	TRUE	PA3360	PA3359 , PA3360
D3C65_08355	PA3358		DMT family transporter	0.826752	0.946017	-0.274473	-0.0800624	0.0672421	0.560113	0.256363	0.742689	1745366	1746244	-	hypothetical protein	MP	NA	TRUE	PA3357	PA3357 , PA3358
D3C65_08360	PA3357		D-serine dehydratase	1.00902	0.860736	0.0129503	-0.216357	0.885087	0.0157009	0.95012	0.0702018	1746301	1747647	-	D-serine dehydratase	AABM	Glycine, serine and threonine metabolism	TRUE	PA3357	PA3357 , PA3358
D3C65_08365	PA3356		glutamine synthetase	1.10207	0.767235	0.140212	-0.382259	0.127189	0.0245866	0.365044	0.0971316	1747973	1749214	+	Glutamylpolyamine synthetase	CCC	Glyoxylate and dicarboxylate metabolism ; Nitrogen metabolism ; Alanine, aspartate and glutamate metabolism ; Arginine biosynthesis ; Two-component system	FALSE	PA3356	PA3356
D3C65_08370	PA3355		MFS transporter	0.908935	0.948292	-0.137751	-0.0765972	0.286339	0.517705	0.56222	0.708516	1749398	1750702	+	hypothetical protein	MP	NA	TRUE	PA3355	PA3354 , PA3355
D3C65_08375	PA3354		DUF2064 domain-containing protein	0.965593	1.2054	-0.0505123	0.269515	0.746494	0.121547	0.883541	0.287792	1750744	1751355	+	hypothetical protein	HUU	NA	TRUE	PA3355	PA3354 , PA3355
D3C65_08380	PA3353		pilus assembly protein PilZ	1.00463	1.21601	0.00667058	0.282154	0.937948	0.000195411	0.972608	0.00312235	1751359	1752150	-	hypothetical protein	HUU	NA	TRUE	PA3351	PA3351 , PA3352 , PA3353
D3C65_08385	PA3352		flagellar protein FlgN	0.970858	1.21159	-0.0426672	0.276896	0.580524	0.00207788	0.787684	0.0164516	1752179	1752649	-	hypothetical protein	HUU	Flagellar assembly	TRUE	PA3351	PA3351 , PA3352 , PA3353
D3C65_08390	PA3351	flgM	flagellar biosynthesis anti-sigma factor FlgM	1.00023	1.1847	0.000332155	0.244522	0.997271	0.00278103	0.99855	0.0202951	1752704	1753027	-	FlgM	TR	Two-component system ; Biofilm formation ; Flagellar assembly	TRUE	PA3351	PA3351 , PA3352 , PA3353
D3C65_08395	PA3350	flgA	flagella basal body P-ring formation protein FlgA	0.997808	1.1254	-0.00316626	0.170436	0.96915	0.0675985	0.985889	0.194069	1753172	1753870	-	hypothetical protein	HUU	Flagellar assembly	FALSE	PA3350	PA3350
D3C65_08400	PA3349		chemotaxis signal transduction protein CheV	1.07934	0.869593	0.110154	-0.201589	0.149041	0.0223423	0.399185	0.0904845	1754002	1754934	+	probable chemotaxis protein	AP ; CHE	Two-component system ; Bacterial chemotaxis	TRUE	PA3349	PA3348 , PA3349
D3C65_08405	PA3348		chemotaxis protein methyltransferase 1	0.949288	0.936557	-0.0750822	-0.0945612	0.366543	0.230383	0.632028	0.431565	1755011	1755835	+	probable chemotaxis protein methyltransferase	AP ; CHE	Two-component system ; Bacterial chemotaxis	TRUE	PA3349	PA3348 , PA3349
D3C65_08410	PA3347		STAS domain-containing protein	1.08396	1.358	0.116317	0.441485	0.300443	0.000221587	0.577201	0.00333889	1756150	1756455	+	HptB-dependent secretion and biofilm anti anti-sigma factor HsbA	MA ; TCRS	Two-component system ; Biofilm formation	TRUE	PA3347	PA3346 , PA3347
D3C65_08415	PA3346		response regulator	1.04392	1.18541	0.0620159	0.245391	0.51426	0.0196716	0.741238	0.0829523	1756457	1758172	+	HptB-dependent secretion and biofilm regulator HsbR	TCRS; TR	Two-component system ; Biofilm formation	TRUE	PA3347	PA3346 , PA3347
D3C65_08420	PA3345		Hpt domain-containing protein	0.864834	0.789811	-0.209504	-0.340421	0.0914406	0.00530126	0.302237	0.0320863	1758238	1758588	+	Histidine phosphotransfer protein HptB	MA ; TCRS	Two-component system ; Biofilm formation	FALSE	PA3345	PA3345
D3C65_08425	PA3344	recQ	DNA helicase RecQ	0.793234	1.07065	-0.334181	0.0984871	1.07891e-05	0.259546	0.000603976	0.464581	1758672	1760810	+	ATP-dependent DNA helicase RecQ	DRRMR	RNA degradation	FALSE	PA3344	PA3344
D3C65_08430	PA3343		GGDEF domain-containing protein	0.861137	1.07055	-0.215685	0.0983491	0.0411429	0.334722	0.189406	0.54364	1760899	1762068	+	diguanylate cyclase HsbD	MA	NA	FALSE	PA3343	PA3343
D3C65_08435	PA3342		DUF2804 domain-containing protein	0.788979	1.06447	-0.341941	0.0901343	0.00315439	0.39941	0.0402594	0.604214	1762219	1763235	+	hypothetical protein	MP	NA	FALSE	PA3342	PA3342
D3C65_08440	PA3341		MarR family transcriptional regulator	0.872843	1.20067	-0.196206	0.263845	0.0703269	0.0553485	0.262461	0.167765	1763353	1763787	+	probable transcriptional regulator	TR	NA	FALSE	PA3341	PA3341
D3C65_08445			pilus assembly protein FimV	1.53655	1.9103	0.619697	0.933802	0.0347138	0.000622359	0.174	0.00695592	1763824	1764159	-	NA	NA	NA	NA	NA	NA
D3C65_08450	PA3340		pilus assembly protein FimV	0.959725	0.871567	-0.0593071	-0.198317	0.537733	0.0356328	0.756723	0.124607	1764064	1766112	+	hypothetical protein	MP	NA	FALSE	PA3340	PA3340
D3C65_08455	PA3339		patatin	0.946204	0.912488	-0.0797762	-0.132122	0.402382	0.126029	0.662513	0.29597	1766120	1768306	-	patatin-like protein, PlpD	MP ; SF	NA	FALSE	PA3339	PA3339
D3C65_08460	PA3338		SelT/SelW/SelH family protein	1.0113	0.850454	0.0162144	-0.233696	0.925874	0.15538	0.96633	0.338135	1768375	1768665	+	hypothetical protein	HUU	NA	FALSE	PA3338	PA3338
D3C65_08465	PA3337	rfaD	ADP-glyceromanno-heptose 6-epimerase	1.93063	1.96713	0.949072	0.976094	7.59209e-12	0.00392081	1.98846e-09	0.0257334	1768755	1769753	+	ADP-L-glycero-D-mannoheptose 6-epimerase	CWLC	Lipopolysaccharide biosynthesis	FALSE	PA3337	PA3337
D3C65_08470	PA3336		MFS transporter	0.755073	0.819731	-0.405312	-0.286777	0.0964727	0.269833	0.310624	0.47599	1769764	1770930	-	probable major facilitator superfamily (MFS) transporter	MP ; TSM	NA	FALSE	PA3336	PA3336
D3C65_08475	PA3335		class I SAM-dependent methyltransferase	0.619591	0.8222	-0.690612	-0.282439	0.000655801	0.295286	0.0142065	0.504052	1771022	1771774	-	hypothetical protein	HUU	NA	FALSE	PA3335	PA3335
D3C65_08480	PA3334		acyl carrier protein	0.837408	0.667603	-0.255998	-0.582938	0.216974	0.05383	0.490511	0.164479	1771892	1772131	-	probable acyl carrier protein	FAPM	Fatty acid biosynthesis ; Biosynthesis of secondary metabolites - unclassified	TRUE	PA3327	PA3327 , PA3328 , PA3329 , PA3330 , PA3331 , PA3332 , PA3333 , PA3334
D3C65_08485	PA3333		3-oxoacyl-ACP synthase III	0.670537	0.621748	-0.576612	-0.685597	0.000779089	0.00683869	0.01596	0.0385162	1772145	1773137	-	3-oxoacyl-[acyl-carrier-protein] synthase III	FAPM	Fatty acid biosynthesis	TRUE	PA3327	PA3327 , PA3328 , PA3329 , PA3330 , PA3331 , PA3332 , PA3333 , PA3334
D3C65_08490	PA3332		nuclear transport factor 2 family protein	0.658987	0.558746	-0.601678	-0.839735	0.00170236	0.00435785	0.0269995	0.0277935	1773141	1773566	-	conserved hypothetical protein	HUU	NA	TRUE	PA3327	PA3327 , PA3328 , PA3329 , PA3330 , PA3331 , PA3332 , PA3333 , PA3334
D3C65_08495	PA3331		cytochrome P450	0.635399	0.594257	-0.654266	-0.750841	2.9947e-05	0.00633619	0.00148527	0.0362536	1773563	1774819	-	cytochrome P450	AP; CCC	NA	TRUE	PA3327	PA3327 , PA3328 , PA3329 , PA3330 , PA3331 , PA3332 , PA3333 , PA3334
D3C65_08500	PA3330		SDR family NAD(P)-dependent oxidoreductase	0.776108	0.609177	-0.365671	-0.715066	0.0107719	0.00828567	0.0849433	0.0448658	1774812	1775726	-	probable short chain dehydrogenase	PE	NA	TRUE	PA3327	PA3327 , PA3328 , PA3329 , PA3330 , PA3331 , PA3332 , PA3333 , PA3334
D3C65_08505	PA3329		hypothetical protein	0.616427	0.556187	-0.697998	-0.846359	7.42194e-05	0.00234437	0.0029974	0.0180163	1775728	1777056	-	hypothetical protein	HUU	NA	TRUE	PA3327	PA3327 , PA3328 , PA3329 , PA3330 , PA3331 , PA3332 , PA3333 , PA3334
D3C65_08510	PA3328		FAD-dependent monooxygenase	0.637844	0.601648	-0.648724	-0.733007	0.000112374	0.00576701	0.00394635	0.0339764	1777053	1778219	-	probable FAD-dependent monooxygenase	PE	NA	TRUE	PA3327	PA3327 , PA3328 , PA3329 , PA3330 , PA3331 , PA3332 , PA3333 , PA3334
D3C65_08515	PA3327		non-ribosomal peptide synthetase	0.586549	0.606349	-0.769678	-0.721779	3.62695e-08	0.0010754	4.36314e-06	0.01	1778216	1785274	-	probable non-ribosomal peptide synthetase	AP	NA	TRUE	PA3327	PA3327 , PA3328 , PA3329 , PA3330 , PA3331 , PA3332 , PA3333 , PA3334
D3C65_08520	PA3326		ATP-dependent Clp protease proteolytic subunit	0.871339	0.633366	-0.198695	-0.658888	0.0900196	1.58113e-05	0.300988	0.000491944	1785755	1786360	+	ClpP2	CWLC; TPTMD	NA	FALSE	PA3326	PA3326
D3C65_08525	PA3325		metal-dependent hydrolase	1.08616	1.02994	0.119235	0.0425533	0.602444	0.842798	0.802407	0.919945	1786704	1787591	-	conserved hypothetical protein	HUU	NA	TRUE	PA3323	PA3323 , PA3324 , PA3325
D3C65_08530	PA3324		SDR family oxidoreductase	1.02714	0.996528	0.0386384	-0.00501732	0.815083	0.971604	0.918932	0.984777	1787601	1789379	-	probable short-chain dehydrogenase	PE	NA	TRUE	PA3323	PA3323 , PA3324 , PA3325
D3C65_08535	PA3323		M24 family metallopeptidase	0.922554	1.03338	-0.116294	0.0473776	0.495717	0.742351	0.729281	0.857567	1789376	1790251	-	conserved hypothetical protein	HUU	NA	TRUE	PA3323	PA3323 , PA3324 , PA3325
D3C65_08540	PA3322		MerR family transcriptional regulator	0.955086	0.940803	-0.0662972	-0.0880359	0.550492	0.402699	0.766472	0.606405	1790653	1791375	+	hypothetical protein	HUU	NA	FALSE	PA3322	PA3322
D3C65_08545	PA3321		LysR family transcriptional regulator	0.85786	0.96785	-0.221187	-0.0471452	0.0575554	0.682066	0.233353	0.82517	1791383	1792297	-	probable transcriptional regulator	TR	NA	FALSE	PA3321	PA3321
D3C65_08550	PA3320		DMT family transporter	1.1287	1.07201	0.174663	0.100318	0.505328	0.714804	0.733537	0.842082	1792386	1792841	+	hypothetical protein	MP	Quorum sensing	FALSE	PA3320	PA3320
D3C65_08555	PA3319		non-hemolytic phospholipase C	0.851698	0.902172	-0.231586	-0.148526	0.206335	0.307728	0.477437	0.516409	1793072	1795150	+	non-hemolytic phospholipase C precursor	SF	Inositol phosphate metabolism ; Glycerophospholipid metabolism ; Ether lipid metabolism ; Quorum sensing	FALSE	PA3319	PA3319
D3C65_08560	PA3318		hypothetical protein	0.990363	0.893414	-0.01397	-0.162599	0.949242	0.408922	0.977538	0.613597	1795208	1795708	-	hypothetical protein	HUU	NA	FALSE	PA3318	PA3318
D3C65_08565	PA3317		hypothetical protein	0.962954	1.05769	-0.0544615	0.0809182	0.632683	0.37635	0.819705	0.583178	1795774	1796502	-	hypothetical protein	HUU	NA	FALSE	PA3317	PA3317
D3C65_08570	PA3316	phnE	phosphonate ABC transporter, permease protein PhnE	0.795844	1.05676	-0.329442	0.0796496	0.00758977	0.492915	0.0680072	0.688645	1796626	1797396	-	probable permease of ABC transporter	MP ; TSM	ABC transporters	TRUE	PA3313	PA3313 , PA3314 , PA3315 , PA3316
D3C65_08575	PA3315		ABC transporter permease subunit	0.823828	1.0826	-0.279584	0.1145	0.0403116	0.361116	0.188833	0.568696	1797393	1798226	-	probable permease of ABC transporter	MP ; TSM	ABC transporters	TRUE	PA3313	PA3313 , PA3314 , PA3315 , PA3316
D3C65_08580	PA3314		phosphonates import ATP-binding protein PhnC 1	0.82595	1.22039	-0.275874	0.287338	0.00965038	0.0250593	0.078283	0.0984582	1798220	1799023	-	probable ATP-binding component of ABC transporter	TSM	ABC transporters	TRUE	PA3313	PA3313 , PA3314 , PA3315 , PA3316
D3C65_08585	PA3313		putative selenate ABC transporter substrate-binding protein	0.941766	0.933842	-0.086559	-0.0987495	0.250386	0.348261	0.52845	0.558167	1799020	1799877	-	hypothetical protein	TSM	ABC transporters	TRUE	PA3313	PA3313 , PA3314 , PA3315 , PA3316
D3C65_08590	PA3312		NAD(P)-dependent oxidoreductase	1.04192	1.06555	0.0592446	0.0915985	0.710193	0.409724	0.862364	0.614319	1800026	1800916	+	probable 3-hydroxyisobutyrate dehydrogenase	PE	Valine, leucine and isoleucine degradation	FALSE	PA3312	PA3312
D3C65_08595	PA3311		bifunctional diguanylate cyclase/phosphodiesterase	0.843098	1.61735	-0.246228	0.693628	0.227247	0.000641933	0.50426	0.00703804	1800920	1803271	-	NbdA	MP	NA	FALSE	PA3311	PA3311
D3C65_08600	PA3310		phosphoethanolamine--lipid A transferase	0.98756	0.875427	-0.0180596	-0.191942	0.827667	0.0287339	0.924298	0.108029	1803427	1805082	+	conserved hypothetical protein	MP	Cationic antimicrobial peptide (CAMP) resistance	FALSE	PA3310	PA3310
D3C65_08605	PA3309		universal stress protein	1.30964	1.4841	0.389166	0.569586	0.000645478	0.00597663	0.0140909	0.0348455	1805151	1805606	-	conserved hypothetical protein	HUU	NA	FALSE	PA3309	PA3309
D3C65_08610			hypothetical protein	0.536891	1.87471	-0.8973	0.906666	0.0370479	0.0111914	0.179494	0.0559183	1805656	1805856	-	NA	NA	NA	NA	NA	NA
D3C65_08615	PA3308	rapA	RNA polymerase-associated protein RapA	0.844427	1.26576	-0.243955	0.34	0.0051532	0.00239795	0.0548704	0.0182574	1805889	1808735	-	RNA helicase HepA	TRNAPD	NA	FALSE	PA3308	PA3308
D3C65_08620	PA3307		hypothetical protein	1.00043	1.62416	0.000615985	0.699693	0.996452	7.24301e-05	0.998482	0.00153275	1808977	1809285	+	hypothetical protein	HUU	NA	TRUE	PA3307	PA3306 , PA3307
D3C65_08625	PA3306		alpha-ketoglutarate-dependent dioxygenase AlkB	0.899893	1.1154	-0.152175	0.157555	0.1752	0.270546	0.439477	0.47681	1809339	1809941	+	hypothetical protein	HUU	NA	TRUE	PA3307	PA3306 , PA3307
D3C65_08630	PA3305		FUSC family protein	0.966813	1.1655	-0.0486917	0.220951	0.656493	0.0248011	0.835617	0.0977774	1810670	1812664	+	hypothetical protein	MP	NA	FALSE	PA3305	PA3305
D3C65_08635			DUF1656 domain-containing protein	0.92952	0.82986	-0.105443	-0.269061	0.626842	0.240777	0.816064	0.444266	1812651	1812854	+	NA	NA	NA	NA	NA	NA
D3C65_08640	PA3304		HlyD family secretion protein	1.08175	0.966641	0.113373	-0.0489476	0.317502	0.606578	0.59344	0.778642	1812881	1813738	+	conserved hypothetical protein	HUU	NA	FALSE	PA3304	PA3304
D3C65_08645	PA3303		MFS transporter	0.787797	1.16067	-0.344103	0.214958	0.0996907	0.098451	0.315422	0.251303	1813719	1814894	-	probable major facilitator superfamily (MFS) transporter	MP ; TSM	NA	FALSE	PA3303	PA3303
D3C65_08650	PA3302		3-hydroxybutyryl-CoA dehydratase	1.08275	0.895432	0.114696	-0.159344	0.161354	0.087139	0.420605	0.231566	1815045	1815515	-	conserved hypothetical protein	PE	NA	TRUE	PA3301	PA3301 , PA3302
D3C65_08655	PA3301		alpha/beta hydrolase	0.900693	0.851634	-0.150892	-0.231695	0.109435	0.0162203	0.333736	0.0720401	1815512	1816462	-	hypothetical protein	PE	NA	TRUE	PA3301	PA3301 , PA3302
D3C65_08660	PA3300		long-chain-fatty-acid--CoA ligase	1.14093	0.853779	0.190205	-0.228065	0.0445776	0.0336932	0.198768	0.119863	1816709	1818397	+	long-chain-fatty-acid--CoA ligase	FAPM	Fatty acid biosynthesis ; Fatty acid degradation ; Quorum sensing	FALSE	PA3300	PA3300
D3C65_08665	PA3299		long-chain fatty acid--CoA ligase	1.08045	0.80106	0.111633	-0.320018	0.208061	0.00155937	0.48035	0.0132777	1818632	1820320	+	long-chain-fatty-acid--CoA ligase	FAPM	Fatty acid biosynthesis ; Fatty acid degradation ; Quorum sensing	TRUE	PA3299	PA3298 , PA3299
D3C65_08670	PA3298		hypothetical protein	0.780842	1.67514	-0.356897	0.744282	0.060552	0.00100541	0.239079	0.00961315	1820350	1820652	+	hypothetical protein	HUU	NA	TRUE	PA3299	PA3298 , PA3299
D3C65_08675			endonuclease	NA	1.45898	NA	0.544961	NA	0.0589641	NA	0.175854	1820701	1820856	-	NA	NA	NA	NA	NA	NA
D3C65_08680	PA3297	hrpA	ATP-dependent RNA helicase HrpA	0.910072	1.03628	-0.135947	0.0514107	0.0681201	0.47569	0.257901	0.67291	1820827	1824807	+	probable ATP-dependent helicase	TRNAPD	NA	FALSE	PA3297	PA3297
D3C65_08685	PA3296		alkaline phosphatase	0.880342	1.56277	-0.183864	0.644105	0.413585	0.00235772	0.668242	0.0180706	1824880	1826310	-	alkaline phosphatase	CIM	Thiamine metabolism ; Folate biosynthesis ; Two-component system	FALSE	PA3296	PA3296
D3C65_08690	PA3295		HIT family protein	1.0698	0.662937	0.0973345	-0.593056	0.272501	0.000291176	0.549309	0.00409782	1826515	1826952	+	probable HIT family protein	PE	NA	FALSE	PA3295	PA3295
D3C65_08695	PA3294		type VI secretion system tip protein VgrG	0.774054	0.933372	-0.369494	-0.0994765	0.000673617	0.344893	0.0144815	0.553753	1827181	1829247	+	VgrG4a	HUU	Bacterial secretion system	TRUE	PA3294	PA3292 , PA3293 , PA3294
D3C65_08700	PA3293		DUF4123 domain-containing protein	0.641957	1.09046	-0.639452	0.124933	0.00018608	0.403667	0.00591065	0.607611	1829257	1830072	+	hypothetical protein	HUU	NA	TRUE	PA3294	PA3292 , PA3293 , PA3294
D3C65_08705	PA3292		DUF3304 domain-containing protein	0.765801	0.814304	-0.384958	-0.29636	0.0496616	0.158925	0.212489	0.343126	1830069	1830926	+	hypothetical protein	HUU	NA	TRUE	PA3294	PA3292 , PA3293 , PA3294
D3C65_08710			DUF3304 domain-containing protein	0.649104	NA	-0.623478	NA	0.0487963	NA	0.210125	NA	1830923	1831126	+	NA	NA	NA	NA	NA	NA
D3C65_08715	PA3291		DUF3304 domain-containing protein	0.850666	0.843415	-0.233335	-0.245685	0.138541	0.242151	0.3836	0.445907	1831114	1831668	+	Tli1	AP	NA	FALSE	PA3291	PA3291
D3C65_08720	PA3290		DUF2235 domain-containing protein	1.00958	0.967991	0.013751	-0.046935	0.902398	0.616472	0.957253	0.785047	1831683	1834331	+	Tle1	SF	NA	FALSE	PA3290	PA3290
D3C65_08725	PA3289		3-isopropylmalate dehydratase	1.25993	1.33662	0.333342	0.41859	0.161439	0.048028	0.420635	0.153023	1834370	1834783	-	hypothetical protein	HUU	NA	FALSE	PA3289	PA3289
D3C65_08730	PA3288		cysteine hydrolase family protein	0.944129	0.984949	-0.0829443	-0.0218787	0.458999	0.851859	0.703321	0.925422	1834863	1835366	+	hypothetical protein	HUU	NA	FALSE	PA3288	PA3288
D3C65_08735	PA3287		ankyrin repeat domain-containing protein	0.767044	0.689802	-0.38262	-0.535746	0.0434772	0.00363075	0.195333	0.0243857	1835370	1835885	-	conserved hypothetical protein	HUU	NA	FALSE	PA3287	PA3287
D3C65_08740	PA3286		beta-ketoacyl-ACP synthase III	1.02961	0.869213	0.0420959	-0.202219	0.577404	0.0265316	0.786351	0.102487	1836376	1837497	+	hypothetical protein	HUU	NA	TRUE	PA3286	PA3285 , PA3286
D3C65_08745	PA3285		RNA polymerase sigma factor	1.09055	1.1328	0.125056	0.179898	0.135034	0.128138	0.377882	0.299278	1837500	1838111	+	probable sigma-70 factor, ECF subfamily	TR	NA	TRUE	PA3286	PA3285 , PA3286
D3C65_08750			zf-HC2 domain-containing protein	1.11691	0.948699	0.159517	-0.0759782	0.22148	0.422248	0.496924	0.626246	1838105	1838344	+	NA	NA	NA	NA	NA	NA
D3C65_08755	PA3284		hypothetical protein	1.12205	1.04357	0.166137	0.0615321	0.192919	0.612431	0.46317	0.782325	1838750	1839064	+	hypothetical protein	HUU	NA	TRUE	PA3284	PA3281 , PA3282 , PA3283 , PA3284
D3C65_08760	PA3283		DUF692 domain-containing protein	1.03777	1.31214	0.0534842	0.391924	0.662148	0.00285804	0.839414	0.0206774	1839083	1839937	+	conserved hypothetical protein	HUU	NA	TRUE	PA3284	PA3281 , PA3282 , PA3283 , PA3284
D3C65_08765	PA3282		DUF2063 domain-containing protein	0.828335	0.997974	-0.271713	-0.00292575	0.186883	0.984011	0.45525	0.991608	1839934	1840668	+	hypothetical protein	HUU	NA	TRUE	PA3284	PA3281 , PA3282 , PA3283 , PA3284
D3C65_08770	PA3281		DoxX family protein	1.21914	1.42075	0.285864	0.506657	0.0522176	0.00244231	0.219835	0.0184973	1840671	1841261	+	hypothetical protein	MP	NA	TRUE	PA3284	PA3281 , PA3282 , PA3283 , PA3284
D3C65_08775	PA3280		porin	1.02973	0.873605	0.0422628	-0.194947	0.797244	0.226375	0.91004	0.426659	1841507	1842823	+	Pyrophosphate-specific outer membrane porin OprO precursor	TSM	NA	FALSE	PA3280	PA3280
D3C65_08790	PA3278		hypothetical protein	1.49301	1.77293	0.578227	0.826136	0.000136856	0.0164511	0.00463869	0.0728965	1844773	1845072	+	hypothetical protein	MP	NA	FALSE	PA3278	PA3278
D3C65_08795	PA3277		SDR family oxidoreductase	1.16435	1.15465	0.219522	0.20746	0.0908015	0.118158	0.30164	0.283145	1845198	1846010	+	probable short-chain dehydrogenase	PE	NA	FALSE	PA3277	PA3277
D3C65_08800	PA3276		hypothetical protein	0.976806	1.15099	-0.0338559	0.202876	0.82946	0.271889	0.924457	0.478152	1846243	1846665	+	hypothetical protein	HUU	NA	TRUE	PA3276	PA3275 , PA3276
D3C65_08805	PA3275		YnfA family protein	0.86176	1.35881	-0.214642	0.442346	0.410365	0.0271133	0.667878	0.103972	1846662	1846991	+	conserved hypothetical protein	MP	NA	TRUE	PA3276	PA3275 , PA3276
D3C65_08815	PA3273		transcriptional regulator	0.956809	0.886508	-0.0636978	-0.173794	0.786552	0.454318	0.907585	0.653273	1847524	1847907	+	hypothetical protein	HUU	NA	FALSE	PA3273	PA3273
D3C65_08820	PA3272		DEAD/DEAH box helicase	0.929216	1.01978	-0.105914	0.0282547	0.358158	0.799664	0.625842	0.890475	1847976	1852322	+	probable ATP-dependent DNA helicase	DRRMR	NA	FALSE	PA3272	PA3272
D3C65_08825	PA3271		sensor histidine kinase	1.34778	0.926801	0.430587	-0.109668	0.000371137	0.268526	0.00976004	0.474122	1852330	1855809	-	probable two-component sensor	TCRS	NA	FALSE	PA3271	PA3271
D3C65_08830	PA3270		N-acetyltransferase	1.00082	0.892891	0.00118779	-0.163443	0.990268	0.0548482	0.994959	0.166512	1856075	1856662	+	hypothetical protein	HUU	NA	TRUE	PA3270	PA3269 , PA3270
D3C65_08835	PA3269		AraC family transcriptional regulator	0.879767	0.943349	-0.184807	-0.0841357	0.100808	0.430309	0.317178	0.633315	1856729	1857583	+	probable transcriptional regulator	TR	NA	TRUE	PA3270	PA3269 , PA3270
D3C65_08840	PA3268		TonB-dependent siderophore receptor	1.01339	1.30764	0.0191931	0.386969	0.873222	0.00119893	0.944847	0.0108849	1857680	1859845	+	probable TonB-dependent receptor	MP ; TSM	NA	FALSE	PA3268	PA3268
D3C65_08845	PA3267		MFS transporter	0.937747	1.02366	-0.0927296	0.0337397	0.275135	0.669105	0.551546	0.817526	1860020	1861894	+	hypothetical protein	MP	NA	FALSE	PA3267	PA3267
D3C65_08850	PA3266		cold-shock protein CspA	1.16205	0.968063	0.216667	-0.0468276	0.0360721	0.709183	0.177657	0.840853	1861955	1862164	-	cold acclimation protein B	AP ; TR	NA	FALSE	PA3266	PA3266
D3C65_08855	PA3265	sugE	quaternary ammonium compound-resistance protein SugE	1.00823	0.781357	0.0118187	-0.355946	0.948339	0.00390451	0.977024	0.0256557	1862379	1862693	-	probable transporter	MP ; TSM	NA	FALSE	PA3265	PA3265
D3C65_08860	PA3264		bile acid:sodium symporter family protein	0.92065	1.24519	-0.119275	0.316363	0.426365	0.00854602	0.678573	0.045759	1862833	1863768	-	probable transporter	MP ; TSM	NA	FALSE	PA3264	PA3264
D3C65_08865	PA3263	rdgC	recombination-associated protein RdgC	1.24405	1.35911	0.315045	0.442658	0.028454	2.00876e-05	0.153567	0.00058396	1863855	1864775	-	conserved hypothetical protein	HUU	NA	FALSE	PA3263	PA3263
D3C65_08870	PA3262.2		tRNA-Val	0.799916	1.30343	-0.32208	0.382314	0.0234166	0.0166978	0.136212	0.0736493	1864940	1865015	+	tRNA-Val	NCRNA	Aminoacyl-tRNA biosynthesis	FALSE	PA3262.2	PA3262.2
D3C65_08875	PA3262.1		tRNA-Asp	0.897988	1.05834	-0.155232	0.0818078	0.332849	0.606475	0.60255	0.778642	1865032	1865108	+	tRNA-Asp	NCRNA	Aminoacyl-tRNA biosynthesis	FALSE	PA3262.1	PA3262.1
D3C65_08880	PA3262		FKBP-type peptidyl-prolyl cis-trans isomerase	1.19746	0.815958	0.25998	-0.293434	0.00259946	0.000183504	0.0362003	0.00301631	1865365	1866126	+	probable peptidyl-prolyl cis-trans isomerase, FkbP-type	CHSP ; TPTMD	NA	FALSE	PA3262	PA3262
D3C65_08885			DUF1232 domain-containing protein	1.02561	1.11727	0.0364887	0.159974	0.751932	0.229549	0.886341	0.431088	1866496	1866927	+	NA	NA	NA	NA	NA	NA
D3C65_08890	PA3261		ABC transporter substrate-binding protein	0.793982	1.05274	-0.332822	0.0741454	0.00621231	0.44559	0.0610859	0.645561	1866915	1867661	-	hypothetical protein	HUU	NA	FALSE	PA3261	PA3261
D3C65_08895	PA3260		XRE family transcriptional regulator	0.927135	0.832466	-0.109149	-0.264536	0.388874	0.0128105	0.650686	0.0613416	1867765	1868076	+	probable transcriptional regulator	TR	NA	FALSE	PA3260	PA3260
D3C65_08900	PA3259.1		hypothetical protein	0.833487	0.835333	-0.262769	-0.259578	0.0407128	0.0173868	0.189294	0.0758171	1868079	1868444	+	Uncharacterized protein	HUU	NA	FALSE	PA3259.1	PA3259.1
D3C65_08905	PA3259		sel1 repeat family protein	0.870208	1.00024	-0.200568	0.000349373	0.0906315	0.997906	0.30143	0.9986	1868434	1868913	+	hypothetical protein	HUU	NA	FALSE	PA3259	PA3259
D3C65_08910	PA3258		GGDEF domain-containing protein	0.919674	1.65539	-0.120805	0.727168	0.509126	0.000382252	0.736826	0.00492224	1868927	1870732	-	hypothetical protein	HUU	NA	TRUE	PA3257	PA3257 , PA3258
D3C65_08915	PA3257		tail-specific protease	1.17283	1.19782	0.229998	0.260415	0.0109704	0.000651327	0.0857905	0.00711392	1870771	1872867	-	AlgO	TPTMD	NA	TRUE	PA3257	PA3257 , PA3258
D3C65_08920	PA3256		NAD(P)H-quinone oxidoreductase	1.03645	1.05933	0.0516486	0.0831555	0.613924	0.444035	0.809875	0.64423	1872997	1873959	+	probable oxidoreductase	PE	NA	FALSE	PA3256	PA3256
D3C65_08925	PA3255		HAD-IB family hydrolase	1.0704	0.946369	0.0981555	-0.0795248	0.26844	0.37005	0.545173	0.576613	1874020	1874670	-	hypothetical protein	HUU	NA	TRUE	PA3250	PA3250 , PA3251 , PA3252 , PA3253 , PA3254 , PA3255
D3C65_08930	PA3254		ABC transporter ATP-binding protein	0.962281	0.947601	-0.0554693	-0.0776481	0.644184	0.554045	0.828153	0.736849	1874670	1875665	-	probable ATP-binding component of ABC transporter	TSM	Quorum sensing	TRUE	PA3250	PA3250 , PA3251 , PA3252 , PA3253 , PA3254 , PA3255
D3C65_08935	PA3253		ABC transporter permease	0.743398	1.25447	-0.427793	0.32708	0.111171	0.196824	0.337458	0.392149	1875668	1876465	-	probable permease of ABC transporter	MP ; TSM	Quorum sensing	TRUE	PA3250	PA3250 , PA3251 , PA3252 , PA3253 , PA3254 , PA3255
D3C65_08940	PA3252		ABC transporter permease subunit	1.09399	1.0573	0.129599	0.0803868	0.642804	0.762626	0.827396	0.87045	1876452	1877291	-	probable permease of ABC transporter	MP ; TSM	Quorum sensing	TRUE	PA3250	PA3250 , PA3251 , PA3252 , PA3253 , PA3254 , PA3255
D3C65_08945	PA3251		alkaline phosphatase family protein	0.874038	1.39942	-0.194233	0.484825	0.433964	0.0499601	0.685428	0.15738	1877288	1878097	-	hypothetical protein	HUU	NA	TRUE	PA3250	PA3250 , PA3251 , PA3252 , PA3253 , PA3254 , PA3255
D3C65_08950	PA3250		extracellular solute-binding protein	1.1251	1.19596	0.170049	0.258169	0.40471	0.102961	0.664523	0.257784	1878152	1879210	-	hypothetical protein	HUU	Quorum sensing	TRUE	PA3250	PA3250 , PA3251 , PA3252 , PA3253 , PA3254 , PA3255
D3C65_08955	PA3249		UTRA domain-containing protein	1.03319	0.959263	0.0471048	-0.0600019	0.865494	0.780589	0.941413	0.879614	1879574	1880290	+	probable transcriptional regulator	TR	NA	FALSE	PA3249	PA3249
D3C65_08960	PA3248		N-acetyltransferase	1.03636	1.19122	0.0515269	0.252446	0.725795	0.0894038	0.870523	0.235626	1880356	1880907	+	Uncharacterized protein	HUU	NA	FALSE	PA3248	PA3248
D3C65_08965	PA3247		m18 family aminopeptidase	0.991205	1.36227	-0.0127453	0.446008	0.872341	2.48233e-08	0.944847	2.6959e-06	1880950	1882239	-	hypothetical protein	HUU	NA	FALSE	PA3247	PA3247
D3C65_08970	PA3246		RluA family pseudouridine synthase	0.863898	1.66573	-0.211066	0.736159	0.099503	5.72587e-07	0.315422	4.45379e-05	1882408	1883043	-	pseudouridine synthase RluA	TRNAPD	NA	FALSE	PA3246	PA3246
D3C65_08975	PA3245	minE	cell division topological specificity factor MinE	1.04239	1.04038	0.0598974	0.0571083	0.555748	0.521095	0.770336	0.71114	1883147	1883401	-	cell division topological specificity factor MinE	CD	NA	TRUE	PA3244	PA3244 , PA3245
D3C65_08980	PA3244	minD	septum site-determining protein MinD	1.02089	0.859403	0.0298253	-0.218594	0.730662	0.019091	0.87432	0.0811581	1883398	1884213	-	cell division inhibitor MinD	CD	NA	TRUE	PA3244	PA3244 , PA3245
D3C65_08985	PA3243	minC	septum site-determining protein MinC	1.0481	0.882076	0.0677832	-0.181026	0.396493	0.0312675	0.656448	0.114343	1884275	1885066	-	cell division inhibitor MinC	CD	NA	FALSE	PA3243	PA3243
D3C65_08990	PA3242		lipid A biosynthesis lauroyl acyltransferase	0.793377	0.899515	-0.333922	-0.15278	0.000467812	0.109843	0.0111887	0.26916	1885226	1886164	+	temperature-regulated acyltransferase HtrB1	CWLC	Lipopolysaccharide biosynthesis	TRUE	PA3242	PA3241 , PA3242
D3C65_08995	PA3241		patatin-like phospholipase family protein	0.883054	0.937165	-0.179426	-0.0936249	0.0623275	0.297106	0.245229	0.505922	1886232	1887401	+	hypothetical protein	HUU	NA	TRUE	PA3242	PA3241 , PA3242
D3C65_09000	PA3240		pirin family protein	0.937458	0.944436	-0.0931745	-0.082475	0.399231	0.424923	0.659823	0.628755	1887465	1888322	-	conserved hypothetical protein	HUU	NA	FALSE	PA3240	PA3240
D3C65_09005	PA3239		VacJ family lipoprotein	1.04993	0.81906	0.0702963	-0.287959	0.413226	0.00511396	0.668242	0.0312152	1888462	1889265	-	conserved hypothetical protein	HUU	NA	TRUE	PA3238	PA3238 , PA3239
D3C65_09010	PA3238		serine/threonine protein kinase	1.14178	0.966431	0.191283	-0.0492611	0.0303082	0.620006	0.160152	0.78659	1889269	1890630	-	hypothetical protein	HUU	NA	TRUE	PA3238	PA3238 , PA3239
D3C65_09020	PA3236		glycine betaine ABC transporter substrate-binding protein	0.845265	0.889437	-0.242524	-0.169035	0.114858	0.237311	0.344332	0.440348	1891288	1892145	+	BetX	AP ; TSM	ABC transporters	FALSE	PA3236	PA3236
D3C65_09025	PA3235		DUF485 domain-containing protein	1.83717	0.707164	0.877487	-0.499883	3.48911e-06	0.0149432	0.000219194	0.0678335	1892363	1892674	+	conserved hypothetical protein	MP	NA	TRUE	PA3235	PA3232 , PA3233 , PA3234 , PA3235
[truncated: 4,048 more rows]

## Sheet: DEGs
				Expression half-parS25 vs WT		Log2 Fold change		p-value		FDR adj. p-value
[truncated: 455 more rows]
